# Supplementary material for: Gonadal Transcriptome Analysis in Sterile Double Haploid Japanese Flounder
Source: PLoS One. 2015 Nov 18;10(11):e0143204. doi: 10.1371/journal.pone.0143204 (PMC4651314; doi:10.1371/journal.pone.0143204)
Supplement: S1 File — (XLS) [file pone.0143204.s001.xls]

## Sheet: FvsS_Dif_Gene_2FC_P0.05_Interse
All-UnigeneID	Gene Symbol	Log2FC	P-Value	FDR	Style
Contig25451	zeb1b	-1.1444	0.0201247	0.49462	down
c19842_g1_i1_262_20363	ATP6	-20	0.0273523	0.560517	down
c6401_g1_i1_371_17230	Igsf10	-1.15039	0.0463982	0.666501	down
c9252_g1_i1_297_5506	adamts15	1.97836	0.0342368	0.606932	up
Contig27304	slc37a2	-1.2528	0.0255551	0.546777	down
Contig13536	prdx6	-1.05206	0.0275225	0.562178	down
c9482_g1_i1_1816_10566	zgc:85866	1.67044	0.0264284	0.555127	up
c5354_g1_i1_858_619	stoml3b	-1.7438	0.0488873	0.675534	down
Contig19415	zgc:198241	-1.07413	0.00459864	0.267043	down
Contig13528		-1.30287	0.00208689	0.179481	down
Contig24834	pld3	-2.68845	1.73e-36	8.9e-32	down
c18881_g7_i7_2917_20108	mthfr	-2.46759	0.0197272	0.49081	down
Contig15901	pou1f1	-1.47488	0.0182052	0.479304	down
Contig10868	xm_686956.4	-1.39372	0.0190845	0.483859	down
c21055_g1_i1_212_23523	LOC563001	-1.91687	0.0449929	0.660349	down
Contig27323	ctsk	-1.07754	0.0365811	0.618233	down
c9925_g1_i1_217_5795	xm_003197800.1	3.73775	0.0233267	0.526597	up
Contig10079	ela2	-1.59965	3.12e-05	0.012285	down
c3707_g1_i1_319_20998	col27a1b	-1.61926	0.0399143	0.63739	down
c9631_g1_i1_580_1738	impa1	20	0.00435529	0.260183	up
c11302_g5_i2_550_14777	dnm2a	-2.37847	0.0420217	0.645827	down
Contig7180	nid1a	2.05405	5.41e-05	0.0180657	up
Contig7181	ctssb.1	-1.42027	0.000347421	0.0613562	down
c8658_g2_i1_386_5288	gmpr	1.61724	0.0446191	0.658223	up
c12828_g5_i1_267_6741	LOC100332515	2.32353	0.0230442	0.524527	up
c18920_g8_i4_11166_20122	LOC571986	-1.01764	5.23e-08	7.07e-05	down
c16187_g4_i1_241_22808	cxcl12a	-1.94088	0.0457545	0.665557	down
Contig13553	LOC561414	-1.08863	0.0185079	0.480411	down
c3091_g1_i1_771_9168	ca8	2.3467	0.0313529	0.589193	up
Contig15108	krt4	-1.41345	0.0309386	0.588505	down
c13169_g10_i1_601_11640	macf1	1.27777	0.0476817	0.670811	up
c14604_g1_i2_911_7187	cyp17a1	1.22387	0.0371905	0.623587	up
c2383_g1_i1_512_254	prlhr2b	1.16319	0.0212619	0.506623	up
c10755_g3_i2_2286_2043	zgc:162161	7.35257	0.00278223	0.209672	up
Contig4312	si:ch211-222g23.4	1.20611	0.00137394	0.143507	up
Contig28062	slc44a2	-1.2618	0.0169618	0.46665	down
Contig25441	si:dkey-8k3.2	-1.42386	0.0293957	0.575078	down
Contig6592	eftud1	1.64934	0.0357612	0.615564	up
c18547_g6_i3_2396_12899	rhbdd1	1.86058	8.34e-09	1.71e-05	up
c3521_g1_i1_530_9226	stoml3b	-3.77468	0.000235571	0.0474764	down
c6670_g2_i1_221_17292	b2m	-20	0.0240239	0.534013	down
c9501_g1_i1_501_10574	pglyrp2	2.76489	0.00326825	0.225797	up
Contig25439	si:dkey-8k3.2	-1.1056	0.0398376	0.63739	down
c10986_g7_i1_465_2121	xm_003200729.1	2.0779	0.047631	0.670795	up
c9606_g1_i1_279_1730	LOC100332237	1.58511	0.0184511	0.480364	up
c13144_g1_i2_736_19115	xm_001331109.4	-1.10369	0.0196494	0.490206	down
Contig13577	doc2d	-1.17921	2.91e-05	0.011844	down
Contig22883	eef1a1l2	-20	0.0136564	0.427049	down
c12765_g1_i1_1260_15042	vezf1b	-1.57986	1.21e-17	1.24e-13	down
c7441_g2_i3_2397_9874	tyw1	1.33853	2.41e-08	3.99e-05	up
Contig25210		-1.30858	0.0206969	0.502435	down
Contig18926	chst2b	-1.06385	0.00622515	0.30556	down
Contig3871	Akr1d1	3.87028	0.0154781	0.448256	up
c13965_g1_i1_1805_7042	LOC100330916	2.91693	4.13e-06	0.00249728	up
Contig24166	ache	-1.26802	0.00281608	0.209745	down
c3315_g1_i1_230_4178	smpd3	2.89693	0.0171958	0.470058	up
Contig25408	lamtor3	-1.02839	0.0285161	0.565469	down
Contig27546		-1.03245	0.00944907	0.370409	down
c11355_g3_i1_248_22173	csf3r	-1.85914	0.0295895	0.576446	down
c10364_g1_i1_466_10854	Cyp21a1	2.12869	0.0119138	0.405603	up
c17608_g2_i1_2346_7912	bcl2l1	1.44764	2.49e-10	9.13e-07	up
Contig24877	zgc:153073	-1.41066	1.81e-05	0.00815323	down
c8996_g3_i2_1013_1573	Cyp11b2	4.66509	0.00222844	0.185399	up
c1840_g1_i1_231_16571	apoc1l	-2.69024	0.010816	0.390951	down
Contig14240	grna	-1.64867	0.00279807	0.209672	down
c15419_g1_i1_495_22742	xm_003198197.1	-1.19165	0.0142669	0.434362	down
Contig22498	PRSS1	-5.55835	0.0377658	0.625965	down
c16815_g1_i3_962_15628	kdm2aa	1.23909	0.00981436	0.376879	up
Contig27531	lrp2a	-1.54352	0.024789	0.541188	down
Contig27532	lrp2a	-1.67649	0.0211526	0.506264	down
Contig22078	mthfr	-3.20137	0.00751043	0.335923	down
c10184_g1_i1_4939_21917	eftud1	-1.05143	0.0071077	0.328624	down
Contig3859	jam2a	1.35509	0.00231848	0.189731	up
Contig13389	rac1a	-1.1002	0.0140138	0.432032	down
Contig24142	Slc6a15	1.51727	0.0262692	0.553787	up
c18662_g1_i7_4716_8302	soga3a	1.08362	6.18e-05	0.0200503	up
Contig23327	tgfb3	-1.24845	0.0115619	0.401751	down
Contig24339	pcdh19	-1.44977	0.0229337	0.524527	down
Contig24338	si:dkey-275b16.2	-1.21291	0.0461806	0.666501	down
c5844_g3_i1_1059_683	zgc:85866	1.68498	0.0355889	0.615564	up
Contig19439	csmd2	-1.03552	0.00645339	0.311988	down
Contig3860	jam2b	1.34354	2.79e-08	4.48e-05	up
c2933_g1_i1_236_9143	si:ch211-106a19.1	1.86817	0.0106968	0.390864	up
Contig24538	mycbp2	-1.59977	0.00617681	0.304656	down
c9703_g1_i1_279_21825	gpr183	-1.43732	0.0324422	0.595879	down
Contig24539	si:ch73-190m4.1	-1.21355	0.0184142	0.480291	down
Contig13592	bhmt	-1.76555	0.00208845	0.179481	down
c1413_g1_i1_339_20756	cxcr3.2	-2.19866	0.00266793	0.204975	down
Contig27341	LOC100003937	-1.98943	0.027948	0.564799	down
Contig27535	lrp2a	-1.17137	0.0401863	0.638015	down
c8996_g1_i1_612_1570	Cyp11a1	20	0.00402084	0.249721	up
Contig27534	lrp2a	-1.49593	0.00601552	0.302199	down
Contig27533	lrp2a	-1.58431	0.0259546	0.5505	down
c19998_g1_i1_257_13167	slc4a4a	2.56673	0.0245845	0.53981	up
Contig19899	LOC560910	-1.15541	0.00946044	0.370444	down
c1149_g1_i1_216_20734	slc27a2b	-2.11573	0.044798	0.659027	down
Contig28119	LOC564077	-2.28393	0.0223869	0.519886	down
c8294_g5_i1_215_5197	xr_117899.1	3.79861	0.0399	0.63739	up
Contig4132	papln	1.61184	0.00584338	0.302199	up
Contig15336	si:busm1-194e12.12	-1.39491	0.00566634	0.299118	down
c15135_g4_i2_3588_2853	fam13b	1.04213	0.011114	0.394012	up
Contig25976	lama5	-1.04673	0.0173385	0.470704	down
c15501_g2_i1_3735_12104	xm_003200788.1	-1.4619	0.0412039	0.64203	down
Contig28012	polm	-1.43401	0.0392434	0.633373	down
Contig12080	igsf21a	-1.19508	0.00669645	0.319243	down
c13429_g1_i1_539_11684	gpt2l	1.39573	0.0185249	0.480411	up
c10724_g1_i1_435_22033	rem2	-2.09617	0.0404781	0.639037	down
Contig28120	LOC564077	-2.32922	0.0195227	0.488685	down
c13424_g1_i3_664_19169	mgst1.2	-1.09725	0.0213248	0.506753	down
c18900_g1_i4_404_23125	tmem54	-1.39475	0.0109478	0.391542	down
c2399_g1_i1_206_16652		-1.85142	0.0204576	0.499219	down
c19922_g2_i2_448_23311	cyp3a65	-2.22315	0.0428687	0.647934	down
c11535_g2_i1_2736_2222	ufl1	1.01996	8.68e-07	0.000731014	up
Contig25262	tyro3	-1.30483	0.013915	0.430796	down
Contig18410	zgc:113340	-2.41091	1.65e-32	4.25e-28	down
Contig25260	mertk	-1.71694	0.0154764	0.448256	down
Contig4126	fam129bb	1.54036	0.000992015	0.116663	up
c11063_g1_i1_655_2136	LOC569363	2.93226	0.00139376	0.144164	up
c18631_g1_i2_697_8275	kdm5bb	1.19329	0.00697557	0.325898	up
c11649_g1_i1_230_18733	atp1a3b	-1.66676	0.010824	0.390951	down
c15827_g2_i2_583_7507	oxsr1b	-1.14164	0.00933117	0.368222	down
c7534_g2_i1_249_4983	slc1a4	3.25506	0.000541603	0.080913	up
Contig22869	rn7sk	-2.84613	6.99e-06	0.00378082	down
c437_g1_i1_396_50	pck2	3.71208	0.0181921	0.479204	up
Contig12230		1.02687	0.036874	0.621089	up
c12849_g1_i1_719_2485	ppp1r1c	2.76789	0.000735048	0.0972643	up
Contig14604		-1.38325	0.0149916	0.443062	down
Contig3256	kif3b	-1.04978	0.00155623	0.153666	down
c8874_g2_i1_1473_1538	prlr	5.06718	0.00319652	0.223809	up
Contig4515	si:dkey-21a6.6	1.04247	0.0081408	0.350689	up
Contig25622	gata5	-1.08336	0.0275529	0.562575	down
Contig26250	fbp1b	-1.08301	0.00043032	0.0712034	down
c11063_g3_i1_1584_2137	mpx	2.69345	0.00803122	0.347821	up
Contig25628	havcr1	-1.52646	0.00143497	0.147107	down
c12277_g1_i1_321_22304	scn4aa	-1.35383	0.0342937	0.607299	down
c11964_g1_i1_206_22267	tprg1l	-1.8564	0.0338643	0.604441	down
c17230_g1_i4_1969_7803	sfrp2	2.01054	3.21e-05	0.012285	up
c523_g1_i1_320_8834	lgi1b	3.47728	0.00824	0.350927	up
Contig24378	LOC561414	-1.21198	2.06e-05	0.00897471	down
c15614_g8_i1_358_12128	LOC100329400	2.63818	0.0269659	0.558609	up
Contig28363	si:dkey-24l11.1	-1.53375	0.0141575	0.433295	down
c14306_g1_i3_813_11863	zgc:123339	2.27136	0.000460167	0.0729905	up
c20232_g1_i1_357_8661	prkd3	1.78054	0.0163548	0.459544	up
Contig24802	fap	-2.71058	4.6e-05	0.0160788	down
Contig24803	fap	-1.1114	0.0144337	0.436096	down
Contig26217	itga9	-1.08422	0.00981945	0.376879	down
Contig28358	swap70b	-2.52693	0.0178801	0.475127	down
Contig11376	marcksa	1.98073	0.0264411	0.555127	up
Contig22805	zgc:109913	-1.24104	0.0282926	0.564799	down
c15139_g2_i1_262_22719	LOC100147938	-1.84617	0.0130243	0.420788	down
Contig5005		1.03862	0.0417626	0.644136	up
c7198_g1_i1_227_17405	LOC566072	-2.83133	0.0278686	0.564799	down
c7515_g2_i1_418_9896	si:dkey-230p4.1	1.91849	0.0290919	0.571376	up
Contig25685	LOC570839	-1.3607	0.00151231	0.152173	down
Contig28374	arpc1b	-1.72067	0.0195054	0.488685	down
c12828_g1_i1_792_6737	LOC100332515	2.39176	0.00197439	0.174045	up
Contig19649	mgst1.2	-1.83957	0.0153194	0.447072	down
Contig25886	LOC100332567	-2.66079	0.0160391	0.455655	down
Contig18652	tmem106a	-1.53387	1.71e-05	0.00793985	down
Contig19269	cpz	-1.54891	0.0270357	0.559458	down
Contig3291	si:ch211-264f5.6	1.05864	9.94e-09	1.96e-05	up
c8437_g1_i1_287_1390	eml6	1.61406	0.0338619	0.604441	up
Contig28342	si:ch73-103b2.3	-4.29822	0.00495821	0.278179	down
Contig25675	psmb10	-1.04906	0.0115619	0.401751	down
Contig26821	ba1l	-4.74101	0.017246	0.470454	down
c9345_g1_i1_458_1671	st5	1.09525	0.037373	0.625015	up
Contig4746	fshr	1.15674	0.00881086	0.359942	up
c11240_g3_i1_707_2164	dachd	1.59663	0.0109816	0.391641	up
Contig25684	si:ch211-180j19.1	-1.55106	0.00155101	0.153583	down
Contig22828	grna	-1.44734	0.0230625	0.524527	down
Contig13320	zgc:165502	1.63728	0.000167881	0.0381759	up
Contig25479	LOC100538238	-1.50826	0.0254262	0.546203	down
Contig25478	LOC100536657	-1.12677	0.0207642	0.502849	down
c5464_g1_i2_7015_9468	LOC100536352	1.83667	4.48e-08	6.4e-05	up
c16057_g2_i3_809_22791		-1.57057	0.00284015	0.210716	down
Contig22291	pigq	-1.1377	0.000978367	0.115322	down
c16615_g2_i2_483_19696	hprt1l	-1.06035	0.0228249	0.523903	down
c12828_g3_i1_481_6739	LOC100332515	2.29602	0.000485362	0.075587	up
c13097_g1_i1_327_15092	loc100536089	-1.54214	0.0451462	0.661767	down
Contig5227	LOC100003937	1.02342	0.000436332	0.0712034	up
Contig22811	si:dkey-9i23.16	-1.29235	0.00132257	0.139568	down
Contig19245	zgc:123194	-1.25882	0.000161546	0.0375663	down
c8874_g1_i1_715_1537	prlr	4.34041	0.0054985	0.294309	up
Contig19244	ela2	-2.60127	0.0303393	0.584407	down
Contig25480	si:ch73-221f6.7	-1.86097	0.0120627	0.407042	down
Contig23079	COX1	-20	0.00124343	0.13313	down
c8524_g5_i1_626_5256	LOC100006233	1.10948	0.0118202	0.403948	up
Contig8325	txlng	1.66498	0.0174648	0.471048	up
c11294_g1_i1_234_18633	c6ast4	-20	0.0444756	0.657997	down
Contig5047	Hsd3b6	1.84217	2.35e-09	6.04e-06	up
c14337_g1_i1_1419_11870	cth	1.09262	0.00197175	0.174045	up
Contig18372	chrm3a	-1.35679	0.000869324	0.107914	down
Contig23983	enpep	-3.33011	0.00610118	0.303591	down
Contig23982	enpep	-2.90764	0.0209282	0.504566	down
c13703_g5_i2_2032_2638	fbln2	1.08423	6.39e-05	0.0202751	up
c6638_g1_i1_210_21265	trim25	-2.28517	0.00767644	0.339228	down
Contig25852	cmklr1	-1.19815	0.000165899	0.0379168	down
Contig6702	hs3st1l2	1.07279	0.0233026	0.526597	up
c5023_g1_i1_205_558		1.8165	0.0484685	0.673943	up
c9937_g3_i1_437_18251		-1.10297	0.0317666	0.591718	down
Contig139	si:ch211-148l7.4	1.49123	1.81e-06	0.00129177	up
c19186_g2_i2_2260_23161	ctssb.1	-1.36034	0.00760587	0.337257	down
c13816_g1_i1_355_19260	csmd2	-1.37388	0.0477477	0.670959	down
c5554_g1_i1_458_649	ctsd	2.16727	0.00714996	0.329257	up
c3676_g1_i1_3346_4215	xm_003200788.1	-1.47323	0.0421816	0.645969	down
c1982_g1_i1_882_216	xm_702222.5	20	0.0108403	0.390951	up
Contig18139	plxnc1	-1.07181	0.0035962	0.23813	down
c13850_g1_i2_648_2662	zgc:123339	4.24156	4.75e-11	1.88e-07	up
c8073_g3_i1_571_1286	abcd3a	4.28549	0.00395561	0.247608	up
Contig26854	si:busm1-194e12.2	-1.04955	0.0343721	0.607299	down
c14268_g2_i1_486_19342	LOC100329456	-1.45082	0.0374865	0.62528	down
Contig19904	wdfy4	-2.4294	0.035913	0.615564	down
Contig5835		1.23995	0.00678526	0.32021	up
Contig27058	LOC564549	-1.23543	0.0348716	0.610931	down
c13491_g1_i1_919_19182	cox4i2	-1.78919	1.94e-05	0.00851165	down
c13605_g1_i1_2258_2619	bcl2l1	1.08389	1.15e-06	0.000910737	up
Contig17888	zgc:92066	-20	0.0142316	0.434318	down
Contig10456	pnp5a	2.0789	0.000818802	0.103645	up
Contig10457	pnp5a	1.38088	0.00176436	0.165079	up
Contig5437	LOC553231	1.13927	0.0422831	0.64638	up
c15137_g1_i3_517_15390	cx34.5	1.144	0.0137354	0.427453	up
c18659_g8_i1_2415_8297	mpx	3.01406	0.00184914	0.169364	up
c9322_g1_i2_971_1656	si:ch211-222g23.4	1.2412	0.0346031	0.608543	up
Contig25050	cd74a	-1.31272	0.00176526	0.165079	down
Contig25051	cd74a	-1.36155	0.0032618	0.225797	down
Contig19917	LOC100536963	-1.06396	0.0457081	0.665497	down
Contig21893	armc5	1.00189	0.00687845	0.323124	up
c8796_g1_i1_310_10308	glrbb	1.83073	0.00903199	0.363202	up
Contig23052	tcn2l	-1.83715	0.028482	0.565153	down
Contig23781	si:ch211-136a13.1	-1.49219	0.0114973	0.40032	down
c12828_g2_i1_277_6738	LOC100332515	3.21663	0.0384082	0.630057	up
c10563_g2_i1_448_5999	Cyp21a1	2.71412	0.0497228	0.67949	up
c8721_g1_i1_328_10278		3.02049	0.00298491	0.216974	up
c12715_g3_i1_296_22359	LOC557072	-1.85056	0.0291775	0.572325	down
c20155_g1_i1_1240_8641	ca8	3.67546	0.000226461	0.0467401	up
c8073_g1_i1_536_1285	abcd2	2.70901	0.0287916	0.568444	up
Contig5082	lpl	2.14177	9.81e-07	0.000813072	up
Contig19045	si:ch211-180j19.1	-1.4346	0.0165192	0.462392	down
Contig19044	cpne8	-1.18216	0.00449677	0.265325	down
Contig26694	mgst1.1	-1.44497	0.00828453	0.351173	down
c18405_g2_i1_3280_8175	txlng	1.20223	0.0190757	0.483859	up
Contig11049		1.34348	0.00441016	0.262323	up
c16236_g6_i1_423_7594	lgi1b	3.23069	0.000563017	0.0836259	up
Contig14414	fam13b	1.17758	0.0158901	0.454797	up
Contig23759	zgc:123285	-1.58344	0.00457863	0.267043	down
c10334_g3_i1_557_18389	COX1	-20	0.0439227	0.65524	down
Contig25819	prg4a	-1.69327	0.0336345	0.60312	down
c18325_g1_i1_379_3675	slc1a4	3.1426	0.000288636	0.0531669	up
c21081_g1_i1_247_20542	eef1b2	-20	0.0385301	0.630753	down
Contig26485	si:ch73-334d15.1	-1.2108	0.00654857	0.314821	down
Contig26483	cxcl12a	-1.40978	0.0452057	0.662425	down
Contig4608	bach2b	1.00112	0.0229681	0.524527	up
c11227_g1_i1_221_22137		-2.64079	0.0330364	0.598397	down
c10494_g5_i1_720_1957		1.40014	0.0329084	0.598352	up
Contig28400	flna	-1.3834	1.3e-08	2.39e-05	down
Contig6749	gsg1l	1.42034	0.00929643	0.368222	up
c5372_g1_i1_210_4469		3.82932	0.000166004	0.0379168	up
Contig9473	LOC100536352	2.21408	1.04e-08	1.98e-05	up
Contig6931	arfgef2	1.4255	4.3e-15	3.16e-11	up
Contig18305		-1.1649	0.0210801	0.505529	down
Contig17066	LOC555957	-1.17725	0.0128963	0.419738	down
c12365_g3_i1_250_22319	fap	-2.44015	0.0111691	0.394503	down
c11355_g1_i1_265_22171	csf3r	-2.13352	0.036123	0.616863	down
c10868_g1_i1_641_6075		1.08555	0.0317846	0.591798	up
c16034_g1_i5_815_12195	txlng	1.43787	0.0426743	0.647396	up
Contig18310	ace	-1.27786	0.000158227	0.0369618	down
c7470_g1_i1_2797_21411	xm_003200788.1	-1.46328	0.0445209	0.657997	down
Contig17862	si:xx-by187g17.1	-4.14229	0.0163638	0.459544	down
Contig17849	bai3	-1.09427	0.00469106	0.270576	down
Contig9483	vezf1b	1.00271	1.12e-11	4.78e-08	up
Contig17653		-2.88703	1.49e-06	0.00114068	down
c5501_g1_i1_219_4489	LOC566228	2.87043	0.0126782	0.41705	up
Contig5671	nr5a1b	1.08606	0.034813	0.610931	up
Contig5884	si:ch73-217n20.1	1.31419	0.000117127	0.0304009	up
Contig8861	LOC100003999	3.42187	0.000877121	0.108619	up
Contig21658	rhbdd1	-1.53149	1.62e-05	0.00755475	down
Contig4867	mmp23bb	1.25164	0.00161696	0.156819	up
c13526_g1_i1_346_19192		-1.66971	0.0483071	0.672972	down
Contig27023	htra1b	-1.34692	0.0327999	0.597479	down
Contig5886	LOC100535682	2.07475	0.00325323	0.225627	up
c5091_g1_i1_225_17083		-1.69281	0.0155786	0.44915	down
Contig5678	slc38a2	1.05922	0.000462632	0.0731462	up
c9060_g1_i1_499_21696	chdh	-1.63563	0.0105305	0.388877	down
Contig23312	rps14	-3.05033	0.0253392	0.545822	down
Contig15988	si:ch211-245h14.1	-1.44685	0.00479061	0.272344	down
Contig10901	adamts6	1.13786	0.00129398	0.137682	up
c7224_g2_i1_562_17413	si:xx-by187g17.1	-20	0.000668065	0.0928537	down
Contig1345	cox4i2	1.51664	1.37e-05	0.0065589	up
c14757_g2_i1_629_11957	LOC100329517	1.39976	0.0173766	0.470704	up
Contig15708	xm_684085.3	-1.36792	5.78e-05	0.0190347	down
Contig14865	vcam1	-1.35121	0.00564569	0.299117	down
Contig1734	si:busm1-48c11.3	-1.51211	0.00612095	0.303637	down
c10364_g2_i1_227_10855	LOC793249	2.83133	0.0171029	0.469213	up
Contig9057	dpm1	-1.56491	2.72e-07	0.00029164	down
Contig23913	apoeb	-3.2067	0.000539795	0.080878	down
Contig6364	tubb4b	-1.19116	0.0376209	0.625307	down
Contig23910		-1.53076	0.00619484	0.304656	down
Contig28653	cst3	-1.59293	0.021774	0.512367	down
c9776_g1_i1_521_21843	klf2a	-1.15511	0.0391092	0.632962	down
c9263_g1_i1_213_18030	rplp0	-20	0.00579101	0.301837	down
Contig10922	rpl38	-1.40605	1.05e-05	0.00533456	down
c9244_g2_i1_393_18025	COX3	-20	0.0326659	0.597213	down
Contig10920	cx34.5	1.64972	0.000209754	0.0439986	up
Contig5646	papss2b	2.76013	3.65e-07	0.000354034	up
c13548_g3_i1_362_2605	LOC100330916	2.23148	0.0492324	0.67633	up
c10600_g2_i1_1446_6013	LOC794862	1.43121	0.0348726	0.610931	up
Contig23259		-1.25191	0.00468365	0.270452	down
c2871_g1_i1_786_4130		2.79064	3.23e-05	0.012285	up
Contig17217	ptprua	-1.38192	0.0424169	0.647091	down
c9507_g1_i1_203_5617	slc2a1a	2.29574	0.0386941	0.630996	up
c6680_g2_i1_322_21274	mid1	-1.44908	0.0446138	0.658223	down
c19312_g1_i1_724_8465	fgf16	1.36571	0.0426349	0.647396	up
Contig24505	LOC568954	-1.39497	0.0416805	0.644136	down
c11568_g3_i1_2344_6292	tyw1	1.20014	3.35e-07	0.000344257	up
Contig16963	si:ch211-148l7.4	-2.50938	8.84e-08	0.000113568	down
Contig15739	arfgef2	-1.22464	0.00021556	0.0448505	down
c7305_g2_i1_572_9836	LOC569363	2.85871	0.00191519	0.172374	up
c19313_g4_i1_692_23186	loc100535826	-1.09769	0.013656	0.427049	down
c20268_g1_i1_243_20428		-1.54671	0.0488152	0.674993	down
Contig3564	alpl	1.56457	0.000434148	0.0712034	up
Contig23943	si:ch211-136a13.1	-1.7204	0.0043516	0.260183	down
c7305_g1_i1_1592_9835	mpx	2.73503	0.00577494	0.301612	up
Contig23946	mmp13b	-2.3131	0.0110891	0.393958	down
Contig22415	kif3b	-1.31406	0.00196569	0.174045	down
Contig15063	nipblb	1.11327	0.00389416	0.246155	up
c3561_g1_i1_346_4204	rassf10b	3.46704	0.00022865	0.0470031	up
Contig23559	nmbrl	-1.50232	6.64e-05	0.0205273	down
Contig17001	ryr3	-1.37815	0.0469904	0.668074	down
c20492_g1_i1_449_16247	LOC557072	-1.51793	0.0223429	0.519804	down
c8271_g4_i1_437_1339	thbs1	1.62276	0.046233	0.666501	up
c9727_g2_i1_592_1764	vwc2	1.93614	0.0374662	0.62528	up
Contig15049	eftud1	-1.07056	0.00587027	0.302199	down
Contig23956	LOC568908	-1.08143	0.0268447	0.557956	down
Contig16537	si:ch211-270n8.1	-1.25424	0.0191048	0.483859	down
Contig23541	LOC100536787	-1.94769	0.0161275	0.456889	down
Contig23540	LOC100536787	-1.92722	0.0167973	0.464532	down
Contig23547	LOC798168	-1.11984	0.0442571	0.657121	down
Contig23023	LOC568786	-1.06054	0.00459492	0.267043	down
Contig16944	glod4	-1.14639	0.0184245	0.480291	down
c11020_g2_i1_1357_11032	zgc:162161	20	0.00643039	0.311487	up
Contig18392	spi1b	-1.36005	0.000926167	0.112258	down
c8618_g1_i1_241_21601	LOC571530	-2.71347	0.00415432	0.254344	down
Contig16916	ppp4r4	-1.30624	0.0392673	0.633373	down
Contig23532	xr_117912.1	-1.9026	0.0298892	0.580964	down
Contig7742	bcl2l1	1.05891	1.8e-06	0.00129177	up
Contig13714	unc93b1	-1.73113	0.00570251	0.299388	down
c6286_g1_i1_458_4631	pck1	20	0.00304596	0.218629	up
c13548_g1_i1_1002_2603	LOC100330916	3.5693	6.86e-09	1.55e-05	up
c18662_g1_i5_4468_8301	soga3a	1.33733	0.0350807	0.61116	up
c6948_g1_i1_731_17351	cd74a	-20	0.0153928	0.448198	down
c7076_g1_i1_414_17380	tpt1	-20	0.00911731	0.364974	down
c7251_g2_i1_649_1029	LOC793249	2.11372	0.00105939	0.121468	up
c9507_g2_i1_245_5618	slc2a3a	1.84385	0.028035	0.564799	up
c15202_g1_i1_854_15405	lrrk1	-1.32278	0.000294708	0.0540915	down
Contig23522	loc100537393	-1.15465	2.58e-05	0.0107828	down
Contig1905	ctsk	-1.59504	0.013347	0.422383	down
Contig23520	arl4ab	-1.92029	0.0139726	0.431539	down
Contig16926	xr_117971.1	-1.49168	0.0040994	0.252307	down
c11102_g2_i1_570_11062		1.72689	0.048197	0.672972	up
c17116_g3_i2_732_3373	unc80	-1.42208	0.00143584	0.147107	down
c14669_g3_i2_3500_19404	si:dkeyp-104h9.5	-1.02186	0.0314719	0.590294	down
Contig13678	nucb1	-1.02091	0.0248611	0.542301	down
Contig24474		-1.83178	0.0326023	0.596899	down
Contig6469	sema7a	1.12108	0.0220563	0.51547	up
c13561_g3_i1_367_6940	LOC564555	1.15978	0.0496431	0.678887	up
c13082_g1_i1_670_11609	kcnh1a	-1.26966	0.0368045	0.620757	down
Contig27410	cpz	-3.63392	0.000264793	0.0507722	down
c2515_g1_i1_284_20884	xm_002665835.2	-4.92578	0.00382826	0.243794	down
Contig25598		-1.8338	0.00368236	0.238944	down
Contig13667	angptl1	-1.45611	0.0239618	0.533274	down
Contig24460	irf8	-1.15572	0.000459544	0.0729905	down
c9378_g1_i1_219_21752	roraa	-2.49403	0.0401097	0.637587	down
c8013_g1_i1_846_1267	LOC100334794	1.3965	0.0084985	0.353362	up
Contig15238	c1qb	-1.4921	0.00463518	0.268256	down
Contig24459	irf8	-1.77616	0.0131945	0.422036	down
c8780_g1_i1_445_17880	lrp2a	-2.09422	0.00026466	0.0507722	down
c17026_g2_i1_507_22916	elovl1b	-1.37368	0.0137532	0.427453	down
c6709_g1_i1_295_21279	cd74a	-20	0.0271808	0.559458	down
Contig24737	xm_001921025.3	-1.73456	0.0231843	0.525754	down
Contig4482	gmpr	1.18533	0.0146944	0.440336	up
Contig24203	rhogb	-1.11865	0.00867893	0.356537	down
c11523_g1_i1_286_11202	thbs1	1.78066	0.0147087	0.440506	up
c1414_g1_i1_250_20757		-1.67246	0.0400608	0.63739	down
Contig13660	mmp2	-1.924	0.0104137	0.387074	down
Contig24958	si:ch211-283g2.3	-1.27609	0.00306222	0.218878	down
Contig17401		-1.38879	0.0322506	0.595265	down
Contig8566	soga3a	1.27636	0.0145874	0.439259	up
c15433_g2_i1_464_7383	si:ch211-239f4.1	1.14638	0.0463602	0.666501	up
c14268_g7_i1_517_19345	LOC100329456	-1.50572	0.0254332	0.546203	down
Contig24229	chdh	-1.5918	0.0479329	0.671034	down
c20900_g1_i1_210_20506	rpl35a	-20	0.0271808	0.559458	down
c7288_g1_i1_571_21383	quo	-1.3216	0.0102322	0.382929	down
Contig24230	ryr3	-1.05769	0.017531	0.471702	down
c11614_g2_i1_242_6307	abcg2a	20	0.0469566	0.668074	up
Contig21111	zgc:112160	-20	0.000254837	0.0501374	down
c11073_g4_i1_357_11052	arhgap4b	2.17559	0.0150611	0.444299	up
c901_g1_i1_319_109	si:ch211-239f4.1	2.57824	0.0499002	0.679693	up
c5130_g1_i1_474_579	specc1	1.07289	0.0457115	0.665497	up
c6178_g1_i1_347_21198	pkmb	-4.36759	1.16e-05	0.00579176	down
c11649_g2_i1_353_18734	atp1a3b	-1.42929	0.0117179	0.402077	down
Contig9846	jund	1.32894	0.00371351	0.23978	up
c11810_g2_i3_1428_18759	cpne8	-1.49154	0.0378939	0.626306	down
c7392_g1_i1_259_1070		1.77859	0.0128718	0.419738	up
Contig24221	zgc:136461	-5.94709	0.00261583	0.203378	down
Contig24414	actr2a	-1.31509	0.0392928	0.633373	down
Contig24031	xm_002666945.1	-1.26658	0.0439788	0.655499	down
c2795_g1_i1_298_16713	ccl25b	-20	0.0244821	0.539762	down
c18529_g6_i1_3491_15954	usp16	-1.01304	8.58e-06	0.00445391	down
c3355_g1_i1_205_371	pck1	20	0.025506	0.546777	up
Contig14371	csf1ra	-1.56357	0.000905666	0.110819	down
Contig23471	col4a2	1.2191	0.000103962	0.0278272	up
Contig24246	asap2b	-1.45831	0.0145822	0.439259	down
c16236_g5_i1_253_7593	lgi1b	3.11511	0.0192704	0.485464	up
Contig13490	LOC100003594	-1.22739	0.000567918	0.083869	down
Contig14174	gnpda2	-1.36421	0.00580592	0.302199	down
c12244_g2_i1_302_2368		-1.13459	0.0203084	0.496994	down
Contig13497	ryr3	-1.68131	0.000141876	0.0345559	down
Contig24233	ccr12.3	-1.4476	0.00492023	0.277063	down
c14831_g2_i2_1265_2809	sfrp2	2.36863	6.57e-05	0.0205273	up
c14218_g3_i1_202_22630	plxnc1	-1.96145	0.0447136	0.65859	down
c12828_g4_i1_222_6740	LOC100332515	2.71483	0.00819921	0.350927	up
c22161_g1_i1_478_23674	btk	-1.26864	0.04705	0.668349	down
Contig27480	slc35c2	-2.09569	3.08e-06	0.00200343	down
Contig24054		-1.4604	0.0300286	0.581429	down
Contig25112	mmp9	-2.12293	0.00402337	0.249721	down
Contig5390	mycn	1.57488	0.0321989	0.595265	up
Contig2200	fam13b	1.07407	0.000496248	0.0770489	up
c16674_g3_i1_974_12324	kdm2aa	1.69803	0.000273437	0.0514743	up
c9252_g2_i1_203_5507		2.46927	0.0405975	0.639037	up
Contig17453		-1.24887	0.00808855	0.349677	down
Contig17454	zgc:123285	-1.98561	0.004359	0.260183	down
c15148_g1_i1_1200_12049	ppp1r1c	2.57772	1.84e-07	0.000219981	up
Contig15442	LOC100003594	-1.36558	0.000133618	0.0336612	down
Contig15441	LOC100003594	-1.39175	0.0168315	0.464806	down
Contig13484	LOC100003996	-1.42323	0.000199859	0.0427964	down
Contig13483	xm_003200788.1	-1.46227	0.0417458	0.644136	down
c9631_g2_i1_226_1739	impa2	20	0.025506	0.546777	up
c13118_g2_i1_1236_6817	nell2a	1.79732	0.0315126	0.590411	up
Contig320	herc3	1.05631	0.0129923	0.420731	up
c8412_g2_i1_1536_5225	rwdd3	3.20967	0.0178679	0.475048	up
c5362_g1_i1_330_4468	kmt2a	1.49064	0.0432536	0.649967	up
c17703_g1_i2_588_22990	zgc:173585	-1.34897	0.0241864	0.536696	down
c6759_g1_i1_875_13938	stoml3b	-2.80481	0.00548717	0.294309	down
Contig14718	crebzf	-1.13833	5.18e-06	0.00302635	down
Contig4265	gnpda2	1.46792	0.018667	0.482077	up
Contig18713	taf13	-1.25735	7.98e-15	5.13e-11	down
c13080_g1_i3_1400_11608	cyp17a2	1.52006	0.00678394	0.32021	up
c9509_g1_i1_253_21788	LOC100005927	-1.94963	0.00907599	0.364117	down
Contig26385	si:busm1-48c11.3	-1.4445	0.0117009	0.402077	down
c122_g1_i1_205_16340		-1.96294	0.00888169	0.360543	down
c18675_g3_i4_5615_8309	kif3b	1.38708	1.85e-16	1.59e-12	up
c15533_g1_i1_3148_7414	prlra	5.12769	0.00618251	0.304656	up
c5506_g1_i1_265_637	ankrd34bb	4.43649	0.0179222	0.475763	up
Contig1884	si:busm1-194e12.12	-1.34869	0.003653	0.238262	down
Contig17470	rem2	-2.14983	0.00631862	0.307819	down
c9493_g4_i1_473_10571		1.3624	0.0144252	0.436096	up
Contig24010	st8sia6	-1.70612	0.00165681	0.159842	down
c11267_g2_i1_298_22151	xr_117971.1	-1.98261	0.0159362	0.455501	down
c9222_g1_i1_474_1641		2.96325	0.0389829	0.632363	up
Contig25522	LOC568954	-1.3972	0.000852354	0.106321	down
c3201_g1_i1_754_20954	cx52.6	-1.20839	0.000342543	0.0608004	down
Contig25521	LOC568954	-1.28844	0.0141146	0.433244	down
Contig7239	abcd2	2.58892	0.00529187	0.288741	up
c13114_g3_i1_339_22421	lrp2a	-1.84576	0.046282	0.666501	down
Contig4699	skia	1.06736	0.0459126	0.666146	up
c5234_g1_i1_506_21125	xm_001333514.3	-1.31831	0.031088	0.588505	down
c14967_g1_i5_2274_12000	bcl2l1	1.22205	2.66e-06	0.00179643	up
c7621_g2_i1_453_5013	LOC556241	2.06199	0.0491718	0.67586	up
Contig28465	xm_001338661.2	-1.17154	0.00156082	0.153666	down
c6200_g1_i1_1114_9587	Cyp11a1	4.02597	3.02e-08	4.71e-05	up
Contig22119	mmp17a	-1.25149	6.94e-09	1.55e-05	down
Contig25354	scn4bb	-1.39864	0.0317402	0.591601	down
c11241_g1_i1_417_11109	slc6a18	2.44597	0.032746	0.597479	up
c968_g1_i1_276_3913	LOC571453	1.69025	0.0116961	0.402077	up
Contig28268	Abca1	-1.15471	0.0130489	0.420822	down
Contig28267	Abca1	-2.00235	0.013701	0.42726	down
c13080_g1_i2_1280_11607	cyp17a2	2.14119	0.000455189	0.0728756	up
Contig4023	LOC100007824	-1.03642	0.0424024	0.647091	down
c4955_g1_i1_202_17048	si:ch73-103b2.3	-4.26425	0.0350912	0.61116	down
Contig15672	zgc:103759	-1.14437	5.12e-07	0.000461381	down
c16236_g3_i1_673_7591	lgi1b	1.73632	0.000560922	0.0835563	up
Contig18861	LOC100331356	-1.08553	0.0018437	0.169364	down
c15229_g1_i2_1497_7331	cth	1.00621	0.00258111	0.201593	up
c10761_g2_i1_254_2046	rnd1l	3.81778	0.0146667	0.440274	up
Contig26324	aldh3a2a	-1.1074	0.0160593	0.455727	down
c6690_g1_i1_263_4726	spo11	1.93301	0.014356	0.436043	up
Contig13209	COX1	1.7247	0.00185467	0.169364	up
c15635_g1_i3_1096_7451	Cyp11a1	4.63182	0.00105593	0.121401	up
c16236_g4_i1_227_7592	lgi1b	20	0.0321985	0.595265	up
Contig18764	itga1	-1.61793	0.00600382	0.302199	down
c7141_g1_i1_319_4862		2.52156	0.00616206	0.304656	up
c6637_g1_i1_2351_9689	slc35c2	1.06805	3.59e-06	0.00224756	up
Contig25564	rhoua	-2.3115	0.0120401	0.407042	down
c15992_g2_i1_1803_19604	arpc1b	-1.801	0.014989	0.443062	down
c10755_g3_i1_1412_2042	zgc:162161	4.27667	0.0300442	0.581429	up
Contig25381	SLC3A2	-2.04332	0.00123081	0.132054	down
c9758_g1_i1_328_18200	si:ch73-33i10.5	-3.89156	0.023014	0.524527	down
Contig25386	lrp2a	-2.01439	0.0133474	0.422383	down
c15614_g2_i1_213_12126	LOC100329400	2.28697	0.031135	0.588505	up
Contig28547	zgc:92041	-1.48193	0.0429011	0.647934	down
c18549_g1_i1_1187_3688	ca8	3.08929	4.44e-05	0.0157277	up
c5269_g1_i1_403_605	pla2g4a	1.6913	0.0236015	0.529432	up
Contig20644	qki2	-1.00238	0.0165692	0.463038	down
Contig18780	slc3a2b	-1.71227	0.0100929	0.382112	down
Contig23886	si:ch73-33i10.5	-1.76791	0.00252062	0.199599	down
Contig5997	gpd1b	1.19948	0.00916837	0.364974	up
Contig5998	gpd1b	1.57808	0.0251929	0.544304	up
c20049_g1_i1_875_8621	vwc2	1.94961	0.039963	0.63739	up
c15635_g1_i1_770_7449	Cyp11a1	4.3369	4.32e-05	0.0154169	up
Contig25083	LOC100003765	-1.22228	0.00284841	0.210716	down
c20290_g1_i3_960_23410	zgc:66382	-8.11065	0.000523028	0.0791085	down
Contig21769	LOC100003996	1.44918	0.0262819	0.553787	up
Contig6068	zgc:161979	4.47388	0.000172358	0.0388501	up
Contig18471	LOC555478	-1.58068	0.00120182	0.132054	down
Contig10590	si:dkey-178e17.1	1.07086	0.000476847	0.0749423	up
c7346_g1_i1_1185_4932	sfrp5	1.54104	0.0216954	0.511265	up
c8690_g1_i1_336_21619	piezo1	-1.67172	0.0280024	0.564799	down
c20203_g1_i1_354_8651	igsf9b	1.66309	0.0156549	0.450468	up
Contig25069	phospho1	-1.91619	0.00879231	0.359935	down
c13673_g4_i1_247_22551	esyt1a	-3.06527	0.0361293	0.616863	down
c16810_g7_i1_1062_7717	abcd1	3.01413	0.010594	0.389521	up
c17981_g1_i1_239_3634	eml6	2.12613	0.0150047	0.443062	up
c7129_g1_i1_483_9795	LOC556241	2.29079	0.00944719	0.370409	up
Contig19127	LOC572419	-1.07572	0.0375473	0.62528	down
c1794_g1_i1_212_16564		-20	0.0127487	0.417212	down
c519_g1_i1_210_65	slc2a1a	2.1695	0.00736988	0.333997	up
c19976_g4_i2_381_23333	LOC562831	-1.20457	8.52e-06	0.00445391	down
Contig27811	adam8a	-1.856	0.0310191	0.588505	down
c13118_g1_i1_1697_6816	nell2b	2.66915	1.38e-05	0.0065589	up
Contig28572	aqp1a.1	1.1076	0.0422979	0.64638	up
c9158_g2_i1_415_21713	pld3	-2.13739	0.0175255	0.471702	down
Contig25730	scara5	-1.40486	4.14e-05	0.0151949	down
c10388_g1_i1_583_10861	LOC100334710	2.02549	0.0148191	0.441851	up
c7783_g1_i1_216_21453	si:ch211-247j6.1	-1.62673	0.0499095	0.679693	down
c9630_g1_i2_504_21812	xm_003200191.1	-1.9838	0.0310681	0.588505	down
c10494_g1_i1_524_1954	filip1b	1.68783	0.00492207	0.277063	up
c10379_g3_i1_618_5950	rnd1l	2.46233	0.0184389	0.480291	up
c6637_g1_i2_2525_9690	slc35c2	1.37406	4.51e-13	2.11e-09	up
c10379_g1_i1_248_5948	rnd1	3.72178	0.00170553	0.161717	up
c7858_g2_i1_224_9989	anpepa	20	0.0262248	0.553438	up
c15569_g1_i1_813_7428	zgc:123339	4.31046	0.00113502	0.12736	up
c12727_g1_i3_472_22362	LOC561851	-1.27415	0.0359653	0.615564	down
c12606_g4_i2_1155_6689	yap1	1.18163	0.0010636	0.121468	up
Contig11658	nog1	1.92335	0.00555672	0.296543	up
c2117_g1_i1_228_4052	prkcq	2.31583	0.0188941	0.482611	up
Contig20061	dusp22b	-1.8994	0.0058928	0.302199	down
Contig23185	plin2	-1.3383	0.0105544	0.389105	down
Contig26095	xm_686956.4	-2.02492	0.007263	0.333176	down
Contig22714	mhc1uka	-1.11269	0.0485141	0.67404	down
Contig22715	LOC796419	-1.19394	0.00435838	0.260183	down
Contig26295	dusp22b	-1.86123	0.0336697	0.60312	down
Contig20273	msrb3	-1.25843	0.0403215	0.638499	down
Contig8985		3.74934	3.72e-05	0.0137427	up
Contig17932	ache	-1.52148	0.000254151	0.0501374	down
Contig23851	entpd2a.1	-1.00727	0.0192348	0.485043	down
Contig18415	zgc:100919	-1.79044	0.00758137	0.337015	down
Contig26086	LOC560447	-1.80841	0.00681199	0.320882	down
c17438_g3_i2_5390_3535	kif3b	1.32759	6.88e-14	3.54e-10	up
Contig5358	c1qc	-1.46004	0.0166134	0.463438	down
Contig20290	lhfpl2a	-1.04919	0.000340994	0.0608004	down
Contig14737	LOC569088	-2.05569	0.000183488	0.0408218	down
c20345_g2_i1_812_23439		-1.39769	0.0113151	0.396931	down
c6462_g1_i1_1634_4660	glod4	1.14535	0.0294489	0.575288	up
c13022_g2_i2_1892_15085	bcl2l1	-1.65148	1.2e-05	0.00592653	down
c3535_g1_i1_212_4202	LOC561852	20	0.000973569	0.115322	up
Contig18042	apoc2	-4.39005	0.000441687	0.0716861	down
c22165_g1_i1_382_23676	xm_001921887.1	-2.62307	0.0122363	0.409674	down
Contig18043	slc8a4a	-1.13598	0.0464516	0.666501	down
c12692_g2_i1_979_6716	pck1	5.20908	0.00688559	0.323164	up
c12795_g1_i1_554_22369	zgc:56622	-1.37177	0.0346019	0.608543	down
Contig22348	slc6a14	-2.2331	0.0409159	0.640287	down
Contig5778	cpn1	1.49543	0.0139721	0.431539	up
Contig11808	fbln2	1.0288	6.59e-05	0.0205273	up
Contig23876	tmem176	-1.7453	0.000743044	0.0974146	down
c7973_g1_i1_397_21488	LOC569441	-1.35056	0.042078	0.6459	down
c18599_g4_i5_907_8261	LOC556551	1.14801	0.00198654	0.174815	up
Contig1465	col4a1	1.67775	0.00572037	0.299388	up
Contig28520	cpa4	-3.99841	0.0109781	0.391641	down
Contig1464	col4a1	1.40268	1.01e-07	0.000126313	up
Contig5154	xm_001332158.4	1.00762	0.000383048	0.0656882	up
Contig26796	xm_003201100.1	-1.23925	0.0329432	0.598352	down
Contig23410	fcer1g	-1.39643	0.00244178	0.196382	down
c13413_g8_i1_490_6891	LOC100007078	1.30094	0.0204464	0.499183	up
Contig26790		-1.92792	3.44e-07	0.000346654	down
Contig28739	epdl1	-1.93757	0.00421096	0.257019	down
Contig17141	rpph1	-3.57962	0.000574737	0.0843585	down
c8235_g1_i1_232_1328		2.14714	0.0237237	0.530394	up
c14306_g1_i1_727_11861	Apod	2.49902	0.0059631	0.302199	up
c9026_g1_i1_315_5419	papln	1.72734	0.0392019	0.633343	up
c9279_g1_i1_206_5518	LOC569773	1.73741	0.0320502	0.594201	up
c21852_g1_i1_449_23617	xm_003200698.1	-1.16999	0.049564	0.678487	down
Contig23812	LOC559789	-1.5659	0.00384614	0.244327	down
c12702_g1_i1_225_22354		-1.85054	0.0431176	0.649252	down
c14733_g1_i2_2442_7223	si:ch211-117c9.5	1.09029	0.0281579	0.564799	up
Contig23606	twist1a	-2.21066	0.0134378	0.424168	down
Contig23439	fam129bb	-1.18926	0.02712	0.559458	down
c20345_g1_i5_713_23440	chka	-1.1837	0.0245988	0.53981	down
Contig13849	asap2b	-1.75416	0.00137665	0.143507	down
c7141_g2_i1_223_4863		2.94063	0.0346106	0.608543	up
c17751_g8_i2_530_7954	mmp14b	-1.50002	0.0309668	0.588505	down
Contig23824		-1.54325	0.036368	0.617451	down
Contig17710	eepd1	-1.97394	5.58e-06	0.0031534	down
Contig9144	antxr2b	-1.01679	0.0405736	0.639037	down
Contig17711	eepd1	-1.24908	0.029044	0.571181	down
Contig2199	fam13b	1.05731	0.000115425	0.030265	up
Contig22778	asah1a	-1.54172	0.0436185	0.652779	down
Contig23827	prlhr2a	-1.43351	0.00820934	0.350927	down
Contig18003	crebzf	-1.14107	9.37e-05	0.0261624	down
Contig26770	ifi30	-1.49264	0.0355782	0.615564	down
c8629_g1_i1_402_21605	sgcg	-2.16978	0.0309485	0.588505	down
c15635_g1_i2_1925_7450	CYP11A1	4.68667	5.53e-06	0.0031534	up
Contig9331	xm_003198833.1	-1.39484	2.06e-06	0.00142998	down
c6175_g1_i1_1825_13834	LOC564649	-1.2537	0.00744363	0.334845	down
c2469_g1_i1_316_4083	sycp3	1.5892	0.0251408	0.544165	up
c14170_g2_i1_325_22622		-1.62594	0.00338998	0.230752	down
c8377_g3_i1_205_1376	pck1	20	0.0285199	0.565469	up
Contig14981	chrm3a	-1.63969	0.0143103	0.435425	down
Contig18009	LOC100329456	-1.17014	0.0265386	0.555127	down
c6059_g1_i1_272_21186	klf7b	-1.8035	0.0436184	0.652779	down
Contig15831	loc100535826	-1.60045	0.00631488	0.307819	down
c18427_g1_i2_966_20003		-1.19301	0.00166758	0.159991	down
Contig6665	fbln2	1.51438	0.00040693	0.0687926	up
Contig9341	pld3	1.77536	1.94e-19	2.49e-15	up
c5352_g1_i1_593_9454	si:rp71-1p14.5	1.17147	0.0315975	0.590709	up
Contig9342	pld3	1.05478	2.32e-09	6.04e-06	up
Contig17159	COX2	-6.02867	0.00731887	0.333176	down
Contig20428	zgc:173585	-1.34372	0.0220231	0.515396	down
c18523_g1_i1_495_23081	strbp	-1.5281	0.0299483	0.581233	down
Contig8707	kif16bb	1.39125	0.0449981	0.660349	up
Contig10743	klf11b	1.10118	9.49e-05	0.026229	up
Contig9555	rac2	-1.17665	0.0255663	0.546777	down
c7534_g1_i1_400_4982	slc1a4	2.79833	0.00366258	0.238262	up
Contig26546		-5.59915	6.34e-05	0.0202268	down
c978_g1_i1_239_20708	c7a	-1.84549	0.042796	0.647934	down
Contig23659	xm_001921025.3	-1.44343	0.0143282	0.435468	down
Contig23658	LOC100536352	-1.62466	6.13e-05	0.0200503	down
c11245_g2_i1_289_22141	LOC563715	-2.62477	0.00541158	0.292441	down
c15566_g4_i2_677_22750	stim2b	-1.08315	0.0424674	0.647182	down
Contig11869	tnfsf10	-1.22009	0.0429213	0.648006	down
Contig13835	sla1	-2.15534	0.00475537	0.271045	down
c7320_g1_i1_463_4923	slc4a4a	2.26347	0.000479663	0.0751551	up
c15816_g1_i1_1193_7501	ppp1r1c	2.69256	1.86e-06	0.00131206	up
c12008_g1_i3_1472_22274	vezf1b	-1.85825	2.94e-24	5.03e-20	down
c15713_g2_i1_477_15468	tfe3a	-1.22243	0.0226515	0.522022	down
c19419_g5_i2_1072_23203	fam13b	1.29713	0.0272943	0.560517	up
Contig8519	slc4a11	1.41004	1.76e-06	0.00129177	up
c19779_g1_i1_969_20361	trpm3	-1.23694	0.0182793	0.479535	down
c12197_g1_i1_204_6577	LOC561852	3.32795	0.00492215	0.277063	up
Contig26727	zgc:91968	-3.09461	0.0018468	0.169364	down
c3191_g1_i2_4544_13528	kcnh6	-1.3141	0.00357966	0.237682	down
c13783_g2_i1_886_22569	stoml3b	-2.5738	0.01059	0.389521	down
c2488_g1_i1_935_4084	xm_702222.5	20	0.0482311	0.672972	up
Contig697	LOC793308	-2.17187	0.00177954	0.165079	down
Contig23672	itgb2	-1.71759	0.000714852	0.0961216	down
Contig21790	sepp1a	-1.69128	0.0116803	0.402077	down
c15026_g3_i1_692_19465	LOC794202	-1.50991	0.0308326	0.588373	down
Contig13817	c1qa	-1.57942	0.00736651	0.333997	down
c13714_g2_i1_409_11745	xm_682538.2	-1.37955	0.0243893	0.538703	down
c9173_g1_i1_385_1623	Cyp17a1	2.40419	0.0499302	0.679693	up
c11462_g1_i1_1478_14796		-1.4523	0.00727642	0.333176	down
Contig8730	LOC553495	1.42483	0.0294886	0.575681	up
Contig23667	LOC798119	-2.22004	1.33e-06	0.00103824	down
Contig14009		-1.24976	0.00840981	0.352707	down
Contig16900		-1.29524	0.0230186	0.524527	down
c10130_g2_i1_205_18315		-3.10176	0.00435899	0.260183	down
Contig16903		-1.19236	9.42e-05	0.0261624	down
Contig24650		-1.88172	0.0319502	0.592774	down
c10494_g3_i1_252_1956		2.41814	0.00913692	0.364974	up
c513_g1_i1_211_16412		-2.02058	0.0383603	0.629845	down
c18894_g1_i1_901_8432		5.15794	4.58e-05	0.0160788	up
c2100_g1_i1_286_4047		1.10226	0.0256403	0.547603	up
c20181_g3_i1_710_23369		-1.59437	0.00377834	0.241814	down
Contig3478		1.19218	0.0322428	0.595265	up
c741_g1_i1_213_20689		-3.40522	0.00861134	0.356206	down
Contig25449		-1.04903	0.0400345	0.63739	down
c9062_g1_i1_222_5433		2.13867	0.00487442	0.275584	up
c9527_g1_i1_238_21790		-1.73695	0.0187323	0.482378	down
Contig3840		1.00867	0.0443421	0.657292	up
c16810_g5_i1_2412_7716		3.49785	0.0316664	0.591567	up
c8652_g1_i1_223_14274		-2.08303	0.022974	0.524527	down
c22116_g1_i1_206_23661		-20	0.0266625	0.555936	down
c11079_g1_i1_584_11054		1.68849	0.0144511	0.436096	up
c9961_g2_i1_360_18257		-1.52078	0.0341491	0.606215	down
c9860_g1_i1_313_5771		2.46049	0.000778207	0.0997347	up
c9516_g3_i1_315_10585		1.588	0.0386626	0.630996	up
c6670_g1_i1_218_17291		-20	0.021487	0.508623	down
c12052_g3_i1_259_6519		2.10213	0.023905	0.533003	up
Contig4328		1.00016	0.0345225	0.608543	up
c15048_g4_i1_877_7289		4.19281	1.36e-05	0.0065589	up
Contig4582		1.58719	0.0304241	0.585601	up
c20181_g3_i2_688_23370		-1.59703	0.0110849	0.393958	down
Contig4580		1.82653	0.0230122	0.524527	up
Contig28592		-1.15529	0.0421596	0.645969	down
c5908_g1_i1_500_696		3.51435	0.00100069	0.117164	up
c13434_g5_i1_231_6909		20	0.00406344	0.250996	up
Contig19202		-1.54505	9.1e-05	0.0256982	down
c3383_g1_i1_209_20973		-1.40046	0.0209792	0.504994	down
Contig28579		-1.05443	0.000675561	0.093428	down
Contig19201		-1.50371	0.0235651	0.528846	down
c7684_g1_i1_447_14083		-1.27063	0.0384326	0.630057	down
Contig23574		-2.87184	1.32e-05	0.00648351	down
Contig24190		-1.33856	0.0242454	0.537077	down
c20661_g1_i1_206_16280		-2.768	0.0187106	0.482378	down
c6532_g1_i1_220_17258		-1.73703	0.0428531	0.647934	down
c9733_g2_i1_374_10661		2.93269	0.0456201	0.665497	up
Contig7589		1.07457	0.00645928	0.311988	up
c8650_g3_i1_797_5284		1.05837	0.0332973	0.600738	up
c18866_g1_i1_886_12990		2.41193	3.49e-06	0.00221205	up
c8072_g1_i1_398_14158		-1.12964	0.0205744	0.500643	down
c20459_g1_i1_217_8738		2.22823	0.0153083	0.447072	up
c11224_g1_i1_308_18619		-1.34259	0.0456974	0.665497	down
c10279_g1_i1_481_18366		-1.2429	0.0417134	0.644136	down
c4359_g1_i1_229_16930		-1.72156	0.0368405	0.620757	down
c9416_g1_i1_497_10550		1.23984	0.0431812	0.649671	up
c732_g1_i1_376_16446		-1.49186	0.0467087	0.66772	down
c15738_g9_i1_264_19562		-1.73835	0.0166895	0.463483	down
c12576_g9_i1_359_18973		-2.23098	0.0236817	0.530164	down
c8286_g1_i1_203_17717		-1.61022	0.0198669	0.491675	down
c10778_g1_i1_394_18499		-2.13033	0.0320916	0.594753	down
c11933_g1_i1_266_6466		2.59653	0.0141474	0.43329	up
c18808_g1_i1_252_3749		2.08612	0.0150095	0.443062	up
c8800_g1_i1_301_10309		2.22193	0.0495716	0.678487	up
c16236_g1_i1_550_7590		3.49361	0.0226822	0.52226	up
c6496_g1_i1_312_21239		-4.39145	3.14e-05	0.012285	down
c9136_g1_i1_203_5460		20	0.0427899	0.647934	up
Contig3449		-1.30773	0.0372086	0.623688	down
c11695_g2_i1_217_6332		2.30422	0.0405696	0.639037	up
c20770_g1_i1_423_20490		-1.45265	0.0474878	0.670795	down
c11063_g4_i1_303_2138		2.69897	0.00216311	0.18224	up
c2662_g1_i1_240_4100		20	0.0190643	0.483859	up
Contig18901		-1.14964	0.0186242	0.481699	down
c3603_g1_i1_263_9237		4.37654	0.000107873	0.0284297	up
c3909_g1_i1_273_21018		-1.43088	0.0487436	0.674553	down
c12046_g1_i1_314_6512		1.97828	0.023444	0.527743	up
c11248_g1_i1_357_6177		1.79464	0.0419947	0.645778	up
c3816_g1_i1_421_13583		-2.575	0.00322308	0.224749	down
c19922_g1_i1_329_20369		-2.14816	0.0235024	0.52831	down
c3141_g1_i1_254_4157		1.53712	0.00514549	0.283741	up
c2031_g1_i1_203_13420		-1.78177	0.040577	0.639037	down
Contig24148		-1.13358	0.0417372	0.644136	down
c5924_g1_i1_347_4565		2.02726	0.00746319	0.334977	up
c15951_g1_i4_554_3016		-1.01289	0.01747	0.471048	down
Contig13788		-1.23918	0.00453047	0.266262	down
c13238_g1_i1_734_6847		1.69174	0.0365985	0.618301	up
c726_g1_i1_443_16444		-1.81641	0.0325109	0.596288	down
Contig1090		20	0.0020748	0.179207	up
c11708_g2_i1_223_11284		20	0.044314	0.657289	up
c2732_g1_i1_357_4111		1.46385	0.0419105	0.645108	up
c3348_g1_i1_319_370		20	0.037494	0.62528	up
c4871_g1_i1_259_4404		1.24141	0.021709	0.511305	up
c16017_g4_i1_318_22786		-2.54907	0.00296762	0.216516	down
Contig25261		-2.39468	0.0077074	0.339382	down
Contig18956		-1.27621	0.00199612	0.175059	down
Contig20160		-1.00762	0.027198	0.559458	down
Contig13333		1.28624	0.0440453	0.656299	up
c8783_g1_i1_458_17883		-1.24742	0.0133083	0.422036	down
Contig19894		-1.07029	0.045656	0.665497	down
c14933_g1_i2_400_19450		-1.37713	5.02e-05	0.0172038	down
Contig12091		-1.16322	4.2e-05	0.0152772	down
c10379_g4_i1_219_5951		20	0.00540338	0.292441	up
Contig19896		-1.07617	0.0400072	0.63739	down
c17359_g4_i1_212_12473		1.70705	0.0121376	0.407496	up
Contig6502		1.19996	0.00388893	0.246133	up
c10934_g1_i1_1211_6100		3.71391	0.00666865	0.318479	up
c297_g1_i1_203_3832		2.26305	0.0125439	0.414835	up
c11770_g1_i3_1232_11307		3.46247	0.00799425	0.346701	up
Contig19095		-2.52106	0.00399823	0.249721	down
c1095_g1_i1_213_8930		2.83207	0.038898	0.631724	up
Contig24384		-2.51635	0.0141414	0.43329	down
c11770_g1_i1_1052_11305		3.49579	0.00403495	0.250138	up
c12048_g3_i1_257_2327		1.88855	0.0070459	0.32782	up
c1730_g1_i1_403_185		1.58406	0.0185819	0.48109	up
c9503_g1_i1_535_10575		1.70601	0.0308454	0.588373	up
c8036_g1_i1_431_5121		2.35081	0.0398822	0.63739	up
Contig17583		-1.24822	1.66e-06	0.00124088	down
c7654_g3_i1_423_9927		3.02233	0.0136184	0.427049	up
Contig17588		-1.4096	0.0180282	0.477089	down
c10711_g1_i3_1418_14688		-1.62378	0.0152343	0.446617	down
Contig26022		-1.11273	0.0309363	0.588505	down
c18224_g1_i1_518_15854		-1.20743	0.0251258	0.544165	down
c21198_g1_i1_521_23555		-1.96276	0.017296	0.470554	down
Contig25490		-1.31346	0.00861574	0.356206	down
c19431_g1_i1_532_16102		-4.40588	0.00210864	0.180612	down
c1678_g1_i1_256_20782		-1.70116	0.0294943	0.575681	down
Contig24801		1.90937	2.91e-05	0.011844	up
c10250_g1_i1_622_1891		3.80161	3.6e-05	0.013489	up
c9912_g2_i2_516_14530		-2.06383	0.0396436	0.635881	down
c8566_g1_i1_312_17810		-1.65516	0.0335147	0.602655	down
Contig4166		1.37544	0.000155229	0.0365942	up
c9187_g2_i1_346_5479		1.85253	0.00849479	0.353362	up
c10209_g1_i1_269_5906		20	0.0263815	0.554973	up
Contig12718		1.05372	0.0457041	0.665497	up
Contig25694		-1.95383	0.0209133	0.504566	down
c8845_g1_i1_338_21658		-2.52452	0.016235	0.458063	down
Contig5003		-1.07887	0.0422691	0.64638	down
c19159_g1_i1_639_8447		1.17962	0.034143	0.606215	up
c11230_g2_i1_1116_6174		2.35151	0.0101892	0.382916	up
c4928_g1_i1_257_17039		-1.43233	0.0256937	0.547855	down
c8477_g3_i1_222_5247		2.99024	0.0226301	0.52176	up
c16810_g2_i1_1333_7715		2.56883	0.0143759	0.436096	up
Contig25873		-1.39047	0.00566899	0.299118	down
c14400_g4_i1_209_7138		2.39425	0.0421568	0.645969	up
Contig15555		-1.01944	0.00298085	0.216974	down
c204_g1_i1_234_16355		-20	0.00169648	0.161444	down
c10377_g1_i1_279_10859		1.25175	0.0477402	0.670959	up
c3255_g1_i1_205_352		20	0.0365643	0.618233	up
c5064_g1_i1_205_17077		-2.31212	0.0355996	0.615564	down
Contig4144		1.26366	0.00608312	0.303591	up
c19107_g1_i1_207_8441		3.11777	0.0192168	0.485043	up
c13221_g2_i1_649_6840		1.5342	0.0109473	0.391542	up
c9878_g1_i1_693_5774		1.2154	0.0332875	0.600738	up
c8990_g3_i1_263_1569		2.02684	0.0479077	0.671034	up
c6236_g2_i1_580_4621		1.67604	0.00126035	0.134661	up
Contig28357		-1.97365	2.03e-09	5.79e-06	down
c13910_g1_i1_788_19280		-1.86067	0.0144042	0.436096	down
Contig25908		-1.1205	0.0480734	0.672268	down
Contig28347		-2.27693	0.000136951	0.0340068	down
c6893_g2_i1_249_4795		1.77706	0.0251583	0.544165	up
c15048_g1_i1_525_7286		3.87102	0.00211472	0.180831	up
Contig28448		-1.75005	0.0287004	0.567952	down
Contig28447		-1.30415	0.0469934	0.668074	down
Contig11288		1.03226	0.000716348	0.0961216	up
c6112_g1_i1_251_21192		-4.06751	0.00559201	0.298012	down
c13617_g2_i1_222_19213		-1.49696	0.0185217	0.480411	down
c20102_g1_i1_238_13205		2.45052	0.0313976	0.589546	up
Contig17634		1.75626	0.0132582	0.422036	up
Contig5854		1.17304	3.04e-05	0.0122204	up
Contig7326		1.28165	0.00217859	0.182646	up
c7833_g1_i1_471_5082		1.45161	0.0126697	0.41705	up
c13834_g1_i1_202_19265		-1.9863	0.0372776	0.62422	down
c2047_g1_i1_369_4040		1.45226	0.0277437	0.563957	up
c11327_g1_i3_646_14783		-4.37242	0.0161446	0.456889	down
c10568_g1_i1_270_6003		1.69493	0.00338454	0.230687	up
Contig28445		-2.64108	4.06e-06	0.00248291	down
c18519_g4_i4_876_20018		-4.27649	0.0054663	0.293854	down
c12403_g3_i1_217_11440		2.73766	0.020612	0.501085	up
Contig23767		-2.03248	0.00157162	0.154083	down
c8772_g1_i1_262_5325		2.37719	0.00706352	0.327921	up
c9652_g1_i1_575_21813		-1.75456	0.0197394	0.49081	down
Contig23961		-1.28377	0.000446767	0.072202	down
Contig25839		-1.73666	3.4e-06	0.0021824	down
c6891_g1_i1_464_4793		20	0.0412622	0.64203	up
c19042_g2_i3_1026_20148		-1.16128	0.01732	0.470704	down
c20687_g1_i1_270_23484		-1.79491	0.0235291	0.528501	down
c8850_g2_i1_202_5354		3.24597	0.0146505	0.440046	up
Contig25056		-1.08545	0.00821733	0.350927	down
Contig25057		-1.02698	0.00299628	0.217178	down
Contig18153		-2.41317	0.021111	0.505563	down
c3740_g1_i1_236_20999		-2.33335	0.0322352	0.595265	down
c11322_g1_i1_246_11144		-3.11019	0.00810406	0.349692	down
c15816_g1_i2_538_7502		1.86999	0.0109176	0.391542	up
c11891_g3_i1_201_6442		1.57767	0.0172272	0.470426	up
Contig26881		-2.77722	9.31e-05	0.026148	down
Contig26882		-1.31978	0.00383584	0.243975	down
c4025_g1_i1_222_16886		-2.02346	0.0197956	0.491309	down
Contig18327		-1.28589	0.000451908	0.0725764	down
Contig25804		-2.70558	0.00313077	0.221845	down
c13434_g1_i1_245_6905		4.54705	0.0276916	0.563957	up
Contig105		1.59139	0.0322818	0.595274	up
c2681_g1_i1_263_4104		1.76814	0.039781	0.637091	up
Contig19031		-1.0471	0.0191622	0.484399	down
c11327_g1_i1_828_14782		-4.04963	0.0104598	0.387844	down
c10299_g1_i1_256_18378		-2.30601	0.0120994	0.407211	down
c11359_g2_i1_662_18657		-1.00706	0.0340414	0.605915	down
c18442_g3_i1_294_23077		-1.59694	0.0487618	0.674553	down
c12716_g2_i1_203_19018		-2.0918	0.00915076	0.364974	down
Contig9203		1.10283	0.0361912	0.617304	up
c1621_g1_i1_392_16546		-1.42862	0.0244027	0.538703	down
c81_g1_i1_218_3791		2.11098	0.0188026	0.482447	up
c4279_g2_i1_276_487		20	0.0418414	0.644771	up
Contig17068		-2.86372	0.0137404	0.427453	down
c3586_g1_i1_217_9234		1.39784	0.0255481	0.546777	up
c14624_g2_i1_303_22680		-4.49845	0.00255629	0.200983	down
Contig19065		-1.80353	0.00663542	0.317807	down
c1093_g1_i2_358_13349		-2.60909	0.0207852	0.502849	down
c9088_g1_i1_691_17983		-1.73842	0.00617784	0.304656	down
c13293_g1_i1_564_19142		-20	0.0185277	0.480411	down
Contig18181		-2.4847	0.00204714	0.177116	down
c12210_g1_i1_570_18871		-1.27345	0.019544	0.488685	down
Contig19943		-1.78389	0.000603276	0.0863609	down
Contig25006		-1.48301	0.00601014	0.302199	down
c15048_g3_i1_288_7288		20	9.95e-05	0.0271904	up
c11558_g1_i1_246_6290		4.47014	0.0325457	0.596502	up
Contig17844		-1.15729	0.0228525	0.524068	down
Contig5887		2.10752	0.0157633	0.452573	up
c202_g1_i1_373_13245		-1.61251	0.0136226	0.427049	down
c12256_g7_i1_280_18883		-1.53492	0.0416148	0.644136	down
c7615_g1_i1_202_5010		1.26305	0.0407384	0.639667	up
c3484_g1_i1_236_9221		1.76883	0.0343645	0.607299	up
Contig25010		-2.23338	0.00158603	0.154374	down
c4907_g1_i1_210_21100		-2.81751	0.0189256	0.482611	down
c19568_g1_i1_231_8525		1.75598	0.034578	0.608543	up
c198_g1_i1_289_3810		1.52908	0.0323154	0.595598	up
c3750_g1_i1_222_9252		4.32981	0.0112125	0.394679	up
Contig9265		2.34829	7.54e-10	2.42e-06	up
c11501_g1_i1_217_22204		-3.10824	0.0370891	0.6227	down
Contig16593		-1.66085	0.00661529	0.317363	down
Contig23300		-1.76773	0.0154521	0.448256	down
c7600_g1_i1_218_5004		1.39013	0.0284424	0.565064	up
Contig17230		-1.48206	0.0184376	0.480291	down
c4067_g1_i1_500_9298		1.24465	0.0401483	0.637608	up
Contig24528		-2.09036	0.0111193	0.394012	down
Contig28647		-1.34987	0.0224033	0.519985	down
Contig17825		-1.41972	0.011641	0.402052	down
c6697_g1_i1_493_17299		-1.20928	0.00712757	0.329111	down
c3688_g1_i1_232_4216		1.20383	0.0477438	0.670959	up
c11971_g1_i1_206_22269		-4.11997	0.00279653	0.209672	down
c435_g1_i1_212_16394		-2.90925	0.0391093	0.632962	down
c20824_g1_i1_329_20494		-2.87302	0.0281568	0.564799	down
Contig9432		4.63706	0.000231683	0.0472485	up
c3625_g1_i1_414_16830		-1.98871	0.00547551	0.294041	down
c21003_g1_i1_548_23516		-1.37799	0.0277336	0.563957	down
c2074_g1_i1_461_16608		-1.86661	0.00572071	0.299388	down
Contig26654		-1.06383	0.024201	0.536788	down
Contig23249		-2.02812	0.0168703	0.465611	down
c11492_g1_i1_394_18693		-1.35365	0.0315667	0.590639	down
c8084_g2_i1_217_21503		-1.95635	0.0452884	0.663094	down
c4655_g1_i1_393_16987		-1.54963	0.0390311	0.632771	down
c20421_g1_i1_206_8724		2.18033	0.0194669	0.488685	up
Contig23232		-1.87664	0.0132158	0.422036	down
c4859_g1_i1_251_4401		2.31562	0.0265351	0.555127	up
Contig8603		1.03028	0.0349299	0.610931	up
Contig10642		2.01311	8.07e-09	1.71e-05	up
Contig26408		-1.83933	0.0317488	0.591601	down
c7923_g2_i1_220_17617		-2.43007	0.0279834	0.564799	down
c6948_g2_i1_214_17352		-20	0.0475916	0.670795	down
Contig15953		1.27834	0.0117063	0.402077	up
c9187_g1_i1_329_5478		2.24269	0.0358989	0.615564	up
c11241_g2_i1_215_11110		2.19641	0.0188621	0.482508	up
c5606_g1_i1_878_4502		1.33151	0.041627	0.644136	up
c9568_g3_i1_327_1719		3.9762	0.0391705	0.633233	up
Contig24651		-1.24503	0.0265791	0.555265	down
c7433_g1_i1_350_17478		-1.23145	0.0481868	0.672972	down
Contig26430		-1.29823	0.00967704	0.375346	down
c578_g1_i1_239_16425		-1.42573	0.0317939	0.591798	down
Contig23925		-1.2898	0.0228203	0.523903	down
Contig13500		-1.59515	0.00183692	0.169364	down
c4619_g1_i1_205_21087		-3.05159	0.00109465	0.124737	down
c16634_g4_i1_710_22866		-1.12016	0.0483332	0.672972	down
c946_g1_i1_1001_16469		-20	0.000892879	0.109777	down
Contig23206		-1.46785	0.00454671	0.266658	down
c6371_g1_i1_746_21218		-1.42162	0.00330078	0.226825	down
Contig18114		-20	0.00791793	0.345432	down
Contig26419		-1.16748	5.86e-14	3.35e-10	down
Contig23521		-1.89141	0.00471297	0.271045	down
Contig9079		1.70729	0.000117035	0.0304009	up
c12907_g2_i1_320_19058		-1.40315	0.0333831	0.60134	down
c8500_g2_i1_261_1417		1.78619	0.0324863	0.59605	up
c7256_g1_i1_270_4905		3.04369	0.0255362	0.546777	up
Contig24744		-1.13386	0.0276546	0.563531	down
c12329_g2_i1_860_6619		2.83345	0.0429399	0.648096	up
c9426_g1_i1_204_21765		-2.48605	0.0277335	0.563957	down
Contig25309		-1.2096	0.0346107	0.608543	down
Contig23697		-1.26107	0.00995813	0.381347	down
Contig13664		-1.20485	0.00894538	0.362068	down
c15731_g2_i4_1001_22763		-1.01756	0.0160133	0.455655	down
c7209_g1_i1_212_4892		2.02501	0.0484352	0.673845	up
c178_g1_i1_409_3805		1.44103	0.0402133	0.638049	up
c7415_g1_i1_242_17474		-2.0221	0.0297849	0.579374	down
c8316_g2_i1_504_1355		2.31477	0.00295051	0.216044	up
c5246_g1_i1_268_21128		-2.02416	0.0349616	0.610931	down
Contig23499		-1.14879	0.0169297	0.466516	down
Contig85		2.77958	0.00619278	0.304656	up
Contig24492		-3.52183	0.000435963	0.0712034	down
c5671_g1_i1_371_4508		1.47817	0.0219746	0.515136	up
Contig4212		2.40334	0.00122122	0.132054	up
c21096_g1_i1_399_20546		-1.54543	0.0266459	0.555936	down
c9342_g1_i2_761_18056		-1.40658	0.00769333	0.3393	down
Contig19328		-1.04914	0.0175821	0.472445	down
c7721_g1_i1_263_17569		-1.98689	0.0306831	0.588284	down
Contig14131		-1.87641	0.0032435	0.225627	down
Contig19327		-1.5126	0.010054	0.382112	down
Contig3759		2.1872	0.00435004	0.260183	up
Contig16142		-1.80554	6.84e-06	0.00374196	down
Contig16143		-3.14389	0.0333326	0.600758	down
c3917_g1_i1_280_13600		-1.85575	0.0220506	0.51547	down
c9508_g2_i1_644_5620		1.44035	0.0128085	0.418737	up
Contig14900		-3.1564	6.71e-05	0.0205273	down
c9585_g1_i1_342_18126		-1.29815	0.0290045	0.570892	down
c3113_g1_i1_205_16770		-2.27624	0.0441473	0.656623	down
c12893_g1_i1_868_11559		1.5952	0.000195726	0.0426626	up
c18660_g6_i1_288_15982		-1.60121	0.000231382	0.0472485	down
c20887_g1_i1_356_23499		-2.15755	0.0188513	0.482508	down
c13619_g5_i1_324_6956		2.37499	0.0160316	0.455655	up
c14204_g1_i5_339_22628		-1.16807	0.00490836	0.277063	down
c1513_g1_i1_362_16532		-1.73538	0.0105903	0.389521	down
c15676_g1_i1_204_7460		2.07803	0.000886947	0.109561	up
c10472_g1_i1_376_14646		-20	0.00708634	0.328572	down
c8475_g1_i1_215_17780		-2.90337	0.00475467	0.271045	down
c9392_g2_i1_276_1683		2.65658	0.0308711	0.588475	up
c10379_g2_i1_590_5949		3.98547	0.00315552	0.221845	up
c17912_g1_i1_232_7990		1.6501	0.0254526	0.54639	up
c15970_g1_i1_1492_12182		2.52161	2.38e-07	0.000260457	up
c11377_g2_i1_213_6216		1.97143	0.0469004	0.668074	up
c9979_g1_i1_221_5830		2.19552	0.00775386	0.340296	up
c11727_g2_i1_396_6350		2.10359	0.0238741	0.532989	up
Contig24032		-1.00262	0.0485334	0.67404	down
c9848_g1_i1_229_5766		2.43353	0.0149862	0.443062	up
Contig744		-1.02618	3.79e-07	0.000360912	down
Contig24036		-1.63347	0.00200519	0.175442	down
Contig14375		-1.55062	0.0446428	0.658331	down
Contig17425		-1.67882	0.00279522	0.209672	down
Contig3998		1.70408	3.35e-08	4.92e-05	up
c19474_g1_i1_313_8496		2.19405	0.019381	0.487538	up
c8328_g1_i1_239_17737		-2.28596	0.03372	0.603602	down
Contig18807		-1.42246	0.00471793	0.271045	down
Contig23464		-1.16164	0.00253979	0.200499	down
c4180_g1_i1_293_21050		-1.79772	0.0430922	0.649061	down
c18845_g1_i1_273_8414		3.98432	0.021571	0.509691	up
Contig18806		-1.05287	0.0458207	0.666022	down
c6350_g1_i1_325_9616		1.70967	0.0391927	0.633343	up
c19406_g1_i1_287_13057		1.74468	0.0420762	0.6459	up
Contig10160		1.24059	0.00106143	0.121468	up
c7415_g2_i1_361_21402		-1.75831	0.0412749	0.64203	down
c16409_g1_i1_358_7623		1.38294	0.0336489	0.60312	up
Contig24238		-1.12782	0.00239683	0.193981	down
c13841_g2_i1_211_19270		-1.39294	0.0198688	0.491675	down
c20143_g2_i1_700_23362		-1.65771	0.0486566	0.674553	down
c9386_g2_i1_412_5558		1.16806	0.0269396	0.558484	up
c9835_g1_i1_206_5762		4.188	0.0256487	0.547603	up
Contig24713		-2.02782	0.049462	0.678216	down
Contig24712		-1.05476	0.0315312	0.590424	down
Contig5133		1.32886	0.000296448	0.0542172	up
Contig20025		-1.05901	0.0111561	0.394503	down
c6521_g1_i1_276_4679		1.6004	0.0463821	0.666501	up
Contig24274		-1.08415	0.0350201	0.61116	down
c12253_g3_i1_270_2369		-1.18678	0.00274673	0.209126	down
Contig25395		-2.6209	0.00194935	0.173791	down
Contig25392		-1.28898	0.0338878	0.604441	down
c15816_g2_i1_281_7503		2.39002	0.0195328	0.488685	up
c2782_g1_i1_379_16709		-1.52943	0.0418073	0.64448	down
Contig24260		-1.54264	0.00595593	0.302199	down
Contig24259		-1.28012	0.0255361	0.546777	down
c20365_g1_i1_242_20459		-20	0.0358238	0.615564	down
c5701_g1_i1_409_13772		-2.31155	0.000264121	0.0507722	down
Contig18508		-2.57052	0.0261297	0.553438	down
Contig25113		-1.03594	0.0221158	0.516253	down
Contig15455		-1.35928	0.023318	0.526597	down
Contig20043		-1.47579	0.000679913	0.093428	down
Contig19199		-1.44531	0.00303333	0.218027	down
c6816_g2_i1_527_4770		1.4186	0.0131046	0.421447	up
Contig14705		1.43622	0.00300733	0.217286	up
Contig18514		-2.79398	0.02023	0.496469	down
Contig18834		-1.05652	0.0376422	0.625307	down
Contig25526		-1.14823	0.0104052	0.387074	down
Contig24285		-1.28987	0.014047	0.432278	down
c12336_g1_i1_295_6622		1.51195	0.0301487	0.582702	up
Contig7237		5.18881	0.00581842	0.302199	up
Contig17485		-1.37956	0.035435	0.615321	down
c16856_g3_i3_358_3264		1.77638	0.0251724	0.54424	up
c11704_g1_i1_208_6340		1.75857	0.020471	0.499311	up
Contig20040		-1.34836	2.81e-06	0.00187568	down
Contig22954		-1.64992	0.00875588	0.358837	down
c4501_g2_i1_1359_9355		1.60171	0.019595	0.489562	up
c3552_g1_i1_485_9232		2.98975	0.00120805	0.132054	up
c9106_g1_i1_424_5448		2.81929	2.4e-05	0.0101048	up
c19404_g1_i1_215_8483		2.43275	0.0355122	0.615321	up
c10922_g4_i1_423_6095		1.97291	0.0300423	0.581429	up
Contig25755		-1.45515	0.0399685	0.63739	down
c18132_g1_i1_915_3667		5.3057	6.62e-06	0.00365993	up
Contig17688		-1.03684	0.00166865	0.159991	down
Contig550		-1.33786	0.00094584	0.113572	down
c10472_g2_i1_398_14647		-20	0.0213283	0.506753	down
Contig25563		-2.60459	0.0018724	0.170312	down
Contig557		-1.32166	0.000170188	0.03853	down
c19611_g1_i1_462_8537		1.67571	0.00480948	0.272813	up
c8433_g2_i1_280_17767		-20	0.0216775	0.511265	down
c2597_g1_i1_432_9096		1.68356	0.0323512	0.595642	up
Contig25163		-1.46449	0.0237269	0.530394	down
Contig25355		-1.51153	0.0197719	0.491122	down
c58_g1_i1_342_5		4.17345	0.0208086	0.503009	up
Contig13438		-3.37276	0.000136975	0.0340068	down
c11828_g1_i1_324_6407		2.93933	0.000836013	0.104791	up
Contig25362		-1.52848	0.0461059	0.666236	down
c8370_g1_i1_453_5215		1.08434	0.0281539	0.564799	up
Contig13431		-1.63015	0.0023349	0.190771	down
c5463_g1_i1_218_4482		2.5741	0.0263554	0.55465	up
c8864_g1_i1_515_17918		-1.15456	0.0408155	0.640287	down
c1095_g2_i1_203_8931		3.35651	0.01949	0.488685	up
Contig4052		1.0173	0.0462924	0.666501	up
c15048_g2_i1_262_7287		5.14824	0.00121545	0.132054	up
Contig18894		-1.75258	2e-08	3.54e-05	down
c10803_g1_i1_257_18505		-1.93461	0.0312608	0.589193	down
Contig26334		-1.03323	0.0444851	0.657997	down
c8525_g1_i1_250_1423		2.90859	0.0169826	0.466971	up
c8571_g1_i1_684_5267		1.24739	0.0154286	0.448256	up
Contig25567		-2.07313	0.0221722	0.517002	down
Contig25566		-2.35759	7.91e-05	0.0228507	down
Contig25565		-2.3237	0.00401467	0.249721	down
c7397_g1_i1_229_17470		-2.40433	0.00358662	0.237837	down
c9217_g1_i1_225_5493		2.67795	0.00126554	0.134935	up
c6347_g2_i1_324_4639		1.63482	0.0409242	0.640287	up
Contig25378		-1.46992	0.000259944	0.05051	down
Contig25380		-2.55647	5.38e-06	0.00310836	down
Contig25385		-1.13426	0.0442035	0.656808	down
c10495_g1_i1_526_5976		1.0219	0.046021	0.666236	up
c12629_g1_i1_245_18986		-1.74075	0.00832286	0.351173	down
c8906_g1_i1_224_21669		-2.64007	0.0407218	0.639667	down
c6985_g1_i1_435_4819		1.48212	0.0456128	0.665497	up
Contig24915		1.34452	0.0137348	0.427453	up
c9999_g2_i1_243_18264		-1.64988	0.0447608	0.658747	down
c1592_g1_i1_238_20775		-1.81699	0.0440665	0.656425	down
c4972_g2_i1_407_4422		2.06339	0.0433742	0.651208	up
c77_g1_i1_205_8755		2.69335	0.00279433	0.209672	up
Contig10788		1.16079	0.00226426	0.186781	up
c18273_g3_i1_269_15868		-1.50293	0.0307285	0.588373	down
c8516_g1_i1_265_17790		-1.4096	0.0330357	0.598397	down
Contig475		1.05726	0.0119647	0.406014	up
Contig18079		-1.81892	0.0489163	0.675534	down
c10842_g1_i1_307_22055		-1.74238	0.0375262	0.62528	down
c7752_g2_i1_226_5061		2.08236	0.0203283	0.497009	up
Contig26074		-1.54793	0.0370466	0.622392	down
c10934_g1_i2_1295_6101		2.11615	0.0335018	0.602635	up
Contig17901		-2.86184	0.0302833	0.583985	down
c2339_g2_i1_209_20867		-1.62629	0.0489894	0.675534	down
Contig27810		-1.30647	0.0165089	0.462392	down
Contig18284		-1.18275	0.00113143	0.12736	down
Contig18285		-1.87539	0.0244022	0.538703	down
Contig4081		1.32437	0.0225221	0.521377	up
c6383_g1_i1_467_9628		1.88578	0.0458356	0.666022	up
c12013_g1_i2_332_18823		-2.40385	0.0177298	0.473335	down
c6112_g1_i1_239_13824		-1.71002	0.0122019	0.40932	down
c1819_g1_i1_225_197		2.21513	0.0386909	0.630996	up
Contig22708		-1.0251	0.013528	0.425737	down
c10801_g1_i1_253_22051		-1.49438	0.0445428	0.657997	down
Contig26061		-2.05163	0.000249054	0.0496101	down
c7349_g1_i1_226_17456		-20	0.0109418	0.391542	down
c8837_g3_i1_580_5349		1.32389	0.0431836	0.649671	up
c2068_g1_i1_204_9029		3.9827	0.0216086	0.509876	up
c14876_g3_i1_953_19443		-1.12935	0.0309516	0.588505	down
Contig18482		-1.36665	9.13e-06	0.00469463	down
c9648_g1_i1_242_5674		1.90504	0.0144464	0.436096	up
c8141_g1_i1_203_21509		-1.90273	0.0295509	0.576446	down
Contig1633		1.12089	0.0006423	0.089943	up
Contig17732		-1.22555	0.00709673	0.328572	down
c391_g1_i1_206_3840		1.61456	0.0208185	0.503011	up
Contig18024		-20	0.000679097	0.093428	down
c2825_g1_i1_366_16719		-1.98009	0.0472859	0.670377	down
c7511_g1_i1_303_17505		-2.21877	0.0165917	0.463414	down
c1302_g1_i1_323_20747		-2.26234	0.00535496	0.290604	down
Contig8228		1.01208	0.00420633	0.257019	up
c11727_g6_i1_545_6352		2.45307	0.0025611	0.200983	up
c11253_g1_i1_259_6181		1.71934	0.0360299	0.615779	up
c9465_g1_i1_257_21780		-2.12653	0.0194166	0.488189	down
c1566_g1_i1_205_20771		-1.70235	0.0132611	0.422036	down
c7798_g1_i1_702_9964		1.17764	0.0290369	0.571181	up
c11094_g1_i1_430_22109		-2.35525	0.00744719	0.334845	down
c21037_g1_i1_303_20532		1.73216	0.0246221	0.53981	up
Contig16894		-1.98604	0.0101726	0.382916	down
Contig5771		1.20577	0.0175871	0.472445	up
Contig17564		-1.38797	0.000397279	0.0676059	down
c8334_g1_i1_224_21545		-2.00299	0.0493444	0.677145	down
c19568_g1_i1_404_16122		1.7863	0.0136185	0.427049	up
c363_g1_i1_266_44		1.66326	0.0338963	0.604441	up
Contig17199		-1.70211	0.0159289	0.455501	down
c19674_g1_i1_244_16138		-2.57113	0.0354045	0.615114	down
c11260_g3_i1_255_6183		20	0.0175598	0.47223	up
Contig23877		-1.01613	0.0485935	0.67404	down
Contig10554		1.57721	0.00148697	0.150188	up
c7711_g2_i1_276_9951		4.24689	0.0154073	0.448256	up
Contig23137		-1.25353	0.0396199	0.6357	down
c5310_g1_i1_559_21132		-20	0.00335299	0.22945	down
c6342_g1_i1_239_4636		2.28462	0.00498713	0.278889	up
c12366_g7_i1_309_18920		-2.96773	0.0470522	0.668349	down
Contig23618		-1.86599	0.00444807	0.26292	down
c5908_g2_i1_276_697		3.90973	0.0289268	0.570236	up
Contig23143		-1.14632	0.0338259	0.604437	down
Contig16833		-1.53046	0.0270973	0.559458	down
c2316_g1_i1_392_20865		-2.76114	0.0158496	0.454386	down
c6049_g1_i1_206_21185		-2.51855	0.0270524	0.559458	down
c2361_g1_i1_206_4072		1.86893	0.0341931	0.606576	up
c17722_g5_i1_392_7944		1.18205	0.0434911	0.651763	up
c15644_g3_i1_273_22758		-2.14914	0.00684681	0.321932	down
Contig28762		-4.5945	0.000743004	0.0974146	down
Contig21956		-1.39348	0.00177831	0.165079	down
Contig18200		-1.29488	0.0242454	0.537077	down
Contig14576		-3.38135	0.0412161	0.64203	down
c11969_g3_i1_275_18817		-1.97301	0.030447	0.585822	down
c9106_g2_i1_235_5449		20	0.00375196	0.241026	up
c8468_g1_i1_220_21579		-1.32004	0.0406113	0.639037	down
Contig23146		-20	0.00732583	0.333176	down
Contig22790		-2.9397	0.000531999	0.0801775	down
c6826_g1_i1_213_9729		2.46985	0.00784026	0.342916	up
c7543_g3_i1_205_17510		-3.91259	0.0224481	0.520132	down
c10094_g2_i1_352_18299		-1.6811	0.00284962	0.210716	down
c11341_g2_i1_204_6201		2.62699	0.0377591	0.625965	up
c9272_g1_i1_352_5515		1.98502	0.0464549	0.666501	up
Contig17707		-1.40351	0.000130751	0.0332652	down
c947_g1_i1_476_3912		1.35948	0.0348179	0.610931	up
Contig24772		-1.08368	0.0113637	0.398364	down
c8412_g1_i1_257_5224		20	0.016004	0.455655	up
Contig22795		-1.64717	0.00591334	0.302199	down
Contig28779		-3.49748	0.000208127	0.0439986	down
Contig7669		1.02922	0.0400725	0.63739	up
c6158_g1_i2_632_4608		3.7045	7.91e-06	0.00418941	up
Contig19106		-3.00439	0.00831772	0.351173	down
Contig18216		-1.18642	0.0155726	0.44915	down
Contig18237		-1.07819	0.0107795	0.390879	down
c8434_g3_i1_536_10180		1.82393	0.034324	0.607299	up
c20238_g1_i1_203_23387		-2.43567	0.0349353	0.610931	down
Contig24788		-2.13193	0.00195461	0.173791	down
c6826_g2_i1_295_9730		20	0.0024171	0.195007	up
c6581_g1_i1_215_9677		-1.29713	0.0268496	0.557956	down
c5034_g1_i1_235_561		2.23468	0.0191525	0.484399	up
Contig18227		-2.06562	3.19e-05	0.012285	down
c19130_g1_i1_325_13029		1.1875	0.0433928	0.651298	up
Contig13800		-1.27606	0.00589879	0.302199	down
c13994_g1_i1_211_11813		2.57412	0.00542294	0.292441	up
c9287_g1_i1_237_18038		-1.82734	0.0298418	0.580262	down
c20357_g1_i1_423_8700		2.47949	0.0130144	0.420788	up
c20889_g1_i1_344_20503		-1.88258	0.00325033	0.225627	down
Contig26722		-1.1668	0.0300166	0.581429	down
Contig7687		1.26593	0.0402424	0.638315	up
Contig23117		-1.00145	0.0082434	0.350927	down
Contig6493		1.09572	0.0229408	0.524527	up
c3042_g1_i1_249_9163		2.45302	0.0151937	0.446569	up
Contig13810		-1.06889	0.0136185	0.427049	down
c9326_g1_i1_309_18051		-1.75917	0.0385308	0.630753	down
c8658_g5_i1_247_5291		2.06682	0.0480005	0.671798	up
c17369_g3_i1_377_19796		-1.13887	0.0471038	0.668349	down
c13264_g1_i1_372_22447		-1.43416	0.0283985	0.565024	down
Contig23105		-1.31562	0.0494846	0.678334	down
c1564_g1_i1_258_16540		-3.44723	0.0262318	0.553438	down
c15379_g2_i1_369_22738		-1.12446	0.00429038	0.258792	down
c4529_g1_i1_201_16963		-1.61172	0.0464451	0.666501	down
