# Supplementary material for: Gonadal Transcriptome Analysis in Sterile Double Haploid Japanese Flounder
Source: PLoS One. 2015 Nov 18;10(11):e0143204. doi: 10.1371/journal.pone.0143204 (PMC4651314; doi:10.1371/journal.pone.0143204)
Supplement: S2 File — (XLS) [file pone.0143204.s002.xls]

## Sheet: DownGO_Result
GOID	GOTerm	DifGene	AllDifGene	GeneInGOID	AllGene	P-Value	FDR	Enrichment	(-log2P)
GO:0006955	immune response	31	343	321	29416	1.79091e-17	2.51086e-14	8.28221	55.6321
GO:0019882	antigen processing and presentation	12	343	37	29416	4.20293e-13	2.94626e-10	27.8144	41.1137
GO:0020028	hemoglobin import	8	343	10	29416	1.35923e-11	4.7641e-09	68.6087	36.0984
GO:0070293	renal absorption	8	343	10	29416	1.35923e-11	4.7641e-09	68.6087	36.0984
GO:0042359	vitamin D metabolic process	9	343	26	29416	2.1817e-10	6.11748e-08	29.6865	32.0938
GO:0002504	antigen processing and presentation of peptide or polysaccharide antigen via MHC class II	7	343	9	29416	3.05098e-10	7.12912e-08	66.7029	31.61
GO:0046879	hormone secretion	8	343	20	29416	8.68862e-10	1.74021e-07	34.3044	30.1002
GO:0045056	transcytosis	8	343	21	29416	1.18729e-09	1.99157e-07	32.6708	29.6497
GO:0042953	lipoprotein transport	9	343	33	29416	1.27847e-09	1.99157e-07	23.3893	29.5429
GO:0006508	proteolysis	37	343	974	29416	4.88216e-09	6.84479e-07	3.25786	27.6098
GO:0006766	vitamin metabolic process	15	343	175	29416	1.08028e-08	1.37687e-06	7.35094	26.464
GO:0007586	digestion	9	343	48	29416	2.19804e-08	2.56805e-06	16.0802	25.4392
GO:0010165	response to X-ray	8	343	44	29416	1.63466e-07	1.76292e-05	15.5929	22.5445
GO:0006898	receptor-mediated endocytosis	12	343	143	29416	3.68309e-07	3.62694e-05	7.19672	21.3726
GO:0030225	macrophage differentiation	7	343	33	29416	3.88046e-07	3.62694e-05	18.1917	21.2973
GO:0060333	interferon-gamma-mediated signaling pathway	9	343	74	29416	6.09066e-07	5.33694e-05	10.4304	20.6469
GO:0019886	antigen processing and presentation of exogenous peptide antigen via MHC class II	14	343	219	29416	9.10695e-07	7.51055e-05	5.48243	20.0665
GO:0016064	immunoglobulin mediated immune response	5	343	14	29416	2.15267e-06	0.000158845	30.6289	18.8254
GO:0045582	positive regulation of T cell differentiation	5	343	14	29416	2.15267e-06	0.000158845	30.6289	18.8254
GO:0001523	retinoid metabolic process	10	343	116	29416	2.66764e-06	0.000187002	7.39318	18.516
GO:0008202	steroid metabolic process	12	343	184	29416	4.3206e-06	0.000288451	5.5931	17.8203
GO:0019221	cytokine-mediated signaling pathway	15	343	294	29416	5.27094e-06	0.000335903	4.37556	17.5335
GO:0048884	neuromast development	6	343	33	29416	5.82283e-06	0.000354939	15.5929	17.3898
GO:0006956	complement activation	5	343	20	29416	9.27598e-06	0.000541872	21.4402	16.7181
GO:0043030	regulation of macrophage activation	4	343	9	29416	1.19344e-05	0.000669281	38.116	16.3545
GO:0022617	extracellular matrix disassembly	11	343	174	29416	1.3929e-05	0.000751097	5.42167	16.1315
GO:0019883	antigen processing and presentation of endogenous antigen	3	343	3	29416	3.03463e-05	0.00151948	85.7609	15.0081
GO:0045058	T cell selection	3	343	3	29416	3.03463e-05	0.00151948	85.7609	15.0081
GO:0006958	complement activation, classical pathway	5	343	27	29416	3.28394e-05	0.00158762	15.8817	14.8942
GO:0007603	phototransduction, visible light	10	343	161	29416	3.85936e-05	0.00180361	5.32677	14.6613
GO:0071286	cellular response to magnesium ion	4	343	14	29416	4.87422e-05	0.00199472	24.5031	14.3245
GO:0009235	cobalamin metabolic process	5	343	30	29416	5.14163e-05	0.00199472	14.2935	14.2474
GO:0010716	negative regulation of extracellular matrix disassembly	3	343	4	29416	5.26425e-05	0.00199472	64.3207	14.2134
GO:0002792	negative regulation of peptide secretion	3	343	4	29416	5.26425e-05	0.00199472	64.3207	14.2134
GO:0002830	positive regulation of type 2 immune response	3	343	4	29416	5.26425e-05	0.00199472	64.3207	14.2134
GO:0035691	macrophage migration inhibitory factor signaling pathway	3	343	4	29416	5.26425e-05	0.00199472	64.3207	14.2134
GO:0002606	positive regulation of dendritic cell antigen processing and presentation	3	343	4	29416	5.26425e-05	0.00199472	64.3207	14.2134
GO:2000343	positive regulation of chemokine (C-X-C motif) ligand 2 production	3	343	5	29416	8.34933e-05	0.00300148	51.4566	13.548
GO:0048002	antigen processing and presentation of peptide antigen	3	343	5	29416	8.34933e-05	0.00300148	51.4566	13.548
GO:0045453	bone resorption	6	343	56	29416	8.71356e-05	0.0030541	9.18867	13.4864
GO:0045089	positive regulation of innate immune response	4	343	17	29416	9.27006e-05	0.00316991	20.179	13.3971
GO:0016197	endosomal transport	10	343	182	29416	0.000101313	0.00338191	4.71214	13.2689
GO:0043542	endothelial cell migration	6	343	58	29416	0.00010417	0.00339641	8.87182	13.2288
GO:0007271	synaptic transmission, cholinergic	5	343	36	29416	0.00011197	0.00356778	11.9112	13.1246
GO:0071449	cellular response to lipid hydroperoxide	3	343	6	29416	0.000124148	0.00378382	42.8805	12.9756
GO:0002906	negative regulation of mature B cell apoptotic process	3	343	6	29416	0.000124148	0.00378382	42.8805	12.9756
GO:0071313	cellular response to caffeine	4	343	19	29416	0.000134619	0.00401565	18.0549	12.8588
GO:0008283	cell proliferation	23	343	790	29416	0.000143338	0.00418667	2.49684	12.7683
GO:0030900	forebrain development	11	343	233	29416	0.000167435	0.0047907	4.0488	12.5441
GO:0045123	cellular extravasation	3	343	7	29416	0.00017581	0.00483304	36.7547	12.4737
GO:0045581	negative regulation of T cell differentiation	3	343	7	29416	0.00017581	0.00483304	36.7547	12.4737
GO:0002221	pattern recognition receptor signaling pathway	4	343	21	29416	0.000188761	0.0050893	16.3354	12.3711
GO:0001916	positive regulation of T cell mediated cytotoxicity	4	343	22	29416	0.000221014	0.00584644	15.5929	12.1436
GO:0034380	high-density lipoprotein particle assembly	3	343	8	29416	0.000239634	0.00589414	32.1603	12.0269
GO:0032489	regulation of Cdc42 protein signal transduction	3	343	8	29416	0.000239634	0.00589414	32.1603	12.0269
GO:0042158	lipoprotein biosynthetic process	3	343	8	29416	0.000239634	0.00589414	32.1603	12.0269
GO:0002480	antigen processing and presentation of exogenous peptide antigen via MHC class I, TAP-independent	3	343	8	29416	0.000239634	0.00589414	32.1603	12.0269
GO:0051481	negative regulation of cytosolic calcium ion concentration	4	343	24	29416	0.000297111	0.00718189	14.2935	11.7167
GO:0006486	protein glycosylation	11	343	255	29416	0.000348897	0.00829074	3.69949	11.4849
GO:0045087	innate immune response	28	343	1126	29416	0.00037386	0.00873586	2.1326	11.3852
GO:0002821	positive regulation of adaptive immune response	3	343	10	29416	0.00040817	0.00938123	25.7283	11.2585
GO:0006754	ATP biosynthetic process	5	343	54	29416	0.000628437	0.013979	7.94083	10.6359
GO:0030223	neutrophil differentiation	3	343	12	29416	0.000638129	0.013979	21.4402	10.6139
GO:0060907	positive regulation of macrophage cytokine production	3	343	12	29416	0.000638129	0.013979	21.4402	10.6139
GO:0030099	myeloid cell differentiation	6	343	86	29416	0.000749956	0.0156309	5.98332	10.3809
GO:0070098	chemokine-mediated signaling pathway	3	343	13	29416	0.000778573	0.0156309	19.791	10.3269
GO:0045834	positive regulation of lipid metabolic process	2	343	2	29416	0.000791578	0.0156309	85.7609	10.303
GO:0045658	regulation of neutrophil differentiation	2	343	2	29416	0.000791578	0.0156309	85.7609	10.303
GO:0045649	regulation of macrophage differentiation	2	343	2	29416	0.000791578	0.0156309	85.7609	10.303
GO:2000391	positive regulation of neutrophil extravasation	2	343	2	29416	0.000791578	0.0156309	85.7609	10.303
GO:0051917	regulation of fibrinolysis	2	343	2	29416	0.000791578	0.0156309	85.7609	10.303
GO:0006954	inflammatory response	12	343	330	29416	0.000826593	0.0160956	3.11858	10.2405
GO:0009617	response to bacterium	5	343	59	29416	0.000912047	0.0170645	7.26788	10.0986
GO:0033700	phospholipid efflux	3	343	14	29416	0.00093721	0.0170645	18.3773	10.0593
GO:0045060	negative thymic T cell selection	3	343	14	29416	0.00093721	0.0170645	18.3773	10.0593
GO:1902166	negative regulation of intrinsic apoptotic signaling pathway in response to DNA damage by p53 class mediator	3	343	14	29416	0.00093721	0.0170645	18.3773	10.0593
GO:0002005	angiotensin catabolic process in blood	3	343	14	29416	0.00093721	0.0170645	18.3773	10.0593
GO:0001957	intramembranous ossification	3	343	15	29416	0.0011149	0.0199669	17.1522	9.80887
GO:0048839	inner ear development	8	343	167	29416	0.0011251	0.0199669	4.10831	9.79573
GO:0002003	angiotensin maturation	4	343	36	29416	0.00118644	0.020001	9.52899	9.71915
GO:0030890	positive regulation of B cell proliferation	6	343	96	29416	0.00128283	0.020001	5.36006	9.60646
GO:0002522	leukocyte migration involved in immune response	2	343	3	29416	0.00130909	0.020001	57.174	9.57722
GO:0002381	immunoglobulin production involved in immunoglobulin mediated immune response	2	343	3	29416	0.00130909	0.020001	57.174	9.57722
GO:0007207	phospholipase C-activating G-protein coupled acetylcholine receptor signaling pathway	2	343	3	29416	0.00130909	0.020001	57.174	9.57722
GO:0002828	regulation of type 2 immune response	2	343	3	29416	0.00130909	0.020001	57.174	9.57722
GO:0060356	leucine import	2	343	3	29416	0.00130909	0.020001	57.174	9.57722
GO:0060142	regulation of syncytium formation by plasma membrane fusion	2	343	3	29416	0.00130909	0.020001	57.174	9.57722
GO:2000472	negative regulation of hematopoietic stem cell migration	2	343	3	29416	0.00130909	0.020001	57.174	9.57722
GO:0043152	induction of bacterial agglutination	2	343	3	29416	0.00130909	0.020001	57.174	9.57722
GO:2000404	regulation of T cell migration	2	343	3	29416	0.00130909	0.020001	57.174	9.57722
GO:0015827	tryptophan transport	2	343	3	29416	0.00130909	0.020001	57.174	9.57722
GO:0051085	chaperone mediated protein folding requiring cofactor	3	343	16	29416	0.00131248	0.020001	16.0802	9.57349
GO:0050776	regulation of immune response	6	343	99	29416	0.00148844	0.0216776	5.19763	9.39198
GO:0006414	translational elongation	8	343	175	29416	0.00149297	0.0216776	3.9205	9.3876
GO:0003081	regulation of systemic arterial blood pressure by renin-angiotensin	3	343	17	29416	0.00153073	0.0216776	15.1343	9.35157
GO:0001961	positive regulation of cytokine-mediated signaling pathway	3	343	17	29416	0.00153073	0.0216776	15.1343	9.35157
GO:0006725	cellular aromatic compound metabolic process	3	343	17	29416	0.00153073	0.0216776	15.1343	9.35157
GO:0015671	oxygen transport	3	343	17	29416	0.00153073	0.0216776	15.1343	9.35157
GO:0043691	reverse cholesterol transport	3	343	17	29416	0.00153073	0.0216776	15.1343	9.35157
GO:0030593	neutrophil chemotaxis	5	343	68	29416	0.00164778	0.0231019	6.30595	9.24526
GO:0019695	choline metabolic process	3	343	18	29416	0.0017704	0.0245752	14.2935	9.14171
GO:0019285	glycine betaine biosynthetic process from choline	2	343	4	29416	0.00194846	0.0265218	42.8805	9.00345
GO:0006581	acetylcholine catabolic process	2	343	4	29416	0.00194846	0.0265218	42.8805	9.00345
GO:0034341	response to interferon-gamma	3	343	19	29416	0.00203221	0.0271348	13.5412	8.94273
GO:0034616	response to laminar fluid shear stress	3	343	19	29416	0.00203221	0.0271348	13.5412	8.94273
GO:0042246	tissue regeneration	4	343	43	29416	0.00217057	0.0284406	7.97776	8.84771
GO:0030239	myofibril assembly	4	343	43	29416	0.00217057	0.0284406	7.97776	8.84771
GO:0006629	lipid metabolic process	21	343	865	29416	0.00230552	0.0297846	2.08206	8.76069
GO:0010875	positive regulation of cholesterol efflux	3	343	20	29416	0.00231685	0.0297846	12.8641	8.75362
GO:0006656	phosphatidylcholine biosynthetic process	4	343	44	29416	0.00234616	0.0297846	7.79645	8.73548
GO:0042590	antigen processing and presentation of exogenous peptide antigen via MHC class I	6	343	109	29416	0.00235813	0.0297846	4.72079	8.72814
GO:0007186	G-protein coupled receptor signaling pathway	17	343	642	29416	0.00242194	0.0303175	2.27093	8.68962
GO:0007229	integrin-mediated signaling pathway	10	343	281	29416	0.00248224	0.0307974	3.05199	8.65414
GO:0006767	water-soluble vitamin metabolic process	7	343	150	29416	0.00257894	0.0317165	4.00218	8.599
GO:0045059	positive thymic T cell selection	3	343	21	29416	0.00262496	0.0320017	12.2516	8.57349
GO:0060263	regulation of respiratory burst	2	343	5	29416	0.00270679	0.0324353	34.3044	8.5292
GO:0046541	saliva secretion	2	343	5	29416	0.00270679	0.0324353	34.3044	8.5292
GO:0043518	negative regulation of DNA damage response, signal transduction by p53 class mediator	3	343	22	29416	0.00295717	0.0348765	11.6947	8.40157
GO:0006935	chemotaxis	7	343	154	29416	0.00296475	0.0348765	3.89822	8.39787
GO:0001525	angiogenesis	17	343	656	29416	0.00298515	0.0348765	2.22246	8.38798
GO:0002790	peptide secretion	2	343	6	29416	0.00358123	0.0394289	28.587	8.12533
GO:0032620	interleukin-17 production	2	343	6	29416	0.00358123	0.0394289	28.587	8.12533
GO:0003056	regulation of vascular smooth muscle contraction	2	343	6	29416	0.00358123	0.0394289	28.587	8.12533
GO:0002367	cytokine production involved in immune response	2	343	6	29416	0.00358123	0.0394289	28.587	8.12533
GO:0071405	cellular response to methanol	2	343	6	29416	0.00358123	0.0394289	28.587	8.12533
GO:0002685	regulation of leukocyte migration	2	343	6	29416	0.00358123	0.0394289	28.587	8.12533
GO:0038027	apolipoprotein A-I-mediated signaling pathway	2	343	6	29416	0.00358123	0.0394289	28.587	8.12533
GO:0044281	small molecule metabolic process	46	343	2489	29416	0.00359979	0.0394289	1.58498	8.11787
GO:0048842	positive regulation of axon extension involved in axon guidance	3	343	24	29416	0.00369619	0.0395577	10.7201	8.07974
GO:0001516	prostaglandin biosynthetic process	3	343	24	29416	0.00369619	0.0395577	10.7201	8.07974
GO:0060999	positive regulation of dendritic spine development	3	343	24	29416	0.00369619	0.0395577	10.7201	8.07974
GO:0001503	ossification	7	343	162	29416	0.00386705	0.0410727	3.70572	8.01455
GO:0090023	positive regulation of neutrophil chemotaxis	3	343	25	29416	0.00410408	0.0432626	10.2913	7.92873
GO:0051289	protein homotetramerization	6	343	124	29416	0.0043134	0.0451105	4.14972	7.85696
GO:0006184	GTP catabolic process	14	343	516	29416	0.00445808	0.0451105	2.32685	7.80936
GO:0071318	cellular response to ATP	3	343	26	29416	0.00453823	0.0451105	9.89549	7.78365
GO:0033344	cholesterol efflux	3	343	26	29416	0.00453823	0.0451105	9.89549	7.78365
GO:0002523	leukocyte migration involved in inflammatory response	2	343	7	29416	0.00456896	0.0451105	24.5031	7.77392
GO:0032611	interleukin-1 beta production	2	343	7	29416	0.00456896	0.0451105	24.5031	7.77392
GO:0060179	male mating behavior	2	343	7	29416	0.00456896	0.0451105	24.5031	7.77392
GO:0051005	negative regulation of lipoprotein lipase activity	2	343	7	29416	0.00456896	0.0451105	24.5031	7.77392
GO:0010543	regulation of platelet activation	2	343	7	29416	0.00456896	0.0451105	24.5031	7.77392
GO:0031295	T cell costimulation	6	343	126	29416	0.00464385	0.0455292	4.08385	7.75046
GO:0030574	collagen catabolic process	7	343	170	29416	0.00496328	0.0483231	3.53133	7.65449
GO:0045814	negative regulation of gene expression, epigenetic	3	343	27	29416	0.00499911	0.0483362	9.52899	7.64411
GO:0030851	granulocyte differentiation	3	343	28	29416	0.00548715	0.0519313	9.18867	7.50973
GO:0030500	regulation of bone mineralization	3	343	28	29416	0.00548715	0.0519313	9.18867	7.50973
GO:0006066	alcohol metabolic process	2	343	8	29416	0.00566725	0.0519313	21.4402	7.46313
GO:0010954	positive regulation of protein processing	2	343	8	29416	0.00566725	0.0519313	21.4402	7.46313
GO:0050702	interleukin-1 beta secretion	2	343	8	29416	0.00566725	0.0519313	21.4402	7.46313
GO:0006213	pyrimidine nucleoside metabolic process	2	343	8	29416	0.00566725	0.0519313	21.4402	7.46313
GO:0090024	negative regulation of neutrophil chemotaxis	2	343	8	29416	0.00566725	0.0519313	21.4402	7.46313
GO:0051250	negative regulation of lymphocyte activation	2	343	8	29416	0.00566725	0.0519313	21.4402	7.46313
GO:0042157	lipoprotein metabolic process	4	343	58	29416	0.0059144	0.0534967	5.91455	7.40155
GO:0070207	protein homotrimerization	4	343	58	29416	0.0059144	0.0534967	5.91455	7.40155
GO:1901687	glutathione derivative biosynthetic process	3	343	29	29416	0.00600277	0.053948	8.87182	7.38015
GO:0002474	antigen processing and presentation of peptide antigen via MHC class I	7	343	178	29416	0.00627762	0.0560587	3.37262	7.31557
GO:0030516	regulation of axon extension	3	343	30	29416	0.00654637	0.0577233	8.57609	7.25509
GO:0006911	phagocytosis, engulfment	3	343	30	29416	0.00654637	0.0577233	8.57609	7.25509
GO:0044130	negative regulation of growth of symbiont in host	2	343	9	29416	0.00687339	0.0591196	19.058	7.18476
GO:0045650	negative regulation of macrophage differentiation	2	343	9	29416	0.00687339	0.0591196	19.058	7.18476
GO:0048771	tissue remodeling	2	343	9	29416	0.00687339	0.0591196	19.058	7.18476
GO:0048920	posterior lateral line neuromast primordium migration	2	343	9	29416	0.00687339	0.0591196	19.058	7.18476
GO:0006909	phagocytosis	4	343	62	29416	0.00736666	0.062976	5.53296	7.08477
GO:0045766	positive regulation of angiogenesis	7	343	184	29416	0.0074212	0.0630577	3.26264	7.07413
GO:0043277	apoptotic cell clearance	3	343	32	29416	0.00771889	0.0651921	8.04009	7.01739
GO:0055002	striated muscle cell development	2	343	10	29416	0.00818472	0.0678993	17.1522	6.93285
GO:0055099	response to high density lipoprotein particle	2	343	10	29416	0.00818472	0.0678993	17.1522	6.93285
GO:0001835	blastocyst hatching	2	343	10	29416	0.00818472	0.0678993	17.1522	6.93285
GO:0006897	endocytosis	13	343	510	29416	0.00955126	0.0774051	2.18606	6.71009
GO:0030853	negative regulation of granulocyte differentiation	2	343	11	29416	0.00959864	0.0774051	15.5929	6.70295
GO:0032367	intracellular cholesterol transport	2	343	11	29416	0.00959864	0.0774051	15.5929	6.70295
GO:0060261	positive regulation of transcription initiation from RNA polymerase II promoter	2	343	11	29416	0.00959864	0.0774051	15.5929	6.70295
GO:0006334	nucleosome assembly	6	343	148	29416	0.00960662	0.0774051	3.47679	6.70176
GO:0030198	extracellular matrix organization	17	343	748	29416	0.00996633	0.0798445	1.94911	6.64872
GO:0006497	protein lipidation	2	343	12	29416	0.0111126	0.0875272	14.2935	6.49166
GO:0045580	regulation of T cell differentiation	2	343	12	29416	0.0111126	0.0875272	14.2935	6.49166
GO:0035988	chondrocyte proliferation	2	343	12	29416	0.0111126	0.0875272	14.2935	6.49166
GO:0006874	cellular calcium ion homeostasis	7	343	202	29416	0.0117735	0.0922145	2.97191	6.40832
GO:0030833	regulation of actin filament polymerization	3	343	38	29416	0.0119404	0.092215	6.7706	6.38801
GO:0009086	methionine biosynthetic process	3	343	38	29416	0.0119404	0.092215	6.7706	6.38801
GO:0042632	cholesterol homeostasis	4	343	72	29416	0.0119708	0.092215	4.7645	6.38433
GO:0030858	positive regulation of epithelial cell differentiation	2	343	13	29416	0.012724	0.0948888	13.194	6.2963
GO:0010887	negative regulation of cholesterol storage	2	343	13	29416	0.012724	0.0948888	13.194	6.2963
GO:0055098	response to low-density lipoprotein particle	2	343	13	29416	0.012724	0.0948888	13.194	6.2963
GO:0010310	regulation of hydrogen peroxide metabolic process	2	343	13	29416	0.012724	0.0948888	13.194	6.2963
GO:0046530	photoreceptor cell differentiation	2	343	13	29416	0.012724	0.0948888	13.194	6.2963
GO:0060155	platelet dense granule organization	2	343	13	29416	0.012724	0.0948888	13.194	6.2963
GO:0002446	neutrophil mediated immunity	3	343	40	29416	0.0135885	0.100799	6.43207	6.20147
GO:0006805	xenobiotic metabolic process	6	343	161	29416	0.0138781	0.102406	3.19606	6.17105
GO:0045577	regulation of B cell differentiation	2	343	14	29416	0.0144305	0.104827	12.2516	6.11473
GO:0006220	pyrimidine nucleotide metabolic process	2	343	14	29416	0.0144305	0.104827	12.2516	6.11473
GO:0043171	peptide catabolic process	2	343	14	29416	0.0144305	0.104827	12.2516	6.11473
GO:0002224	toll-like receptor signaling pathway	7	343	213	29416	0.0152003	0.10985	2.81843	6.03976
GO:0006941	striated muscle contraction	3	343	42	29416	0.0153593	0.109866	6.12578	6.02474
GO:0006968	cellular defense response	3	343	42	29416	0.0153593	0.109866	6.12578	6.02474
GO:0070328	triglyceride homeostasis	2	343	15	29416	0.0162296	0.11377	11.4348	5.94522
GO:0097067	cellular response to thyroid hormone stimulus	2	343	15	29416	0.0162296	0.11377	11.4348	5.94522
GO:0016045	detection of bacterium	2	343	15	29416	0.0162296	0.11377	11.4348	5.94522
GO:0002455	humoral immune response mediated by circulating immunoglobulin	2	343	15	29416	0.0162296	0.11377	11.4348	5.94522
GO:0046474	glycerophospholipid biosynthetic process	6	343	168	29416	0.0166542	0.116165	3.06289	5.90797
GO:1900118	negative regulation of execution phase of apoptosis	2	343	16	29416	0.018119	0.125137	10.7201	5.78635
GO:0010759	positive regulation of macrophage chemotaxis	2	343	16	29416	0.018119	0.125137	10.7201	5.78635
GO:0007166	cell surface receptor signaling pathway	9	343	333	29416	0.0199872	0.128896	2.31786	5.64478
GO:0042256	mature ribosome assembly	2	343	17	29416	0.0200962	0.128896	10.0895	5.63693
GO:0043097	pyrimidine nucleoside salvage	2	343	17	29416	0.0200962	0.128896	10.0895	5.63693
GO:0045086	positive regulation of interleukin-2 biosynthetic process	2	343	17	29416	0.0200962	0.128896	10.0895	5.63693
GO:0042135	neurotransmitter catabolic process	2	343	17	29416	0.0200962	0.128896	10.0895	5.63693
GO:0007566	embryo implantation	4	343	85	29416	0.0202489	0.128896	4.03581	5.62601
GO:0000302	response to reactive oxygen species	3	343	49	29416	0.0225347	0.128896	5.25067	5.47171
GO:0019229	regulation of vasoconstriction	3	343	49	29416	0.0225347	0.128896	5.25067	5.47171
GO:0045785	positive regulation of cell adhesion	4	343	88	29416	0.0225532	0.128896	3.89822	5.47052
GO:0006928	cellular component movement	8	343	286	29416	0.0229013	0.128896	2.39891	5.44843
GO:0014016	neuroblast differentiation	1	343	1	29416	0.0229843	0.128896	85.7609	5.44321
GO:0002507	tolerance induction	1	343	1	29416	0.0229843	0.128896	85.7609	5.44321
GO:0015794	glycerol-3-phosphate transport	1	343	1	29416	0.0229843	0.128896	85.7609	5.44321
GO:0015791	polyol transport	1	343	1	29416	0.0229843	0.128896	85.7609	5.44321
GO:0050783	cocaine metabolic process	1	343	1	29416	0.0229843	0.128896	85.7609	5.44321
GO:0002725	negative regulation of T cell cytokine production	1	343	1	29416	0.0229843	0.128896	85.7609	5.44321
GO:0002313	mature B cell differentiation involved in immune response	1	343	1	29416	0.0229843	0.128896	85.7609	5.44321
GO:0002709	regulation of T cell mediated immunity	1	343	1	29416	0.0229843	0.128896	85.7609	5.44321
GO:0006061	sorbitol biosynthetic process	1	343	1	29416	0.0229843	0.128896	85.7609	5.44321
GO:0016077	snoRNA catabolic process	1	343	1	29416	0.0229843	0.128896	85.7609	5.44321
GO:0032673	regulation of interleukin-4 production	1	343	1	29416	0.0229843	0.128896	85.7609	5.44321
GO:0048247	lymphocyte chemotaxis	1	343	1	29416	0.0229843	0.128896	85.7609	5.44321
GO:0046203	spermidine catabolic process	1	343	1	29416	0.0229843	0.128896	85.7609	5.44321
GO:0080163	regulation of protein serine/threonine phosphatase activity	1	343	1	29416	0.0229843	0.128896	85.7609	5.44321
GO:1901307	positive regulation of spermidine biosynthetic process	1	343	1	29416	0.0229843	0.128896	85.7609	5.44321
GO:2000562	negative regulation of CD4-positive, alpha-beta T cell proliferation	1	343	1	29416	0.0229843	0.128896	85.7609	5.44321
GO:2000309	positive regulation of tumor necrosis factor (ligand) superfamily member 11 production	1	343	1	29416	0.0229843	0.128896	85.7609	5.44321
GO:0048017	inositol lipid-mediated signaling	1	343	1	29416	0.0229843	0.128896	85.7609	5.44321
GO:0035419	activation of MAPK activity involved in innate immune response	1	343	1	29416	0.0229843	0.128896	85.7609	5.44321
GO:0044092	negative regulation of molecular function	1	343	1	29416	0.0229843	0.128896	85.7609	5.44321
GO:0002693	positive regulation of cellular extravasation	1	343	1	29416	0.0229843	0.128896	85.7609	5.44321
GO:2000399	negative regulation of thymocyte aggregation	1	343	1	29416	0.0229843	0.128896	85.7609	5.44321
GO:0015889	cobalamin transport	1	343	1	29416	0.0229843	0.128896	85.7609	5.44321
GO:0061113	pancreas morphogenesis	1	343	1	29416	0.0229843	0.128896	85.7609	5.44321
GO:0070483	detection of hypoxia	1	343	1	29416	0.0229843	0.128896	85.7609	5.44321
GO:0002633	positive regulation of granuloma formation	1	343	1	29416	0.0229843	0.128896	85.7609	5.44321
GO:1901639	XDP catabolic process	1	343	1	29416	0.0229843	0.128896	85.7609	5.44321
GO:0072675	osteoclast fusion	1	343	1	29416	0.0229843	0.128896	85.7609	5.44321
GO:0071395	cellular response to jasmonic acid stimulus	1	343	1	29416	0.0229843	0.128896	85.7609	5.44321
GO:0035863	dITP catabolic process	1	343	1	29416	0.0229843	0.128896	85.7609	5.44321
GO:0001887	selenium compound metabolic process	1	343	1	29416	0.0229843	0.128896	85.7609	5.44321
GO:0051234	establishment of localization	1	343	1	29416	0.0229843	0.128896	85.7609	5.44321
GO:0032805	positive regulation of low-density lipoprotein particle receptor catabolic process	1	343	1	29416	0.0229843	0.128896	85.7609	5.44321
GO:2000418	positive regulation of eosinophil migration	1	343	1	29416	0.0229843	0.128896	85.7609	5.44321
GO:2000415	positive regulation of fibronectin-dependent thymocyte migration	1	343	1	29416	0.0229843	0.128896	85.7609	5.44321
GO:0051651	maintenance of location in cell	1	343	1	29416	0.0229843	0.128896	85.7609	5.44321
GO:2001179	regulation of interleukin-10 secretion	1	343	1	29416	0.0229843	0.128896	85.7609	5.44321
GO:0006952	defense response	3	343	50	29416	0.0236845	0.132293	5.14566	5.39991
GO:0051260	protein homooligomerization	9	343	345	29416	0.0242359	0.133631	2.23724	5.36671
GO:0006655	phosphatidylglycerol biosynthetic process	2	343	19	29416	0.0243052	0.133631	9.02747	5.36259
GO:0042159	lipoprotein catabolic process	2	343	19	29416	0.0243052	0.133631	9.02747	5.36259
GO:0001885	endothelial cell development	2	343	19	29416	0.0243052	0.133631	9.02747	5.36259
GO:0033327	Leydig cell differentiation	3	343	51	29416	0.0248655	0.136177	5.04476	5.32971
GO:0072383	plus-end-directed vesicle transport along microtubule	2	343	20	29416	0.0265325	0.142523	8.57609	5.23609
GO:0043584	nose development	2	343	20	29416	0.0265325	0.142523	8.57609	5.23609
GO:0045061	thymic T cell selection	2	343	20	29416	0.0265325	0.142523	8.57609	5.23609
GO:0046135	pyrimidine nucleoside catabolic process	2	343	20	29416	0.0265325	0.142523	8.57609	5.23609
GO:0007100	mitotic centrosome separation	2	343	20	29416	0.0265325	0.142523	8.57609	5.23609
GO:0050729	positive regulation of inflammatory response	4	343	95	29416	0.0285279	0.150866	3.61099	5.13148
GO:0006520	cellular amino acid metabolic process	4	343	95	29416	0.0285279	0.150866	3.61099	5.13148
GO:0006119	oxidative phosphorylation	2	343	21	29416	0.0288388	0.150866	8.16771	5.11585
GO:0050930	induction of positive chemotaxis	2	343	21	29416	0.0288388	0.150866	8.16771	5.11585
GO:0032940	secretion by cell	2	343	21	29416	0.0288388	0.150866	8.16771	5.11585
GO:0061351	neural precursor cell proliferation	2	343	21	29416	0.0288388	0.150866	8.16771	5.11585
GO:0055123	digestive system development	2	343	21	29416	0.0288388	0.150866	8.16771	5.11585
GO:0032312	regulation of ARF GTPase activity	4	343	96	29416	0.0294507	0.153494	3.57337	5.08555
GO:0030224	monocyte differentiation	3	343	55	29416	0.0299002	0.154118	4.67787	5.0637
GO:0090307	spindle assembly involved in mitosis	3	343	55	29416	0.0299002	0.154118	4.67787	5.0637
GO:0042130	negative regulation of T cell proliferation	3	343	55	29416	0.0299002	0.154118	4.67787	5.0637
GO:0014012	peripheral nervous system axon regeneration	2	343	22	29416	0.0312219	0.156535	7.79645	5.0013
GO:0001833	inner cell mass cell proliferation	2	343	22	29416	0.0312219	0.156535	7.79645	5.0013
GO:0035725	sodium ion transmembrane transport	6	343	199	29416	0.0335059	0.156535	2.58576	4.89944
GO:0050798	activated T cell proliferation	2	343	23	29416	0.0336797	0.156535	7.45747	4.89198
GO:0019835	cytolysis	2	343	23	29416	0.0336797	0.156535	7.45747	4.89198
GO:0045670	regulation of osteoclast differentiation	2	343	23	29416	0.0336797	0.156535	7.45747	4.89198
GO:0050803	regulation of synapse structure and activity	2	343	23	29416	0.0336797	0.156535	7.45747	4.89198
GO:0044267	cellular protein metabolic process	17	343	870	29416	0.034243	0.156535	1.67579	4.86805
GO:0014005	microglia development	1	343	2	29416	0.034277	0.156535	42.8805	4.86662
GO:0046635	positive regulation of alpha-beta T cell activation	1	343	2	29416	0.034277	0.156535	42.8805	4.86662
GO:0002758	innate immune response-activating signal transduction	1	343	2	29416	0.034277	0.156535	42.8805	4.86662
GO:2000254	regulation of male germ cell proliferation	1	343	2	29416	0.034277	0.156535	42.8805	4.86662
GO:0071460	cellular response to cell-matrix adhesion	1	343	2	29416	0.034277	0.156535	42.8805	4.86662
GO:0033026	negative regulation of mast cell apoptotic process	1	343	2	29416	0.034277	0.156535	42.8805	4.86662
GO:0042270	protection from natural killer cell mediated cytotoxicity	1	343	2	29416	0.034277	0.156535	42.8805	4.86662
GO:0001507	acetylcholine catabolic process in synaptic cleft	1	343	2	29416	0.034277	0.156535	42.8805	4.86662
GO:0071801	regulation of podosome assembly	1	343	2	29416	0.034277	0.156535	42.8805	4.86662
GO:0002344	B cell affinity maturation	1	343	2	29416	0.034277	0.156535	42.8805	4.86662
GO:0015931	nucleobase-containing compound transport	1	343	2	29416	0.034277	0.156535	42.8805	4.86662
GO:0034382	chylomicron remnant clearance	1	343	2	29416	0.034277	0.156535	42.8805	4.86662
GO:0043299	leukocyte degranulation	1	343	2	29416	0.034277	0.156535	42.8805	4.86662
GO:0002579	positive regulation of antigen processing and presentation	1	343	2	29416	0.034277	0.156535	42.8805	4.86662
GO:0051792	medium-chain fatty acid biosynthetic process	1	343	2	29416	0.034277	0.156535	42.8805	4.86662
GO:0051790	short-chain fatty acid biosynthetic process	1	343	2	29416	0.034277	0.156535	42.8805	4.86662
GO:0046709	IDP catabolic process	1	343	2	29416	0.034277	0.156535	42.8805	4.86662
GO:0019934	cGMP-mediated signaling	1	343	2	29416	0.034277	0.156535	42.8805	4.86662
GO:0034463	90S preribosome assembly	1	343	2	29416	0.034277	0.156535	42.8805	4.86662
GO:0009247	glycolipid biosynthetic process	1	343	2	29416	0.034277	0.156535	42.8805	4.86662
GO:0002431	Fc receptor mediated stimulatory signaling pathway	1	343	2	29416	0.034277	0.156535	42.8805	4.86662
GO:0001812	positive regulation of type I hypersensitivity	1	343	2	29416	0.034277	0.156535	42.8805	4.86662
GO:0019646	aerobic electron transport chain	1	343	2	29416	0.034277	0.156535	42.8805	4.86662
GO:0001805	positive regulation of type III hypersensitivity	1	343	2	29416	0.034277	0.156535	42.8805	4.86662
GO:0032223	negative regulation of synaptic transmission, cholinergic	1	343	2	29416	0.034277	0.156535	42.8805	4.86662
GO:0031989	bombesin receptor signaling pathway	1	343	2	29416	0.034277	0.156535	42.8805	4.86662
GO:0009446	putrescine biosynthetic process	1	343	2	29416	0.034277	0.156535	42.8805	4.86662
GO:0007159	leukocyte cell-cell adhesion	3	343	59	29416	0.0354288	0.16127	4.36073	4.81893
GO:0006044	N-acetylglucosamine metabolic process	2	343	24	29416	0.0362101	0.163763	7.14674	4.78746
GO:0001960	negative regulation of cytokine-mediated signaling pathway	2	343	24	29416	0.0362101	0.163763	7.14674	4.78746
GO:0060068	vagina development	2	343	25	29416	0.0388112	0.174618	6.86087	4.68738
GO:0034220	ion transmembrane transport	11	343	499	29416	0.0388594	0.174618	1.89052	4.68559
GO:0043085	positive regulation of catalytic activity	5	343	155	29416	0.0395717	0.177251	2.76648	4.65939
GO:0006749	glutathione metabolic process	3	343	63	29416	0.0414442	0.183459	4.08385	4.59269
GO:0032735	positive regulation of interleukin-12 production	2	343	26	29416	0.041481	0.183459	6.59699	4.5914
GO:0031214	biomineral tissue development	2	343	26	29416	0.041481	0.183459	6.59699	4.5914
GO:0060997	dendritic spine morphogenesis	2	343	26	29416	0.041481	0.183459	6.59699	4.5914
GO:0006816	calcium ion transport	8	343	325	29416	0.0426115	0.184653	2.11104	4.55261
GO:0007218	neuropeptide signaling pathway	5	343	160	29416	0.0441479	0.184653	2.68003	4.50151
GO:0006622	protein targeting to lysosome	2	343	27	29416	0.0442175	0.184653	6.35266	4.49924
GO:0007213	G-protein coupled acetylcholine receptor signaling pathway	2	343	27	29416	0.0442175	0.184653	6.35266	4.49924
GO:0030502	negative regulation of bone mineralization	2	343	27	29416	0.0442175	0.184653	6.35266	4.49924
GO:0042742	defense response to bacterium	3	343	65	29416	0.0446315	0.184653	3.9582	4.4858
GO:0040007	growth	3	343	65	29416	0.0446315	0.184653	3.9582	4.4858
GO:0090197	positive regulation of chemokine secretion	1	343	3	29416	0.0454388	0.184653	28.587	4.45993
GO:0045541	negative regulation of cholesterol biosynthetic process	1	343	3	29416	0.0454388	0.184653	28.587	4.45993
GO:0045728	respiratory burst after phagocytosis	1	343	3	29416	0.0454388	0.184653	28.587	4.45993
GO:2000233	negative regulation of rRNA processing	1	343	3	29416	0.0454388	0.184653	28.587	4.45993
GO:0010256	endomembrane system organization	1	343	3	29416	0.0454388	0.184653	28.587	4.45993
GO:0032765	positive regulation of mast cell cytokine production	1	343	3	29416	0.0454388	0.184653	28.587	4.45993
GO:0010873	positive regulation of cholesterol esterification	1	343	3	29416	0.0454388	0.184653	28.587	4.45993
GO:0006382	adenosine to inosine editing	1	343	3	29416	0.0454388	0.184653	28.587	4.45993
GO:0046208	spermine catabolic process	1	343	3	29416	0.0454388	0.184653	28.587	4.45993
GO:0045653	negative regulation of megakaryocyte differentiation	1	343	3	29416	0.0454388	0.184653	28.587	4.45993
GO:0050666	regulation of homocysteine metabolic process	1	343	3	29416	0.0454388	0.184653	28.587	4.45993
GO:0045212	neurotransmitter receptor biosynthetic process	1	343	3	29416	0.0454388	0.184653	28.587	4.45993
GO:0035630	bone mineralization involved in bone maturation	1	343	3	29416	0.0454388	0.184653	28.587	4.45993
GO:0032515	negative regulation of phosphoprotein phosphatase activity	1	343	3	29416	0.0454388	0.184653	28.587	4.45993
GO:0006598	polyamine catabolic process	1	343	3	29416	0.0454388	0.184653	28.587	4.45993
GO:0016444	somatic cell DNA recombination	1	343	3	29416	0.0454388	0.184653	28.587	4.45993
GO:0032878	regulation of establishment or maintenance of cell polarity	1	343	3	29416	0.0454388	0.184653	28.587	4.45993
GO:0061436	establishment of skin barrier	1	343	3	29416	0.0454388	0.184653	28.587	4.45993
GO:0035268	protein mannosylation	1	343	3	29416	0.0454388	0.184653	28.587	4.45993
GO:0060975	cardioblast migration to the midline involved in heart field formation	1	343	3	29416	0.0454388	0.184653	28.587	4.45993
GO:0015860	purine nucleoside transmembrane transport	1	343	3	29416	0.0454388	0.184653	28.587	4.45993
GO:0006979	response to oxidative stress	7	343	272	29416	0.0459536	0.186205	2.20708	4.44368
GO:0046686	response to cadmium ion	3	343	66	29416	0.0462694	0.186944	3.89822	4.4338
GO:0019083	viral transcription	4	343	112	29416	0.0466042	0.187274	3.06289	4.4234
GO:0010745	negative regulation of macrophage derived foam cell differentiation	2	343	28	29416	0.0470188	0.187274	6.12578	4.41062
GO:0006809	nitric oxide biosynthetic process	2	343	28	29416	0.0470188	0.187274	6.12578	4.41062
GO:0034314	Arp2/3 complex-mediated actin nucleation	2	343	28	29416	0.0470188	0.187274	6.12578	4.41062
GO:0002250	adaptive immune response	2	343	28	29416	0.0470188	0.187274	6.12578	4.41062
GO:0042102	positive regulation of T cell proliferation	3	343	67	29416	0.0479365	0.190388	3.84004	4.38273
GO:0051607	defense response to virus	5	343	165	29416	0.0490267	0.193729	2.59882	4.35029
GO:0071222	cellular response to lipopolysaccharide	4	343	114	29416	0.0490653	0.193729	3.00916	4.34915
GO:0010243	response to organonitrogen compound	3	343	68	29416	0.0496328	0.193729	3.78357	4.33256
GO:2000249	regulation of actin cytoskeleton reorganization	2	343	29	29416	0.0498831	0.193729	5.91455	4.32531
GO:2000352	negative regulation of endothelial cell apoptotic process	2	343	29	29416	0.0498831	0.193729	5.91455	4.32531
GO:0097284	hepatocyte apoptotic process	2	343	29	29416	0.0498831	0.193729	5.91455	4.32531
GO:1902230	negative regulation of intrinsic apoptotic signaling pathway in response to DNA damage	2	343	29	29416	0.0498831	0.193729	5.91455	4.32531
GO:0001819	positive regulation of cytokine production	2	343	29	29416	0.0498831	0.193729	5.91455	4.32531
GO:0046653	tetrahydrofolate metabolic process	2	343	30	29416	0.0528085	0.20396	5.7174	4.24309
GO:0042832	defense response to protozoan	2	343	30	29416	0.0528085	0.20396	5.7174	4.24309
GO:0050714	positive regulation of protein secretion	3	343	70	29416	0.0531117	0.204007	3.67547	4.23483
GO:0001975	response to amphetamine	3	343	70	29416	0.0531117	0.204007	3.67547	4.23483
GO:0034446	substrate adhesion-dependent cell spreading	4	343	119	29416	0.0555241	0.206717	2.88272	4.17074
GO:0006811	ion transport	20	343	1136	29416	0.055745	0.206717	1.50988	4.16501
GO:0006646	phosphatidylethanolamine biosynthetic process	2	343	31	29416	0.0557931	0.206717	5.53296	4.16377
GO:0030301	cholesterol transport	2	343	31	29416	0.0557931	0.206717	5.53296	4.16377
GO:0050829	defense response to Gram-negative bacterium	2	343	31	29416	0.0557931	0.206717	5.53296	4.16377
GO:0009308	amine metabolic process	1	343	4	29416	0.0564712	0.206717	21.4402	4.14634
GO:0009181	purine ribonucleoside diphosphate catabolic process	1	343	4	29416	0.0564712	0.206717	21.4402	4.14634
GO:0033632	regulation of cell-cell adhesion mediated by integrin	1	343	4	29416	0.0564712	0.206717	21.4402	4.14634
GO:0046292	formaldehyde metabolic process	1	343	4	29416	0.0564712	0.206717	21.4402	4.14634
GO:0010838	positive regulation of keratinocyte proliferation	1	343	4	29416	0.0564712	0.206717	21.4402	4.14634
GO:0034447	very-low-density lipoprotein particle clearance	1	343	4	29416	0.0564712	0.206717	21.4402	4.14634
GO:0070245	positive regulation of thymocyte apoptotic process	1	343	4	29416	0.0564712	0.206717	21.4402	4.14634
GO:0006714	sesquiterpenoid metabolic process	1	343	4	29416	0.0564712	0.206717	21.4402	4.14634
GO:0050894	determination of affect	1	343	4	29416	0.0564712	0.206717	21.4402	4.14634
GO:0036006	cellular response to macrophage colony-stimulating factor stimulus	1	343	4	29416	0.0564712	0.206717	21.4402	4.14634
GO:0034620	cellular response to unfolded protein	1	343	4	29416	0.0564712	0.206717	21.4402	4.14634
GO:0002019	regulation of renal output by angiotensin	1	343	4	29416	0.0564712	0.206717	21.4402	4.14634
GO:0002481	antigen processing and presentation of exogenous protein antigen via MHC class Ib, TAP-dependent	1	343	4	29416	0.0564712	0.206717	21.4402	4.14634
GO:0042311	vasodilation	2	343	32	29416	0.0588353	0.213145	5.36006	4.08717
GO:0043330	response to exogenous dsRNA	2	343	32	29416	0.0588353	0.213145	5.36006	4.08717
GO:0035999	tetrahydrofolate interconversion	2	343	32	29416	0.0588353	0.213145	5.36006	4.08717
GO:0006959	humoral immune response	2	343	32	29416	0.0588353	0.213145	5.36006	4.08717
GO:0046655	folic acid metabolic process	2	343	33	29416	0.0619332	0.223214	5.19763	4.01314
GO:0035845	photoreceptor cell outer segment organization	2	343	33	29416	0.0619332	0.223214	5.19763	4.01314
GO:0051090	regulation of sequence-specific DNA binding transcription factor activity	3	343	76	29416	0.0642231	0.225983	3.3853	3.96076
GO:0071277	cellular response to calcium ion	3	343	76	29416	0.0642231	0.225983	3.3853	3.96076
GO:0043249	erythrocyte maturation	2	343	34	29416	0.0650853	0.225983	5.04476	3.94152
GO:0032331	negative regulation of chondrocyte differentiation	2	343	34	29416	0.0650853	0.225983	5.04476	3.94152
GO:0000002	mitochondrial genome maintenance	2	343	34	29416	0.0650853	0.225983	5.04476	3.94152
GO:0006555	methionine metabolic process	2	343	34	29416	0.0650853	0.225983	5.04476	3.94152
GO:0015804	neutral amino acid transport	2	343	34	29416	0.0650853	0.225983	5.04476	3.94152
GO:0050900	leukocyte migration	6	343	238	29416	0.0665691	0.225983	2.16204	3.909
GO:0002554	serotonin secretion by platelet	1	343	5	29416	0.0673758	0.225983	17.1522	3.89163
GO:0048618	post-embryonic foregut morphogenesis	1	343	5	29416	0.0673758	0.225983	17.1522	3.89163
GO:0061075	positive regulation of neural retina development	1	343	5	29416	0.0673758	0.225983	17.1522	3.89163
GO:0002862	negative regulation of inflammatory response to antigenic stimulus	1	343	5	29416	0.0673758	0.225983	17.1522	3.89163
GO:0042044	fluid transport	1	343	5	29416	0.0673758	0.225983	17.1522	3.89163
GO:0001798	positive regulation of type IIa hypersensitivity	1	343	5	29416	0.0673758	0.225983	17.1522	3.89163
GO:0034372	very-low-density lipoprotein particle remodeling	1	343	5	29416	0.0673758	0.225983	17.1522	3.89163
GO:0034384	high-density lipoprotein particle clearance	1	343	5	29416	0.0673758	0.225983	17.1522	3.89163
GO:2000781	positive regulation of double-strand break repair	1	343	5	29416	0.0673758	0.225983	17.1522	3.89163
GO:0097089	methyl-branched fatty acid metabolic process	1	343	5	29416	0.0673758	0.225983	17.1522	3.89163
GO:0034154	toll-like receptor 7 signaling pathway	1	343	5	29416	0.0673758	0.225983	17.1522	3.89163
GO:0002675	positive regulation of acute inflammatory response	1	343	5	29416	0.0673758	0.225983	17.1522	3.89163
GO:0006579	amino-acid betaine catabolic process	1	343	5	29416	0.0673758	0.225983	17.1522	3.89163
GO:0045409	negative regulation of interleukin-6 biosynthetic process	1	343	5	29416	0.0673758	0.225983	17.1522	3.89163
GO:0019348	dolichol metabolic process	1	343	5	29416	0.0673758	0.225983	17.1522	3.89163
GO:0022601	menstrual cycle phase	1	343	5	29416	0.0673758	0.225983	17.1522	3.89163
GO:0002283	neutrophil activation involved in immune response	1	343	5	29416	0.0673758	0.225983	17.1522	3.89163
GO:0033619	membrane protein proteolysis	1	343	5	29416	0.0673758	0.225983	17.1522	3.89163
GO:0071954	chemokine (C-C motif) ligand 11 production	1	343	5	29416	0.0673758	0.225983	17.1522	3.89163
GO:0031915	positive regulation of synaptic plasticity	1	343	5	29416	0.0673758	0.225983	17.1522	3.89163
GO:0001682	tRNA 5'-leader removal	1	343	5	29416	0.0673758	0.225983	17.1522	3.89163
GO:0018108	peptidyl-tyrosine phosphorylation	8	343	360	29416	0.0677583	0.226723	1.9058	3.88346
GO:0022407	regulation of cell-cell adhesion	2	343	35	29416	0.0682897	0.227958	4.90062	3.87219
GO:0043123	positive regulation of I-kappaB kinase/NF-kappaB signaling	7	343	300	29416	0.068968	0.229675	2.00109	3.85793
GO:0006415	translational termination	4	343	130	29416	0.0712483	0.235275	2.6388	3.811
GO:0045780	positive regulation of bone resorption	2	343	36	29416	0.071545	0.235275	4.7645	3.80501
GO:0051597	response to methylmercury	2	343	36	29416	0.071545	0.235275	4.7645	3.80501
GO:0001779	natural killer cell differentiation	2	343	36	29416	0.071545	0.235275	4.7645	3.80501
GO:0050667	homocysteine metabolic process	2	343	36	29416	0.071545	0.235275	4.7645	3.80501
GO:0055114	oxidation-reduction process	20	343	1175	29416	0.0718762	0.235275	1.45976	3.79834
GO:0031623	receptor internalization	3	343	80	29416	0.0721733	0.235275	3.21603	3.79239
GO:0045987	positive regulation of smooth muscle contraction	2	343	37	29416	0.0748493	0.235275	4.63573	3.73987
GO:0030031	cell projection assembly	2	343	37	29416	0.0748493	0.235275	4.63573	3.73987
GO:0044255	cellular lipid metabolic process	7	343	309	29416	0.0775926	0.235275	1.9428	3.68794
GO:0009822	alkaloid catabolic process	1	343	6	29416	0.0781539	0.235275	14.2935	3.67754
GO:0006404	RNA import into nucleus	1	343	6	29416	0.0781539	0.235275	14.2935	3.67754
GO:0050778	positive regulation of immune response	1	343	6	29416	0.0781539	0.235275	14.2935	3.67754
GO:0046683	response to organophosphorus	1	343	6	29416	0.0781539	0.235275	14.2935	3.67754
GO:0086067	AV node cell to bundle of His cell communication	1	343	6	29416	0.0781539	0.235275	14.2935	3.67754
GO:0046483	heterocycle metabolic process	1	343	6	29416	0.0781539	0.235275	14.2935	3.67754
GO:0033089	positive regulation of T cell differentiation in thymus	1	343	6	29416	0.0781539	0.235275	14.2935	3.67754
GO:0010965	regulation of mitotic sister chromatid separation	1	343	6	29416	0.0781539	0.235275	14.2935	3.67754
GO:0016098	monoterpenoid metabolic process	1	343	6	29416	0.0781539	0.235275	14.2935	3.67754
GO:0070537	histone H2A K63-linked deubiquitination	1	343	6	29416	0.0781539	0.235275	14.2935	3.67754
GO:0050936	xanthophore differentiation	1	343	6	29416	0.0781539	0.235275	14.2935	3.67754
GO:0061303	cornea development in camera-type eye	1	343	6	29416	0.0781539	0.235275	14.2935	3.67754
GO:0051599	response to hydrostatic pressure	1	343	6	29416	0.0781539	0.235275	14.2935	3.67754
GO:0042068	regulation of pteridine metabolic process	1	343	6	29416	0.0781539	0.235275	14.2935	3.67754
GO:0034374	low-density lipoprotein particle remodeling	1	343	6	29416	0.0781539	0.235275	14.2935	3.67754
GO:0044557	relaxation of smooth muscle	1	343	6	29416	0.0781539	0.235275	14.2935	3.67754
GO:0038145	macrophage colony-stimulating factor signaling pathway	1	343	6	29416	0.0781539	0.235275	14.2935	3.67754
GO:0033306	phytol metabolic process	1	343	6	29416	0.0781539	0.235275	14.2935	3.67754
GO:0031453	positive regulation of heterochromatin assembly	1	343	6	29416	0.0781539	0.235275	14.2935	3.67754
GO:2000384	negative regulation of ectoderm development	1	343	6	29416	0.0781539	0.235275	14.2935	3.67754
GO:0003171	atrioventricular valve development	1	343	6	29416	0.0781539	0.235275	14.2935	3.67754
GO:0090068	positive regulation of cell cycle process	1	343	6	29416	0.0781539	0.235275	14.2935	3.67754
GO:1901673	regulation of spindle assembly involved in mitosis	1	343	6	29416	0.0781539	0.235275	14.2935	3.67754
GO:0043932	ossification involved in bone remodeling	1	343	6	29416	0.0781539	0.235275	14.2935	3.67754
GO:0021885	forebrain cell migration	1	343	6	29416	0.0781539	0.235275	14.2935	3.67754
GO:0097369	sodium ion import	1	343	6	29416	0.0781539	0.235275	14.2935	3.67754
GO:0031990	mRNA export from nucleus in response to heat stress	1	343	6	29416	0.0781539	0.235275	14.2935	3.67754
GO:0060364	frontal suture morphogenesis	1	343	6	29416	0.0781539	0.235275	14.2935	3.67754
GO:0036378	calcitriol biosynthetic process from calciol	1	343	6	29416	0.0781539	0.235275	14.2935	3.67754
GO:0045964	positive regulation of dopamine metabolic process	1	343	6	29416	0.0781539	0.235275	14.2935	3.67754
GO:0090241	negative regulation of histone H4 acetylation	1	343	6	29416	0.0781539	0.235275	14.2935	3.67754
GO:0086002	regulation of cardiac muscle cell action potential involved in contraction	1	343	6	29416	0.0781539	0.235275	14.2935	3.67754
GO:0032729	positive regulation of interferon-gamma production	2	343	38	29416	0.0782013	0.235275	4.51373	3.67666
GO:0060337	type I interferon signaling pathway	2	343	38	29416	0.0782013	0.235275	4.51373	3.67666
GO:0032835	glomerulus development	2	343	38	29416	0.0782013	0.235275	4.51373	3.67666
GO:0015986	ATP synthesis coupled proton transport	2	343	39	29416	0.0815993	0.244973	4.398	3.6153
GO:0050852	T cell receptor signaling pathway	5	343	195	29416	0.0846466	0.246063	2.199	3.5624
GO:0051044	positive regulation of membrane protein ectodomain proteolysis	2	343	40	29416	0.0850418	0.246063	4.28805	3.55568
GO:0030855	epithelial cell differentiation	2	343	40	29416	0.0850418	0.246063	4.28805	3.55568
GO:0030878	thyroid gland development	2	343	40	29416	0.0850418	0.246063	4.28805	3.55568
GO:0055091	phospholipid homeostasis	2	343	40	29416	0.0850418	0.246063	4.28805	3.55568
GO:0071542	dopaminergic neuron differentiation	2	343	40	29416	0.0850418	0.246063	4.28805	3.55568
GO:0071230	cellular response to amino acid stimulus	4	343	139	29416	0.0856142	0.246063	2.46794	3.54601
GO:0070374	positive regulation of ERK1 and ERK2 cascade	5	343	196	29416	0.0860181	0.246063	2.18778	3.53922
GO:0019058	viral life cycle	4	343	140	29416	0.0872909	0.246063	2.45031	3.51802
GO:0032760	positive regulation of tumor necrosis factor production	2	343	41	29416	0.0885273	0.246063	4.18346	3.49773
GO:0009060	aerobic respiration	2	343	41	29416	0.0885273	0.246063	4.18346	3.49773
GO:0009615	response to virus	5	343	198	29416	0.0887956	0.246063	2.16568	3.49337
GO:0045347	negative regulation of MHC class II biosynthetic process	1	343	7	29416	0.0888072	0.246063	12.2516	3.49318
GO:0030816	positive regulation of cAMP metabolic process	1	343	7	29416	0.0888072	0.246063	12.2516	3.49318
GO:0022900	electron transport chain	1	343	7	29416	0.0888072	0.246063	12.2516	3.49318
GO:0042737	drug catabolic process	1	343	7	29416	0.0888072	0.246063	12.2516	3.49318
GO:0046083	adenine metabolic process	1	343	7	29416	0.0888072	0.246063	12.2516	3.49318
GO:0060669	embryonic placenta morphogenesis	1	343	7	29416	0.0888072	0.246063	12.2516	3.49318
GO:0086012	membrane depolarization involved in regulation of cardiac muscle cell action potential	1	343	7	29416	0.0888072	0.246063	12.2516	3.49318
GO:0032943	mononuclear cell proliferation	1	343	7	29416	0.0888072	0.246063	12.2516	3.49318
GO:0008215	spermine metabolic process	1	343	7	29416	0.0888072	0.246063	12.2516	3.49318
GO:0051549	positive regulation of keratinocyte migration	1	343	7	29416	0.0888072	0.246063	12.2516	3.49318
GO:0002827	positive regulation of T-helper 1 type immune response	1	343	7	29416	0.0888072	0.246063	12.2516	3.49318
GO:0045646	regulation of erythrocyte differentiation	1	343	7	29416	0.0888072	0.246063	12.2516	3.49318
GO:0016198	axon choice point recognition	1	343	7	29416	0.0888072	0.246063	12.2516	3.49318
GO:0006706	steroid catabolic process	1	343	7	29416	0.0888072	0.246063	12.2516	3.49318
GO:0010815	bradykinin catabolic process	1	343	7	29416	0.0888072	0.246063	12.2516	3.49318
GO:0042447	hormone catabolic process	1	343	7	29416	0.0888072	0.246063	12.2516	3.49318
GO:0006178	guanine salvage	1	343	7	29416	0.0888072	0.246063	12.2516	3.49318
GO:0036035	osteoclast development	1	343	7	29416	0.0888072	0.246063	12.2516	3.49318
GO:0046959	habituation	1	343	7	29416	0.0888072	0.246063	12.2516	3.49318
GO:0046100	hypoxanthine metabolic process	1	343	7	29416	0.0888072	0.246063	12.2516	3.49318
GO:0060978	angiogenesis involved in coronary vascular morphogenesis	1	343	7	29416	0.0888072	0.246063	12.2516	3.49318
GO:0032232	negative regulation of actin filament bundle assembly	1	343	7	29416	0.0888072	0.246063	12.2516	3.49318
GO:0043103	hypoxanthine salvage	1	343	7	29416	0.0888072	0.246063	12.2516	3.49318
GO:0032263	GMP salvage	1	343	7	29416	0.0888072	0.246063	12.2516	3.49318
GO:0045901	positive regulation of translational elongation	1	343	7	29416	0.0888072	0.246063	12.2516	3.49318
GO:0015837	amine transport	1	343	7	29416	0.0888072	0.246063	12.2516	3.49318
GO:0009447	putrescine catabolic process	1	343	7	29416	0.0888072	0.246063	12.2516	3.49318
GO:0048146	positive regulation of fibroblast proliferation	3	343	88	29416	0.0892986	0.246936	2.92367	3.48522
GO:0031290	retinal ganglion cell axon guidance	4	343	142	29416	0.0906914	0.250294	2.4158	3.46289
GO:0006506	GPI anchor biosynthetic process	2	343	42	29416	0.0920544	0.253557	4.08385	3.44137
GO:0007267	cell-cell signaling	6	343	261	29416	0.0925898	0.254531	1.97152	3.433
GO:0006614	SRP-dependent cotranslational protein targeting to membrane	4	343	144	29416	0.0941541	0.258325	2.38225	3.40883
GO:0008206	bile acid metabolic process	2	343	43	29416	0.0956217	0.260314	3.98888	3.38652
GO:0050870	positive regulation of T cell activation	2	343	43	29416	0.0956217	0.260314	3.98888	3.38652
GO:0015672	monovalent inorganic cation transport	2	343	43	29416	0.0956217	0.260314	3.98888	3.38652
GO:0060307	regulation of ventricular cardiac muscle cell membrane repolarization	2	343	43	29416	0.0956217	0.260314	3.98888	3.38652
GO:0009267	cellular response to starvation	2	343	44	29416	0.0992276	0.261295	3.89822	3.33311
GO:0033206	meiotic cytokinesis	1	343	8	29416	0.0993369	0.261295	10.7201	3.33153
GO:0035522	monoubiquitinated histone H2A deubiquitination	1	343	8	29416	0.0993369	0.261295	10.7201	3.33153
GO:0042761	very long-chain fatty acid biosynthetic process	1	343	8	29416	0.0993369	0.261295	10.7201	3.33153
GO:0046068	cGMP metabolic process	1	343	8	29416	0.0993369	0.261295	10.7201	3.33153
GO:0046832	negative regulation of RNA export from nucleus	1	343	8	29416	0.0993369	0.261295	10.7201	3.33153
GO:0045576	mast cell activation	1	343	8	29416	0.0993369	0.261295	10.7201	3.33153
GO:0046038	GMP catabolic process	1	343	8	29416	0.0993369	0.261295	10.7201	3.33153
GO:0006127	glycerophosphate shuttle	1	343	8	29416	0.0993369	0.261295	10.7201	3.33153
GO:0032733	positive regulation of interleukin-10 production	1	343	8	29416	0.0993369	0.261295	10.7201	3.33153
GO:0021576	hindbrain formation	1	343	8	29416	0.0993369	0.261295	10.7201	3.33153
GO:0030195	negative regulation of blood coagulation	1	343	8	29416	0.0993369	0.261295	10.7201	3.33153
GO:0001574	ganglioside biosynthetic process	1	343	8	29416	0.0993369	0.261295	10.7201	3.33153
GO:0030101	natural killer cell activation	1	343	8	29416	0.0993369	0.261295	10.7201	3.33153
GO:0006957	complement activation, alternative pathway	1	343	8	29416	0.0993369	0.261295	10.7201	3.33153
GO:0006168	adenine salvage	1	343	8	29416	0.0993369	0.261295	10.7201	3.33153
GO:0019673	GDP-mannose metabolic process	1	343	8	29416	0.0993369	0.261295	10.7201	3.33153
GO:0032264	IMP salvage	1	343	8	29416	0.0993369	0.261295	10.7201	3.33153
GO:0051603	proteolysis involved in cellular protein catabolic process	2	343	45	29416	0.102871	0.270084	3.8116	3.28109
GO:0048147	negative regulation of fibroblast proliferation	2	343	46	29416	0.10655	0.275738	3.72874	3.2304
GO:0000188	inactivation of MAPK activity	2	343	46	29416	0.10655	0.275738	3.72874	3.2304
GO:0006206	pyrimidine nucleobase metabolic process	2	343	46	29416	0.10655	0.275738	3.72874	3.2304
GO:0009887	organ morphogenesis	7	343	337	29416	0.108209	0.275738	1.78138	3.20811
GO:0055085	transmembrane transport	22	343	1392	29416	0.108526	0.275738	1.35542	3.20389
GO:0042074	cell migration involved in gastrulation	4	343	152	29416	0.108609	0.275738	2.25687	3.20278
GO:0035582	sequestering of BMP in extracellular matrix	1	343	9	29416	0.109745	0.275738	9.52899	3.18778
GO:0042738	exogenous drug catabolic process	1	343	9	29416	0.109745	0.275738	9.52899	3.18778
GO:0050764	regulation of phagocytosis	1	343	9	29416	0.109745	0.275738	9.52899	3.18778
GO:0002320	lymphoid progenitor cell differentiation	1	343	9	29416	0.109745	0.275738	9.52899	3.18778
GO:0061035	regulation of cartilage development	1	343	9	29416	0.109745	0.275738	9.52899	3.18778
GO:0060401	cytosolic calcium ion transport	1	343	9	29416	0.109745	0.275738	9.52899	3.18778
GO:0014910	regulation of smooth muscle cell migration	1	343	9	29416	0.109745	0.275738	9.52899	3.18778
GO:0060060	post-embryonic retina morphogenesis in camera-type eye	1	343	9	29416	0.109745	0.275738	9.52899	3.18778
GO:0071839	apoptotic process in bone marrow	1	343	9	29416	0.109745	0.275738	9.52899	3.18778
GO:0010464	regulation of mesenchymal cell proliferation	1	343	9	29416	0.109745	0.275738	9.52899	3.18778
GO:0050901	leukocyte tethering or rolling	1	343	9	29416	0.109745	0.275738	9.52899	3.18778
GO:0019953	sexual reproduction	1	343	9	29416	0.109745	0.275738	9.52899	3.18778
GO:0036066	protein O-linked fucosylation	1	343	9	29416	0.109745	0.275738	9.52899	3.18778
GO:0000189	MAPK import into nucleus	1	343	9	29416	0.109745	0.275738	9.52899	3.18778
GO:0006707	cholesterol catabolic process	1	343	9	29416	0.109745	0.275738	9.52899	3.18778
GO:0035269	protein O-linked mannosylation	1	343	9	29416	0.109745	0.275738	9.52899	3.18778
GO:0006910	phagocytosis, recognition	1	343	9	29416	0.109745	0.275738	9.52899	3.18778
GO:0010544	negative regulation of platelet activation	1	343	9	29416	0.109745	0.275738	9.52899	3.18778
GO:0048488	synaptic vesicle endocytosis	2	343	47	29416	0.110264	0.276054	3.6494	3.18097
GO:0051276	chromosome organization	2	343	47	29416	0.110264	0.276054	3.6494	3.18097
GO:0007162	negative regulation of cell adhesion	3	343	98	29416	0.112807	0.281916	2.62533	3.14808
GO:0050766	positive regulation of phagocytosis	2	343	48	29416	0.114011	0.283915	3.57337	3.13275
GO:0051930	regulation of sensory perception of pain	2	343	48	29416	0.114011	0.283915	3.57337	3.13275
GO:0045672	positive regulation of osteoclast differentiation	2	343	49	29416	0.117791	0.289646	3.50045	3.0857
GO:0048066	developmental pigmentation	2	343	49	29416	0.117791	0.289646	3.50045	3.0857
GO:0051707	response to other organism	1	343	10	29416	0.120032	0.289646	8.57609	3.05851
GO:0019050	suppression by virus of host apoptotic process	1	343	10	29416	0.120032	0.289646	8.57609	3.05851
GO:0010936	negative regulation of macrophage cytokine production	1	343	10	29416	0.120032	0.289646	8.57609	3.05851
GO:0006824	cobalt ion transport	1	343	10	29416	0.120032	0.289646	8.57609	3.05851
GO:0006880	intracellular sequestering of iron ion	1	343	10	29416	0.120032	0.289646	8.57609	3.05851
GO:0043011	myeloid dendritic cell differentiation	1	343	10	29416	0.120032	0.289646	8.57609	3.05851
GO:0034375	high-density lipoprotein particle remodeling	1	343	10	29416	0.120032	0.289646	8.57609	3.05851
GO:0032911	negative regulation of transforming growth factor beta1 production	1	343	10	29416	0.120032	0.289646	8.57609	3.05851
GO:0048791	calcium ion-dependent exocytosis of neurotransmitter	1	343	10	29416	0.120032	0.289646	8.57609	3.05851
GO:0051169	nuclear transport	1	343	10	29416	0.120032	0.289646	8.57609	3.05851
GO:0070989	oxidative demethylation	1	343	10	29416	0.120032	0.289646	8.57609	3.05851
GO:0006518	peptide metabolic process	1	343	10	29416	0.120032	0.289646	8.57609	3.05851
GO:0060154	cellular process regulating host cell cycle in response to virus	1	343	10	29416	0.120032	0.289646	8.57609	3.05851
GO:0090267	positive regulation of mitotic cell cycle spindle assembly checkpoint	1	343	10	29416	0.120032	0.289646	8.57609	3.05851
GO:0060133	somatotropin secreting cell development	1	343	10	29416	0.120032	0.289646	8.57609	3.05851
GO:0051220	cytoplasmic sequestering of protein	1	343	10	29416	0.120032	0.289646	8.57609	3.05851
GO:0006865	amino acid transport	3	343	101	29416	0.120272	0.289727	2.54735	3.05563
GO:0030819	positive regulation of cAMP biosynthetic process	2	343	50	29416	0.121601	0.291926	3.43044	3.03977
GO:0008089	anterograde axon cargo transport	2	343	50	29416	0.121601	0.291926	3.43044	3.03977
GO:0001501	skeletal system development	6	343	284	29416	0.123283	0.295458	1.81185	3.01995
GO:0050918	positive chemotaxis	2	343	51	29416	0.125441	0.299605	3.36317	2.99492
GO:0007052	mitotic spindle organization	2	343	51	29416	0.125441	0.299605	3.36317	2.99492
GO:0009612	response to mechanical stimulus	3	343	104	29416	0.127912	0.301719	2.47387	2.96677
GO:0045332	phospholipid translocation	2	343	52	29416	0.129309	0.301719	3.2985	2.9511
GO:0009100	glycoprotein metabolic process	1	343	11	29416	0.1302	0.301719	7.79645	2.9412
GO:0002544	chronic inflammatory response	1	343	11	29416	0.1302	0.301719	7.79645	2.9412
GO:0043567	regulation of insulin-like growth factor receptor signaling pathway	1	343	11	29416	0.1302	0.301719	7.79645	2.9412
GO:0044598	doxorubicin metabolic process	1	343	11	29416	0.1302	0.301719	7.79645	2.9412
GO:0044597	daunorubicin metabolic process	1	343	11	29416	0.1302	0.301719	7.79645	2.9412
GO:0022614	membrane to membrane docking	1	343	11	29416	0.1302	0.301719	7.79645	2.9412
GO:0035791	platelet-derived growth factor receptor-beta signaling pathway	1	343	11	29416	0.1302	0.301719	7.79645	2.9412
GO:0042088	T-helper 1 type immune response	1	343	11	29416	0.1302	0.301719	7.79645	2.9412
GO:2000147	positive regulation of cell motility	1	343	11	29416	0.1302	0.301719	7.79645	2.9412
GO:0034656	nucleobase-containing small molecule catabolic process	1	343	11	29416	0.1302	0.301719	7.79645	2.9412
GO:0006596	polyamine biosynthetic process	1	343	11	29416	0.1302	0.301719	7.79645	2.9412
GO:0034625	fatty acid elongation, monounsaturated fatty acid	1	343	11	29416	0.1302	0.301719	7.79645	2.9412
GO:0071397	cellular response to cholesterol	1	343	11	29416	0.1302	0.301719	7.79645	2.9412
GO:0030490	maturation of SSU-rRNA	1	343	11	29416	0.1302	0.301719	7.79645	2.9412
GO:0070849	response to epidermal growth factor	1	343	11	29416	0.1302	0.301719	7.79645	2.9412
GO:0030299	intestinal cholesterol absorption	1	343	11	29416	0.1302	0.301719	7.79645	2.9412
GO:0071805	potassium ion transmembrane transport	5	343	226	29416	0.132304	0.306089	1.89737	2.91807
GO:0006820	anion transport	2	343	53	29416	0.133205	0.307666	3.23626	2.90828
GO:0007155	cell adhesion	22	343	1437	29416	0.135134	0.311607	1.31297	2.88754
GO:0045471	response to ethanol	4	343	167	29416	0.138143	0.314608	2.05415	2.85577
GO:0006814	sodium ion transport	5	343	230	29416	0.13918	0.314608	1.86437	2.84497
GO:0002526	acute inflammatory response	1	343	12	29416	0.14025	0.314608	7.14674	2.83393
GO:0002573	myeloid leukocyte differentiation	1	343	12	29416	0.14025	0.314608	7.14674	2.83393
GO:0043312	neutrophil degranulation	1	343	12	29416	0.14025	0.314608	7.14674	2.83393
GO:0086064	cell communication by electrical coupling involved in cardiac conduction	1	343	12	29416	0.14025	0.314608	7.14674	2.83393
GO:0043306	positive regulation of mast cell degranulation	1	343	12	29416	0.14025	0.314608	7.14674	2.83393
GO:0019885	antigen processing and presentation of endogenous peptide antigen via MHC class I	1	343	12	29416	0.14025	0.314608	7.14674	2.83393
GO:0019087	transformation of host cell by virus	1	343	12	29416	0.14025	0.314608	7.14674	2.83393
GO:2000738	positive regulation of stem cell differentiation	1	343	12	29416	0.14025	0.314608	7.14674	2.83393
GO:0042048	olfactory behavior	1	343	12	29416	0.14025	0.314608	7.14674	2.83393
GO:0031098	stress-activated protein kinase signaling cascade	1	343	12	29416	0.14025	0.314608	7.14674	2.83393
GO:0010818	T cell chemotaxis	1	343	12	29416	0.14025	0.314608	7.14674	2.83393
GO:0006999	nuclear pore organization	1	343	12	29416	0.14025	0.314608	7.14674	2.83393
GO:0006002	fructose 6-phosphate metabolic process	1	343	12	29416	0.14025	0.314608	7.14674	2.83393
GO:0070060	'de novo' actin filament nucleation	1	343	12	29416	0.14025	0.314608	7.14674	2.83393
GO:0045956	positive regulation of calcium ion-dependent exocytosis	1	343	12	29416	0.14025	0.314608	7.14674	2.83393
GO:0048813	dendrite morphogenesis	3	343	109	29416	0.141012	0.315309	2.36039	2.82611
GO:0015992	proton transport	3	343	109	29416	0.141012	0.315309	2.36039	2.82611
GO:0042254	ribosome biogenesis	3	343	111	29416	0.146372	0.325436	2.31786	2.77228
GO:0055086	nucleobase-containing small molecule metabolic process	4	343	171	29416	0.146509	0.325436	2.0061	2.77094
GO:0046898	response to cycloheximide	1	343	13	29416	0.150183	0.325436	6.59699	2.7352
GO:0006893	Golgi to plasma membrane transport	1	343	13	29416	0.150183	0.325436	6.59699	2.7352
GO:0006657	CDP-choline pathway	1	343	13	29416	0.150183	0.325436	6.59699	2.7352
GO:0060033	anatomical structure regression	1	343	13	29416	0.150183	0.325436	6.59699	2.7352
GO:0071436	sodium ion export	1	343	13	29416	0.150183	0.325436	6.59699	2.7352
GO:0051321	meiotic cell cycle	1	343	13	29416	0.150183	0.325436	6.59699	2.7352
GO:0001561	fatty acid alpha-oxidation	1	343	13	29416	0.150183	0.325436	6.59699	2.7352
GO:0042866	pyruvate biosynthetic process	1	343	13	29416	0.150183	0.325436	6.59699	2.7352
GO:0071312	cellular response to alkaloid	1	343	13	29416	0.150183	0.325436	6.59699	2.7352
GO:0006166	purine ribonucleoside salvage	1	343	13	29416	0.150183	0.325436	6.59699	2.7352
GO:0014829	vascular smooth muscle contraction	1	343	13	29416	0.150183	0.325436	6.59699	2.7352
GO:0008356	asymmetric cell division	1	343	13	29416	0.150183	0.325436	6.59699	2.7352
GO:0061444	endocardial cushion cell development	1	343	13	29416	0.150183	0.325436	6.59699	2.7352
GO:0090005	negative regulation of establishment of protein localization to plasma membrane	1	343	13	29416	0.150183	0.325436	6.59699	2.7352
GO:0050848	regulation of calcium-mediated signaling	1	343	13	29416	0.150183	0.325436	6.59699	2.7352
GO:0060126	somatotropin secreting cell differentiation	1	343	13	29416	0.150183	0.325436	6.59699	2.7352
GO:0051653	spindle localization	1	343	13	29416	0.150183	0.325436	6.59699	2.7352
GO:2000649	regulation of sodium ion transmembrane transporter activity	1	343	13	29416	0.150183	0.325436	6.59699	2.7352
GO:0060325	face morphogenesis	3	343	113	29416	0.151797	0.328426	2.27684	2.71978
GO:0001937	negative regulation of endothelial cell proliferation	2	343	58	29416	0.153052	0.330629	2.95727	2.70791
GO:0006939	smooth muscle contraction	2	343	59	29416	0.157087	0.338211	2.90715	2.67036
GO:0008354	germ cell migration	2	343	59	29416	0.157087	0.338211	2.90715	2.67036
GO:0034097	response to cytokine	3	343	115	29416	0.157285	0.338211	2.23724	2.66855
GO:0001666	response to hypoxia	7	343	375	29416	0.158402	0.339369	1.60087	2.65834
GO:0051047	positive regulation of secretion	1	343	14	29416	0.160002	0.339369	6.12578	2.64384
GO:0042310	vasoconstriction	1	343	14	29416	0.160002	0.339369	6.12578	2.64384
GO:0032962	positive regulation of inositol trisphosphate biosynthetic process	1	343	14	29416	0.160002	0.339369	6.12578	2.64384
GO:0071425	hematopoietic stem cell proliferation	1	343	14	29416	0.160002	0.339369	6.12578	2.64384
GO:0022414	reproductive process	1	343	14	29416	0.160002	0.339369	6.12578	2.64384
GO:0043279	response to alkaloid	1	343	14	29416	0.160002	0.339369	6.12578	2.64384
GO:0019367	fatty acid elongation, saturated fatty acid	1	343	14	29416	0.160002	0.339369	6.12578	2.64384
GO:1901660	calcium ion export	1	343	14	29416	0.160002	0.339369	6.12578	2.64384
GO:0001824	blastocyst development	2	343	60	29416	0.161142	0.340244	2.8587	2.63359
GO:0050830	defense response to Gram-positive bacterium	2	343	60	29416	0.161142	0.340244	2.8587	2.63359
GO:0051258	protein polymerization	2	343	60	29416	0.161142	0.340244	2.8587	2.63359
GO:0021591	ventricular system development	2	343	62	29416	0.169308	0.350928	2.76648	2.56228
GO:0006501	C-terminal protein lipidation	2	343	62	29416	0.169308	0.350928	2.76648	2.56228
GO:0050690	regulation of defense response to virus by virus	2	343	62	29416	0.169308	0.350928	2.76648	2.56228
GO:0035583	sequestering of TGFbeta in extracellular matrix	1	343	15	29416	0.169707	0.350928	5.7174	2.55888
GO:0035141	medial fin morphogenesis	1	343	15	29416	0.169707	0.350928	5.7174	2.55888
GO:0001780	neutrophil homeostasis	1	343	15	29416	0.169707	0.350928	5.7174	2.55888
GO:0016584	nucleosome positioning	1	343	15	29416	0.169707	0.350928	5.7174	2.55888
GO:0045824	negative regulation of innate immune response	1	343	15	29416	0.169707	0.350928	5.7174	2.55888
GO:0045647	negative regulation of erythrocyte differentiation	1	343	15	29416	0.169707	0.350928	5.7174	2.55888
GO:1902262	apoptotic process involved in patterning of blood vessels	1	343	15	29416	0.169707	0.350928	5.7174	2.55888
GO:0016051	carbohydrate biosynthetic process	1	343	15	29416	0.169707	0.350928	5.7174	2.55888
GO:1900182	positive regulation of protein localization to nucleus	1	343	15	29416	0.169707	0.350928	5.7174	2.55888
GO:0006930	substrate-dependent cell migration, cell extension	1	343	15	29416	0.169707	0.350928	5.7174	2.55888
GO:0003323	type B pancreatic cell development	1	343	15	29416	0.169707	0.350928	5.7174	2.55888
GO:0051262	protein tetramerization	2	343	63	29416	0.173416	0.35807	2.72257	2.52769
GO:0000187	activation of MAPK activity	5	343	249	29416	0.173832	0.358401	1.72211	2.52423
GO:0030183	B cell differentiation	3	343	121	29416	0.174095	0.358417	2.1263	2.52205
GO:0006461	protein complex assembly	6	343	317	29416	0.174667	0.359066	1.62324	2.51732
GO:0030168	platelet activation	9	343	529	29416	0.176781	0.362215	1.45907	2.49997
GO:0042493	response to drug	11	343	674	29416	0.177186	0.362215	1.39966	2.49666
GO:0060216	definitive hemopoiesis	2	343	64	29416	0.17754	0.362215	2.68003	2.49378
GO:0060326	cell chemotaxis	2	343	64	29416	0.17754	0.362215	2.68003	2.49378
GO:0033081	regulation of T cell differentiation in thymus	1	343	16	29416	0.179299	0.362215	5.36006	2.47956
GO:0046040	IMP metabolic process	1	343	16	29416	0.179299	0.362215	5.36006	2.47956
GO:0006111	regulation of gluconeogenesis	1	343	16	29416	0.179299	0.362215	5.36006	2.47956
GO:0043403	skeletal muscle tissue regeneration	1	343	16	29416	0.179299	0.362215	5.36006	2.47956
GO:0021986	habenula development	1	343	16	29416	0.179299	0.362215	5.36006	2.47956
GO:0016446	somatic hypermutation of immunoglobulin genes	1	343	16	29416	0.179299	0.362215	5.36006	2.47956
GO:0044027	hypermethylation of CpG island	1	343	16	29416	0.179299	0.362215	5.36006	2.47956
GO:0097502	mannosylation	1	343	16	29416	0.179299	0.362215	5.36006	2.47956
GO:0031100	organ regeneration	2	343	65	29416	0.181679	0.366496	2.6388	2.46053
GO:0009791	post-embryonic development	4	343	188	29416	0.184067	0.370778	1.8247	2.4417
GO:0034394	protein localization to cell surface	2	343	66	29416	0.185832	0.373262	2.59882	2.42793
GO:0048286	lung alveolus development	2	343	66	29416	0.185832	0.373262	2.59882	2.42793
GO:0007195	adenylate cyclase-inhibiting dopamine receptor signaling pathway	1	343	17	29416	0.18878	0.373828	5.04476	2.40522
GO:2000251	positive regulation of actin cytoskeleton reorganization	1	343	17	29416	0.18878	0.373828	5.04476	2.40522
GO:0006405	RNA export from nucleus	1	343	17	29416	0.18878	0.373828	5.04476	2.40522
GO:0042760	very long-chain fatty acid catabolic process	1	343	17	29416	0.18878	0.373828	5.04476	2.40522
GO:0048259	regulation of receptor-mediated endocytosis	1	343	17	29416	0.18878	0.373828	5.04476	2.40522
GO:0051593	response to folic acid	1	343	17	29416	0.18878	0.373828	5.04476	2.40522
GO:0015721	bile acid and bile salt transport	1	343	17	29416	0.18878	0.373828	5.04476	2.40522
GO:0045820	negative regulation of glycolysis	1	343	17	29416	0.18878	0.373828	5.04476	2.40522
GO:0060346	bone trabecula formation	1	343	17	29416	0.18878	0.373828	5.04476	2.40522
GO:0030091	protein repair	1	343	17	29416	0.18878	0.373828	5.04476	2.40522
GO:0071347	cellular response to interleukin-1	2	343	67	29416	0.189998	0.375709	2.56003	2.39594
GO:0032496	response to lipopolysaccharide	4	343	191	29416	0.190995	0.377149	1.79604	2.38839
GO:0009790	embryo development	8	343	469	29416	0.192607	0.379796	1.46287	2.37627
GO:0019233	sensory perception of pain	2	343	68	29416	0.194177	0.381283	2.52238	2.36456
GO:0035235	ionotropic glutamate receptor signaling pathway	2	343	68	29416	0.194177	0.381283	2.52238	2.36456
GO:0031101	fin regeneration	2	343	68	29416	0.194177	0.381283	2.52238	2.36456
GO:0046651	lymphocyte proliferation	1	343	18	29416	0.198152	0.384776	4.7645	2.33532
GO:0070593	dendrite self-avoidance	1	343	18	29416	0.198152	0.384776	4.7645	2.33532
GO:0061061	muscle structure development	1	343	18	29416	0.198152	0.384776	4.7645	2.33532
GO:0090316	positive regulation of intracellular protein transport	1	343	18	29416	0.198152	0.384776	4.7645	2.33532
GO:0060074	synapse maturation	1	343	18	29416	0.198152	0.384776	4.7645	2.33532
GO:0034122	negative regulation of toll-like receptor signaling pathway	1	343	18	29416	0.198152	0.384776	4.7645	2.33532
GO:0048515	spermatid differentiation	1	343	18	29416	0.198152	0.384776	4.7645	2.33532
GO:0043950	positive regulation of cAMP-mediated signaling	1	343	18	29416	0.198152	0.384776	4.7645	2.33532
GO:0048821	erythrocyte development	2	343	70	29416	0.202567	0.392263	2.45031	2.30353
GO:0030282	bone mineralization	2	343	70	29416	0.202567	0.392263	2.45031	2.30353
GO:0030857	negative regulation of epithelial cell differentiation	1	343	19	29416	0.207414	0.394566	4.51373	2.26941
GO:0006072	glycerol-3-phosphate metabolic process	1	343	19	29416	0.207414	0.394566	4.51373	2.26941
GO:0034755	iron ion transmembrane transport	1	343	19	29416	0.207414	0.394566	4.51373	2.26941
GO:0060402	calcium ion transport into cytosol	1	343	19	29416	0.207414	0.394566	4.51373	2.26941
GO:0003084	positive regulation of systemic arterial blood pressure	1	343	19	29416	0.207414	0.394566	4.51373	2.26941
GO:0021634	optic nerve formation	1	343	19	29416	0.207414	0.394566	4.51373	2.26941
GO:0000028	ribosomal small subunit assembly	1	343	19	29416	0.207414	0.394566	4.51373	2.26941
GO:0045190	isotype switching	1	343	19	29416	0.207414	0.394566	4.51373	2.26941
GO:0001955	blood vessel maturation	1	343	19	29416	0.207414	0.394566	4.51373	2.26941
GO:0002437	inflammatory response to antigenic stimulus	1	343	19	29416	0.207414	0.394566	4.51373	2.26941
GO:0007263	nitric oxide mediated signal transduction	1	343	19	29416	0.207414	0.394566	4.51373	2.26941
GO:0060996	dendritic spine development	1	343	19	29416	0.207414	0.394566	4.51373	2.26941
GO:0030098	lymphocyte differentiation	1	343	19	29416	0.207414	0.394566	4.51373	2.26941
GO:0007422	peripheral nervous system development	2	343	72	29416	0.210996	0.400835	2.38225	2.24471
GO:0016032	viral process	8	343	482	29416	0.211604	0.401447	1.42342	2.24056
GO:0009311	oligosaccharide metabolic process	1	343	20	29416	0.21657	0.402693	4.28805	2.2071
GO:0048858	cell projection morphogenesis	1	343	20	29416	0.21657	0.402693	4.28805	2.2071
GO:0030828	positive regulation of cGMP biosynthetic process	1	343	20	29416	0.21657	0.402693	4.28805	2.2071
GO:0030449	regulation of complement activation	1	343	20	29416	0.21657	0.402693	4.28805	2.2071
GO:0048246	macrophage chemotaxis	1	343	20	29416	0.21657	0.402693	4.28805	2.2071
GO:0015909	long-chain fatty acid transport	1	343	20	29416	0.21657	0.402693	4.28805	2.2071
GO:0006356	regulation of transcription from RNA polymerase I promoter	1	343	20	29416	0.21657	0.402693	4.28805	2.2071
GO:0045217	cell-cell junction maintenance	1	343	20	29416	0.21657	0.402693	4.28805	2.2071
GO:0006790	sulfur compound metabolic process	1	343	20	29416	0.21657	0.402693	4.28805	2.2071
GO:0006595	polyamine metabolic process	1	343	20	29416	0.21657	0.402693	4.28805	2.2071
GO:0035814	negative regulation of renal sodium excretion	1	343	20	29416	0.21657	0.402693	4.28805	2.2071
GO:0008366	axon ensheathment	1	343	20	29416	0.21657	0.402693	4.28805	2.2071
GO:0002021	response to dietary excess	1	343	20	29416	0.21657	0.402693	4.28805	2.2071
GO:2000406	positive regulation of T cell migration	1	343	20	29416	0.21657	0.402693	4.28805	2.2071
GO:0060706	cell differentiation involved in embryonic placenta development	1	343	20	29416	0.21657	0.402693	4.28805	2.2071
GO:0070588	calcium ion transmembrane transport	5	343	271	29416	0.217498	0.403883	1.58231	2.20093
GO:0043087	regulation of GTPase activity	3	343	136	29416	0.218027	0.40433	1.89179	2.19742
GO:0008152	metabolic process	20	343	1397	29416	0.218573	0.404808	1.22779	2.19381
GO:0048675	axon extension	2	343	74	29416	0.219457	0.405041	2.31786	2.18799
GO:0007032	endosome organization	2	343	74	29416	0.219457	0.405041	2.31786	2.18799
GO:0007596	blood coagulation	15	343	1013	29416	0.219566	0.405041	1.26991	2.18728
GO:0034976	response to endoplasmic reticulum stress	2	343	75	29416	0.223699	0.412123	2.28696	2.16037
GO:0016337	cell-cell adhesion	7	343	418	29416	0.225361	0.412161	1.43619	2.14969
GO:0032689	negative regulation of interferon-gamma production	1	343	21	29416	0.225619	0.412161	4.08385	2.14804
GO:0008037	cell recognition	1	343	21	29416	0.225619	0.412161	4.08385	2.14804
GO:0044539	long-chain fatty acid import	1	343	21	29416	0.225619	0.412161	4.08385	2.14804
GO:0050482	arachidonic acid secretion	1	343	21	29416	0.225619	0.412161	4.08385	2.14804
GO:0048332	mesoderm morphogenesis	1	343	21	29416	0.225619	0.412161	4.08385	2.14804
GO:0006813	potassium ion transport	5	343	275	29416	0.225777	0.412161	1.55929	2.14703
GO:0043524	negative regulation of neuron apoptotic process	5	343	276	29416	0.227861	0.415424	1.55364	2.13377
GO:0016601	Rac protein signal transduction	2	343	77	29416	0.232199	0.419462	2.22756	2.10657
GO:0055074	calcium ion homeostasis	1	343	22	29416	0.234564	0.419462	3.89822	2.09195
GO:0009312	oligosaccharide biosynthetic process	1	343	22	29416	0.234564	0.419462	3.89822	2.09195
GO:0031340	positive regulation of vesicle fusion	1	343	22	29416	0.234564	0.419462	3.89822	2.09195
GO:0042759	long-chain fatty acid biosynthetic process	1	343	22	29416	0.234564	0.419462	3.89822	2.09195
GO:0043620	regulation of DNA-templated transcription in response to stress	1	343	22	29416	0.234564	0.419462	3.89822	2.09195
GO:0042273	ribosomal large subunit biogenesis	1	343	22	29416	0.234564	0.419462	3.89822	2.09195
GO:0042026	protein refolding	1	343	22	29416	0.234564	0.419462	3.89822	2.09195
GO:0042993	positive regulation of transcription factor import into nucleus	1	343	22	29416	0.234564	0.419462	3.89822	2.09195
GO:0051150	regulation of smooth muscle cell differentiation	1	343	22	29416	0.234564	0.419462	3.89822	2.09195
GO:0043088	regulation of Cdc42 GTPase activity	1	343	22	29416	0.234564	0.419462	3.89822	2.09195
GO:0042640	anagen	1	343	22	29416	0.234564	0.419462	3.89822	2.09195
GO:0042448	progesterone metabolic process	1	343	22	29416	0.234564	0.419462	3.89822	2.09195
GO:0071392	cellular response to estradiol stimulus	1	343	22	29416	0.234564	0.419462	3.89822	2.09195
GO:0032060	bleb assembly	1	343	22	29416	0.234564	0.419462	3.89822	2.09195
GO:0007610	behavior	2	343	78	29416	0.236456	0.42177	2.199	2.08036
GO:0060026	convergent extension	2	343	78	29416	0.236456	0.42177	2.199	2.08036
GO:0000184	nuclear-transcribed mRNA catabolic process, nonsense-mediated decay	4	343	211	29416	0.239029	0.424973	1.6258	2.06474
GO:0050679	positive regulation of epithelial cell proliferation	3	343	143	29416	0.239242	0.424973	1.79918	2.06346
GO:0006357	regulation of transcription from RNA polymerase II promoter	13	343	880	29416	0.241444	0.424973	1.26692	2.05024
GO:0042517	positive regulation of tyrosine phosphorylation of Stat3 protein	1	343	23	29416	0.243405	0.424973	3.72874	2.03857
GO:0070358	actin polymerization-dependent cell motility	1	343	23	29416	0.243405	0.424973	3.72874	2.03857
GO:0022038	corpus callosum development	1	343	23	29416	0.243405	0.424973	3.72874	2.03857
GO:0006081	cellular aldehyde metabolic process	1	343	23	29416	0.243405	0.424973	3.72874	2.03857
GO:0046902	regulation of mitochondrial membrane permeability	1	343	23	29416	0.243405	0.424973	3.72874	2.03857
GO:0071625	vocalization behavior	1	343	23	29416	0.243405	0.424973	3.72874	2.03857
GO:0001738	morphogenesis of a polarized epithelium	1	343	23	29416	0.243405	0.424973	3.72874	2.03857
GO:0007625	grooming behavior	1	343	23	29416	0.243405	0.424973	3.72874	2.03857
GO:0042698	ovulation cycle	1	343	23	29416	0.243405	0.424973	3.72874	2.03857
GO:0031668	cellular response to extracellular stimulus	1	343	23	29416	0.243405	0.424973	3.72874	2.03857
GO:0048714	positive regulation of oligodendrocyte differentiation	1	343	23	29416	0.243405	0.424973	3.72874	2.03857
GO:0055119	relaxation of cardiac muscle	1	343	23	29416	0.243405	0.424973	3.72874	2.03857
GO:0048318	axial mesoderm development	1	343	23	29416	0.243405	0.424973	3.72874	2.03857
GO:0097503	sialylation	1	343	23	29416	0.243405	0.424973	3.72874	2.03857
GO:0030154	cell differentiation	20	343	1427	29416	0.244946	0.427132	1.20198	2.02946
GO:0051092	positive regulation of NF-kappaB transcription factor activity	4	343	214	29416	0.246466	0.429249	1.60301	2.02054
GO:0016049	cell growth	3	343	146	29416	0.248437	0.43163	1.76221	2.00905
GO:0043491	protein kinase B signaling	2	343	81	29416	0.249248	0.43163	2.11755	2.00435
GO:0045124	regulation of bone resorption	1	343	24	29416	0.252143	0.43163	3.57337	1.98768
GO:0042744	hydrogen peroxide catabolic process	1	343	24	29416	0.252143	0.43163	3.57337	1.98768
GO:0046688	response to copper ion	1	343	24	29416	0.252143	0.43163	3.57337	1.98768
GO:0050927	positive regulation of positive chemotaxis	1	343	24	29416	0.252143	0.43163	3.57337	1.98768
GO:2001239	regulation of extrinsic apoptotic signaling pathway in absence of ligand	1	343	24	29416	0.252143	0.43163	3.57337	1.98768
GO:0042982	amyloid precursor protein metabolic process	1	343	24	29416	0.252143	0.43163	3.57337	1.98768
GO:0002687	positive regulation of leukocyte migration	1	343	24	29416	0.252143	0.43163	3.57337	1.98768
GO:0048702	embryonic neurocranium morphogenesis	1	343	24	29416	0.252143	0.43163	3.57337	1.98768
GO:0021954	central nervous system neuron development	1	343	24	29416	0.252143	0.43163	3.57337	1.98768
GO:0071773	cellular response to BMP stimulus	1	343	24	29416	0.252143	0.43163	3.57337	1.98768
GO:0060972	left/right pattern formation	1	343	24	29416	0.252143	0.43163	3.57337	1.98768
GO:0090002	establishment of protein localization to plasma membrane	1	343	24	29416	0.252143	0.43163	3.57337	1.98768
GO:0015914	phospholipid transport	2	343	83	29416	0.257787	0.440753	2.06653	1.95575
GO:0009116	nucleoside metabolic process	1	343	25	29416	0.260781	0.442632	3.43044	1.93909
GO:0055013	cardiac muscle cell development	1	343	25	29416	0.260781	0.442632	3.43044	1.93909
GO:0032695	negative regulation of interleukin-12 production	1	343	25	29416	0.260781	0.442632	3.43044	1.93909
GO:0031293	membrane protein intracellular domain proteolysis	1	343	25	29416	0.260781	0.442632	3.43044	1.93909
GO:0007638	mechanosensory behavior	1	343	25	29416	0.260781	0.442632	3.43044	1.93909
GO:0010763	positive regulation of fibroblast migration	1	343	25	29416	0.260781	0.442632	3.43044	1.93909
GO:0051084	'de novo' posttranslational protein folding	2	343	84	29416	0.262058	0.443726	2.04193	1.93204
GO:0007040	lysosome organization	2	343	84	29416	0.262058	0.443726	2.04193	1.93204
GO:0050728	negative regulation of inflammatory response	2	343	85	29416	0.266329	0.450414	2.0179	1.90872
GO:0010466	negative regulation of peptidase activity	3	343	152	29416	0.266973	0.450577	1.69265	1.90524
GO:0010906	regulation of glucose metabolic process	1	343	26	29416	0.269318	0.450577	3.2985	1.89262
GO:0060603	mammary gland duct morphogenesis	1	343	26	29416	0.269318	0.450577	3.2985	1.89262
GO:0035138	pectoral fin morphogenesis	1	343	26	29416	0.269318	0.450577	3.2985	1.89262
GO:0007435	salivary gland morphogenesis	1	343	26	29416	0.269318	0.450577	3.2985	1.89262
GO:0021984	adenohypophysis development	1	343	26	29416	0.269318	0.450577	3.2985	1.89262
GO:0048570	notochord morphogenesis	1	343	26	29416	0.269318	0.450577	3.2985	1.89262
GO:0070050	neuron cellular homeostasis	1	343	26	29416	0.269318	0.450577	3.2985	1.89262
GO:0051281	positive regulation of release of sequestered calcium ion into cytosol	1	343	26	29416	0.269318	0.450577	3.2985	1.89262
GO:0032467	positive regulation of cytokinesis	2	343	86	29416	0.270599	0.452182	1.99444	1.88577
GO:0042307	positive regulation of protein import into nucleus	1	343	27	29416	0.277756	0.460301	3.17633	1.84811
GO:0051764	actin crosslink formation	1	343	27	29416	0.277756	0.460301	3.17633	1.84811
GO:0045446	endothelial cell differentiation	1	343	27	29416	0.277756	0.460301	3.17633	1.84811
GO:0036065	fucosylation	1	343	27	29416	0.277756	0.460301	3.17633	1.84811
GO:0050873	brown fat cell differentiation	1	343	27	29416	0.277756	0.460301	3.17633	1.84811
GO:0002237	response to molecule of bacterial origin	1	343	27	29416	0.277756	0.460301	3.17633	1.84811
GO:0043101	purine-containing compound salvage	1	343	27	29416	0.277756	0.460301	3.17633	1.84811
GO:0050770	regulation of axonogenesis	2	343	88	29416	0.279137	0.461813	1.94911	1.84095
GO:0007626	locomotory behavior	5	343	300	29416	0.279328	0.461813	1.42935	1.83997
GO:0006886	intracellular protein transport	7	343	452	29416	0.283938	0.468037	1.32816	1.81635
GO:0042776	mitochondrial ATP synthesis coupled proton transport	1	343	28	29416	0.286097	0.468037	3.06289	1.80542
GO:0050908	detection of light stimulus involved in visual perception	1	343	28	29416	0.286097	0.468037	3.06289	1.80542
GO:0000160	phosphorelay signal transduction system	1	343	28	29416	0.286097	0.468037	3.06289	1.80542
GO:0045088	regulation of innate immune response	1	343	28	29416	0.286097	0.468037	3.06289	1.80542
GO:0043537	negative regulation of blood vessel endothelial cell migration	1	343	28	29416	0.286097	0.468037	3.06289	1.80542
GO:0042136	neurotransmitter biosynthetic process	1	343	28	29416	0.286097	0.468037	3.06289	1.80542
GO:2000463	positive regulation of excitatory postsynaptic membrane potential	1	343	28	29416	0.286097	0.468037	3.06289	1.80542
GO:1900119	positive regulation of execution phase of apoptosis	1	343	28	29416	0.286097	0.468037	3.06289	1.80542
GO:0007160	cell-matrix adhesion	4	343	230	29416	0.286857	0.468734	1.49149	1.8016
GO:0048538	thymus development	2	343	90	29416	0.287667	0.469509	1.9058	1.79753
GO:0008344	adult locomotory behavior	2	343	91	29416	0.291927	0.475909	1.88486	1.77632
GO:0006699	bile acid biosynthetic process	1	343	29	29416	0.294341	0.47597	2.95727	1.76444
GO:0006883	cellular sodium ion homeostasis	1	343	29	29416	0.294341	0.47597	2.95727	1.76444
GO:0048265	response to pain	1	343	29	29416	0.294341	0.47597	2.95727	1.76444
GO:0015908	fatty acid transport	1	343	29	29416	0.294341	0.47597	2.95727	1.76444
GO:0033198	response to ATP	1	343	29	29416	0.294341	0.47597	2.95727	1.76444
GO:0051480	cytosolic calcium ion homeostasis	1	343	29	29416	0.294341	0.47597	2.95727	1.76444
GO:0042574	retinal metabolic process	1	343	29	29416	0.294341	0.47597	2.95727	1.76444
GO:0006417	regulation of translation	5	343	310	29416	0.301413	0.481921	1.38324	1.73019
GO:0006826	iron ion transport	1	343	30	29416	0.30249	0.481921	2.8587	1.72504
GO:0035166	post-embryonic hemopoiesis	1	343	30	29416	0.30249	0.481921	2.8587	1.72504
GO:2000311	regulation of alpha-amino-3-hydroxy-5-methyl-4-isoxazole propionate selective glutamate receptor activity	1	343	30	29416	0.30249	0.481921	2.8587	1.72504
GO:0034109	homotypic cell-cell adhesion	1	343	30	29416	0.30249	0.481921	2.8587	1.72504
GO:0048729	tissue morphogenesis	1	343	30	29416	0.30249	0.481921	2.8587	1.72504
GO:0042445	hormone metabolic process	1	343	30	29416	0.30249	0.481921	2.8587	1.72504
GO:0034614	cellular response to reactive oxygen species	1	343	30	29416	0.30249	0.481921	2.8587	1.72504
GO:0061098	positive regulation of protein tyrosine kinase activity	1	343	30	29416	0.30249	0.481921	2.8587	1.72504
GO:0006000	fructose metabolic process	1	343	30	29416	0.30249	0.481921	2.8587	1.72504
GO:0045906	negative regulation of vasoconstriction	1	343	30	29416	0.30249	0.481921	2.8587	1.72504
GO:0070208	protein heterotrimerization	1	343	30	29416	0.30249	0.481921	2.8587	1.72504
GO:0031103	axon regeneration	1	343	30	29416	0.30249	0.481921	2.8587	1.72504
GO:0008203	cholesterol metabolic process	3	343	164	29416	0.304434	0.484469	1.5688	1.7158
GO:0000902	cell morphogenesis	3	343	165	29416	0.30757	0.487005	1.55929	1.70102
GO:0007520	myoblast fusion	2	343	95	29416	0.308927	0.487005	1.80549	1.69466
GO:0006644	phospholipid metabolic process	6	343	390	29416	0.310415	0.487005	1.3194	1.68773
GO:0042755	eating behavior	1	343	31	29416	0.310544	0.487005	2.76648	1.68713
GO:0016578	histone deubiquitination	1	343	31	29416	0.310544	0.487005	2.76648	1.68713
GO:0012501	programmed cell death	1	343	31	29416	0.310544	0.487005	2.76648	1.68713
GO:0045638	negative regulation of myeloid cell differentiation	1	343	31	29416	0.310544	0.487005	2.76648	1.68713
GO:0002028	regulation of sodium ion transport	1	343	31	29416	0.310544	0.487005	2.76648	1.68713
GO:0032012	regulation of ARF protein signal transduction	1	343	31	29416	0.310544	0.487005	2.76648	1.68713
GO:0090200	positive regulation of release of cytochrome c from mitochondria	1	343	31	29416	0.310544	0.487005	2.76648	1.68713
GO:0051000	positive regulation of nitric-oxide synthase activity	1	343	31	29416	0.310544	0.487005	2.76648	1.68713
GO:0001655	urogenital system development	1	343	31	29416	0.310544	0.487005	2.76648	1.68713
GO:0030278	regulation of ossification	1	343	31	29416	0.310544	0.487005	2.76648	1.68713
GO:0007565	female pregnancy	2	343	97	29416	0.317397	0.495609	1.76827	1.65564
GO:0007165	signal transduction	39	343	3050	29416	0.318196	0.495609	1.09662	1.65201
GO:0007631	feeding behavior	1	343	32	29416	0.318505	0.495609	2.68003	1.65061
GO:0007096	regulation of exit from mitosis	1	343	32	29416	0.318505	0.495609	2.68003	1.65061
GO:0021756	striatum development	1	343	32	29416	0.318505	0.495609	2.68003	1.65061
GO:0021895	cerebral cortex neuron differentiation	1	343	32	29416	0.318505	0.495609	2.68003	1.65061
GO:0016482	cytoplasmic transport	1	343	32	29416	0.318505	0.495609	2.68003	1.65061
GO:0007584	response to nutrient	3	343	169	29416	0.320118	0.497567	1.52238	1.64332
GO:0030163	protein catabolic process	2	343	98	29416	0.321622	0.499351	1.75022	1.63656
GO:0060042	retina morphogenesis in camera-type eye	2	343	99	29416	0.32584	0.503938	1.73254	1.61776
GO:0016525	negative regulation of angiogenesis	2	343	99	29416	0.32584	0.503938	1.73254	1.61776
GO:0060391	positive regulation of SMAD protein import into nucleus	1	343	33	29416	0.326374	0.503938	2.59882	1.6154
GO:0015871	choline transport	1	343	33	29416	0.326374	0.503938	2.59882	1.6154
GO:0017144	drug metabolic process	1	343	33	29416	0.326374	0.503938	2.59882	1.6154
GO:0002479	antigen processing and presentation of exogenous peptide antigen via MHC class I, TAP-dependent	2	343	100	29416	0.330052	0.509056	1.71522	1.59924
GO:0007568	aging	3	343	173	29416	0.332668	0.50993	1.48718	1.58784
GO:0045333	cellular respiration	1	343	34	29416	0.334151	0.50993	2.52238	1.58143
GO:0007184	SMAD protein import into nucleus	1	343	34	29416	0.334151	0.50993	2.52238	1.58143
GO:0060445	branching involved in salivary gland morphogenesis	1	343	34	29416	0.334151	0.50993	2.52238	1.58143
GO:0070527	platelet aggregation	1	343	34	29416	0.334151	0.50993	2.52238	1.58143
GO:0032570	response to progesterone	1	343	34	29416	0.334151	0.50993	2.52238	1.58143
GO:0032863	activation of Rac GTPase activity	1	343	34	29416	0.334151	0.50993	2.52238	1.58143
GO:0009410	response to xenobiotic stimulus	1	343	34	29416	0.334151	0.50993	2.52238	1.58143
GO:0042542	response to hydrogen peroxide	2	343	101	29416	0.334255	0.50993	1.69824	1.58098
GO:0043086	negative regulation of catalytic activity	2	343	101	29416	0.334255	0.50993	1.69824	1.58098
GO:0006869	lipid transport	3	343	174	29416	0.335805	0.511737	1.47864	1.57431
GO:0006412	translation	8	343	560	29416	0.337098	0.513151	1.22516	1.56876
GO:0007613	memory	2	343	102	29416	0.338451	0.514651	1.68159	1.56298
GO:0007517	muscle organ development	4	343	251	29416	0.341015	0.515686	1.36671	1.55209
GO:0042312	regulation of vasodilation	1	343	35	29416	0.341839	0.515686	2.45031	1.54861
GO:0061024	membrane organization	1	343	35	29416	0.341839	0.515686	2.45031	1.54861
GO:0021537	telencephalon development	1	343	35	29416	0.341839	0.515686	2.45031	1.54861
GO:0035774	positive regulation of insulin secretion involved in cellular response to glucose stimulus	1	343	35	29416	0.341839	0.515686	2.45031	1.54861
GO:0032516	positive regulation of phosphoprotein phosphatase activity	1	343	35	29416	0.341839	0.515686	2.45031	1.54861
GO:0000904	cell morphogenesis involved in differentiation	1	343	35	29416	0.341839	0.515686	2.45031	1.54861
GO:0023014	signal transduction by phosphorylation	3	343	176	29416	0.342074	0.515686	1.46183	1.54762
GO:0048008	platelet-derived growth factor receptor signaling pathway	2	343	103	29416	0.342638	0.515982	1.66526	1.54524
GO:0071300	cellular response to retinoic acid	2	343	104	29416	0.346817	0.521714	1.64925	1.52775
GO:0009395	phospholipid catabolic process	1	343	36	29416	0.349437	0.522851	2.38225	1.51689
GO:0035418	protein localization to synapse	1	343	36	29416	0.349437	0.522851	2.38225	1.51689
GO:0060710	chorio-allantoic fusion	1	343	36	29416	0.349437	0.522851	2.38225	1.51689
GO:0071345	cellular response to cytokine stimulus	1	343	36	29416	0.349437	0.522851	2.38225	1.51689
GO:0002931	response to ischemia	1	343	36	29416	0.349437	0.522851	2.38225	1.51689
GO:0016042	lipid catabolic process	3	343	180	29416	0.354596	0.530004	1.42935	1.49575
GO:0001541	ovarian follicle development	2	343	106	29416	0.355147	0.530015	1.61813	1.49351
GO:0008284	positive regulation of cell proliferation	11	343	811	29416	0.355359	0.530015	1.16322	1.49265
GO:0042789	mRNA transcription from RNA polymerase II promoter	1	343	37	29416	0.356948	0.530128	2.31786	1.48621
GO:0048168	regulation of neuronal synaptic plasticity	1	343	37	29416	0.356948	0.530128	2.31786	1.48621
GO:0060740	prostate gland epithelium morphogenesis	1	343	37	29416	0.356948	0.530128	2.31786	1.48621
GO:0032006	regulation of TOR signaling	1	343	37	29416	0.356948	0.530128	2.31786	1.48621
GO:0006200	ATP catabolic process	8	343	572	29416	0.357497	0.530382	1.19945	1.484
GO:0016311	dephosphorylation	6	343	414	29416	0.358626	0.531366	1.24291	1.47945
GO:0035162	embryonic hemopoiesis	2	343	107	29416	0.359297	0.531366	1.60301	1.47675
GO:0007416	synapse assembly	2	343	107	29416	0.359297	0.531366	1.60301	1.47675
GO:0000038	very long-chain fatty acid metabolic process	1	343	38	29416	0.364372	0.53492	2.25687	1.45652
GO:0055088	lipid homeostasis	1	343	38	29416	0.364372	0.53492	2.25687	1.45652
GO:0003094	glomerular filtration	1	343	38	29416	0.364372	0.53492	2.25687	1.45652
GO:0034605	cellular response to heat	1	343	38	29416	0.364372	0.53492	2.25687	1.45652
GO:0001919	regulation of receptor recycling	1	343	38	29416	0.364372	0.53492	2.25687	1.45652
GO:0008156	negative regulation of DNA replication	1	343	38	29416	0.364372	0.53492	2.25687	1.45652
GO:0002076	osteoblast development	1	343	38	29416	0.364372	0.53492	2.25687	1.45652
GO:0006413	translational initiation	4	343	261	29416	0.366945	0.537777	1.31434	1.44636
GO:0050731	positive regulation of peptidyl-tyrosine phosphorylation	3	343	184	29416	0.367084	0.537777	1.39828	1.44582
GO:0071363	cellular response to growth factor stimulus	2	343	110	29416	0.371687	0.541722	1.55929	1.42784
GO:0032755	positive regulation of interleukin-6 production	1	343	39	29416	0.371709	0.541722	2.199	1.42775
GO:0008209	androgen metabolic process	1	343	39	29416	0.371709	0.541722	2.199	1.42775
GO:0008340	determination of adult lifespan	1	343	39	29416	0.371709	0.541722	2.199	1.42775
GO:0071346	cellular response to interferon-gamma	1	343	39	29416	0.371709	0.541722	2.199	1.42775
GO:0010951	negative regulation of endopeptidase activity	2	343	111	29416	0.375795	0.547108	1.54524	1.41198
GO:0060041	retina development in camera-type eye	4	343	265	29416	0.377304	0.547173	1.2945	1.4062
GO:0035338	long-chain fatty-acyl-CoA biosynthetic process	1	343	40	29416	0.378962	0.547173	2.14402	1.39987
GO:0046427	positive regulation of JAK-STAT cascade	1	343	40	29416	0.378962	0.547173	2.14402	1.39987
GO:0042474	middle ear morphogenesis	1	343	40	29416	0.378962	0.547173	2.14402	1.39987
GO:0048513	organ development	1	343	40	29416	0.378962	0.547173	2.14402	1.39987
GO:0071391	cellular response to estrogen stimulus	1	343	40	29416	0.378962	0.547173	2.14402	1.39987
GO:0071353	cellular response to interleukin-4	1	343	40	29416	0.378962	0.547173	2.14402	1.39987
GO:0050805	negative regulation of synaptic transmission	1	343	40	29416	0.378962	0.547173	2.14402	1.39987
GO:0001933	negative regulation of protein phosphorylation	2	343	112	29416	0.379892	0.547951	1.53145	1.39634
GO:0003333	amino acid transmembrane transport	2	343	113	29416	0.383977	0.553274	1.51789	1.38091
GO:0048873	homeostasis of number of cells within a tissue	1	343	41	29416	0.386131	0.553533	2.09173	1.37284
GO:0060013	righting reflex	1	343	41	29416	0.386131	0.553533	2.09173	1.37284
GO:0072015	glomerular visceral epithelial cell development	1	343	41	29416	0.386131	0.553533	2.09173	1.37284
GO:0031529	ruffle organization	1	343	41	29416	0.386131	0.553533	2.09173	1.37284
GO:0045947	negative regulation of translational initiation	1	343	41	29416	0.386131	0.553533	2.09173	1.37284
GO:0006879	cellular iron ion homeostasis	2	343	114	29416	0.38805	0.555717	1.50458	1.36568
GO:0006633	fatty acid biosynthetic process	2	343	115	29416	0.392112	0.560824	1.49149	1.35066
GO:0018146	keratan sulfate biosynthetic process	1	343	42	29416	0.393217	0.560824	2.04193	1.3466
GO:0031663	lipopolysaccharide-mediated signaling pathway	1	343	42	29416	0.393217	0.560824	2.04193	1.3466
GO:0032836	glomerular basement membrane development	1	343	42	29416	0.393217	0.560824	2.04193	1.3466
GO:0060048	cardiac muscle contraction	2	343	116	29416	0.39616	0.564448	1.47864	1.33584
GO:0043627	response to estrogen	2	343	117	29416	0.400196	0.565065	1.466	1.32122
GO:0043473	pigmentation	2	343	117	29416	0.400196	0.565065	1.466	1.32122
GO:0006637	acyl-CoA metabolic process	1	343	43	29416	0.40022	0.565065	1.99444	1.32113
GO:0000096	sulfur amino acid metabolic process	1	343	43	29416	0.40022	0.565065	1.99444	1.32113
GO:0061025	membrane fusion	1	343	43	29416	0.40022	0.565065	1.99444	1.32113
GO:0050730	regulation of peptidyl-tyrosine phosphorylation	1	343	43	29416	0.40022	0.565065	1.99444	1.32113
GO:0033334	fin morphogenesis	1	343	43	29416	0.40022	0.565065	1.99444	1.32113
GO:0090201	negative regulation of release of cytochrome c from mitochondria	1	343	43	29416	0.40022	0.565065	1.99444	1.32113
GO:0001881	receptor recycling	1	343	43	29416	0.40022	0.565065	1.99444	1.32113
GO:0007368	determination of left/right symmetry	3	343	195	29416	0.401163	0.565826	1.3194	1.31774
GO:0007204	positive regulation of cytosolic calcium ion concentration	3	343	196	29416	0.404237	0.569588	1.31267	1.30673
GO:0072358	cardiovascular system development	1	343	44	29416	0.407143	0.571959	1.94911	1.29639
GO:0050921	positive regulation of chemotaxis	1	343	44	29416	0.407143	0.571959	1.94911	1.29639
GO:0032720	negative regulation of tumor necrosis factor production	1	343	44	29416	0.407143	0.571959	1.94911	1.29639
GO:0007169	transmembrane receptor protein tyrosine kinase signaling pathway	3	343	198	29416	0.410369	0.575802	1.29941	1.285
GO:0008015	blood circulation	2	343	120	29416	0.412226	0.575802	1.42935	1.27849
GO:0070121	Kupffer's vesicle development	1	343	45	29416	0.413986	0.575802	1.9058	1.27235
GO:0048266	behavioral response to pain	1	343	45	29416	0.413986	0.575802	1.9058	1.27235
GO:0060218	hematopoietic stem cell differentiation	1	343	45	29416	0.413986	0.575802	1.9058	1.27235
GO:0048752	semicircular canal morphogenesis	1	343	45	29416	0.413986	0.575802	1.9058	1.27235
GO:0042417	dopamine metabolic process	1	343	45	29416	0.413986	0.575802	1.9058	1.27235
GO:0021952	central nervous system projection neuron axonogenesis	1	343	45	29416	0.413986	0.575802	1.9058	1.27235
GO:0048598	embryonic morphogenesis	1	343	45	29416	0.413986	0.575802	1.9058	1.27235
GO:0045995	regulation of embryonic development	1	343	45	29416	0.413986	0.575802	1.9058	1.27235
GO:0034765	regulation of ion transmembrane transport	5	343	361	29416	0.416123	0.5782	1.18782	1.26492
GO:0007286	spermatid development	2	343	122	29416	0.420178	0.580601	1.40592	1.25093
GO:0006641	triglyceride metabolic process	1	343	46	29416	0.420749	0.580601	1.86437	1.24897
GO:2001244	positive regulation of intrinsic apoptotic signaling pathway	1	343	46	29416	0.420749	0.580601	1.86437	1.24897
GO:0070509	calcium ion import	1	343	46	29416	0.420749	0.580601	1.86437	1.24897
GO:0048709	oligodendrocyte differentiation	1	343	46	29416	0.420749	0.580601	1.86437	1.24897
GO:0007016	cytoskeletal anchoring at plasma membrane	1	343	46	29416	0.420749	0.580601	1.86437	1.24897
GO:0001894	tissue homeostasis	1	343	46	29416	0.420749	0.580601	1.86437	1.24897
GO:0009117	nucleotide metabolic process	1	343	47	29416	0.427434	0.585521	1.8247	1.22623
GO:0032967	positive regulation of collagen biosynthetic process	1	343	47	29416	0.427434	0.585521	1.8247	1.22623
GO:0090103	cochlea morphogenesis	1	343	47	29416	0.427434	0.585521	1.8247	1.22623
GO:0060828	regulation of canonical Wnt signaling pathway	1	343	47	29416	0.427434	0.585521	1.8247	1.22623
GO:0032008	positive regulation of TOR signaling	1	343	47	29416	0.427434	0.585521	1.8247	1.22623
GO:0048666	neuron development	2	343	124	29416	0.428074	0.585521	1.38324	1.22407
GO:0008542	visual learning	2	343	124	29416	0.428074	0.585521	1.38324	1.22407
GO:0048793	pronephros development	2	343	124	29416	0.428074	0.585521	1.38324	1.22407
GO:0046330	positive regulation of JNK cascade	2	343	124	29416	0.428074	0.585521	1.38324	1.22407
GO:0022904	respiratory electron transport chain	2	343	125	29416	0.432	0.59023	1.37217	1.2109
GO:0030335	positive regulation of cell migration	5	343	369	29416	0.434009	0.59023	1.16207	1.2042
GO:0006402	mRNA catabolic process	1	343	48	29416	0.434042	0.59023	1.78669	1.20409
GO:0006493	protein O-linked glycosylation	1	343	48	29416	0.434042	0.59023	1.78669	1.20409
GO:0007185	transmembrane receptor protein tyrosine phosphatase signaling pathway	1	343	48	29416	0.434042	0.59023	1.78669	1.20409
GO:0016331	morphogenesis of embryonic epithelium	1	343	48	29416	0.434042	0.59023	1.78669	1.20409
GO:0001889	liver development	4	343	289	29416	0.438847	0.594498	1.187	1.18821
GO:0032355	response to estradiol	2	343	127	29416	0.439808	0.594498	1.35057	1.18505
GO:0007017	microtubule-based process	2	343	127	29416	0.439808	0.594498	1.35057	1.18505
GO:0048854	brain morphogenesis	1	343	49	29416	0.440573	0.594498	1.75022	1.18255
GO:0048863	stem cell differentiation	1	343	49	29416	0.440573	0.594498	1.75022	1.18255
GO:0042267	natural killer cell mediated cytotoxicity	1	343	49	29416	0.440573	0.594498	1.75022	1.18255
GO:0010881	regulation of cardiac muscle contraction by regulation of the release of sequestered calcium ion	1	343	49	29416	0.440573	0.594498	1.75022	1.18255
GO:0001676	long-chain fatty acid metabolic process	1	343	49	29416	0.440573	0.594498	1.75022	1.18255
GO:0055072	iron ion homeostasis	1	343	50	29416	0.447029	0.60205	1.71522	1.16156
GO:0016254	preassembly of GPI anchor in ER membrane	1	343	50	29416	0.447029	0.60205	1.71522	1.16156
GO:0009314	response to radiation	1	343	51	29416	0.45341	0.608307	1.68159	1.14111
GO:0031017	exocrine pancreas development	1	343	51	29416	0.45341	0.608307	1.68159	1.14111
GO:0046580	negative regulation of Ras protein signal transduction	1	343	51	29416	0.45341	0.608307	1.68159	1.14111
GO:0042339	keratan sulfate metabolic process	1	343	51	29416	0.45341	0.608307	1.68159	1.14111
GO:0006488	dolichol-linked oligosaccharide biosynthetic process	1	343	52	29416	0.459717	0.613831	1.64925	1.12118
GO:0051881	regulation of mitochondrial membrane potential	1	343	52	29416	0.459717	0.613831	1.64925	1.12118
GO:0034644	cellular response to UV	1	343	52	29416	0.459717	0.613831	1.64925	1.12118
GO:0006164	purine nucleotide biosynthetic process	1	343	52	29416	0.459717	0.613831	1.64925	1.12118
GO:0016050	vesicle organization	1	343	52	29416	0.459717	0.613831	1.64925	1.12118
GO:0030036	actin cytoskeleton organization	7	343	551	29416	0.465352	0.618035	1.08952	1.10361
GO:0033209	tumor necrosis factor-mediated signaling pathway	1	343	53	29416	0.465951	0.618035	1.61813	1.10175
GO:0097192	extrinsic apoptotic signaling pathway in absence of ligand	1	343	53	29416	0.465951	0.618035	1.61813	1.10175
GO:0001706	endoderm formation	1	343	53	29416	0.465951	0.618035	1.61813	1.10175
GO:2001240	negative regulation of extrinsic apoptotic signaling pathway in absence of ligand	1	343	53	29416	0.465951	0.618035	1.61813	1.10175
GO:0042476	odontogenesis	1	343	53	29416	0.465951	0.618035	1.61813	1.10175
GO:0043534	blood vessel endothelial cell migration	1	343	53	29416	0.465951	0.618035	1.61813	1.10175
GO:0007411	axon guidance	13	343	1062	29416	0.47208	0.62326	1.0498	1.0829
GO:0048844	artery morphogenesis	1	343	54	29416	0.472113	0.62326	1.58817	1.0828
GO:0050769	positive regulation of neurogenesis	1	343	54	29416	0.472113	0.62326	1.58817	1.0828
GO:0051781	positive regulation of cell division	1	343	54	29416	0.472113	0.62326	1.58817	1.0828
GO:0090004	positive regulation of establishment of protein localization to plasma membrane	1	343	54	29416	0.472113	0.62326	1.58817	1.0828
GO:0045595	regulation of cell differentiation	1	343	55	29416	0.478204	0.630707	1.55929	1.0643
GO:0007283	spermatogenesis	8	343	645	29416	0.482007	0.633876	1.0637	1.05287
GO:0008306	associative learning	1	343	56	29416	0.484224	0.633876	1.53145	1.04625
GO:0046488	phosphatidylinositol metabolic process	1	343	56	29416	0.484224	0.633876	1.53145	1.04625
GO:0006352	DNA-templated transcription, initiation	1	343	56	29416	0.484224	0.633876	1.53145	1.04625
GO:0007276	gamete generation	1	343	56	29416	0.484224	0.633876	1.53145	1.04625
GO:0030316	osteoclast differentiation	1	343	56	29416	0.484224	0.633876	1.53145	1.04625
GO:0045429	positive regulation of nitric oxide biosynthetic process	1	343	56	29416	0.484224	0.633876	1.53145	1.04625
GO:0032874	positive regulation of stress-activated MAPK cascade	1	343	56	29416	0.484224	0.633876	1.53145	1.04625
GO:0007018	microtubule-based movement	3	343	223	29416	0.484989	0.634286	1.15373	1.04398
GO:0009636	response to toxic substance	2	343	140	29416	0.489043	0.638091	1.22516	1.03197
GO:0001708	cell fate specification	1	343	57	29416	0.490174	0.638091	1.50458	1.02863
GO:0007616	long-term memory	1	343	57	29416	0.490174	0.638091	1.50458	1.02863
GO:0030534	adult behavior	1	343	57	29416	0.490174	0.638091	1.50458	1.02863
GO:0001836	release of cytochrome c from mitochondria	1	343	57	29416	0.490174	0.638091	1.50458	1.02863
GO:0006631	fatty acid metabolic process	3	343	228	29416	0.499367	0.649097	1.12843	1.00183
GO:0008360	regulation of cell shape	4	343	314	29416	0.500865	0.649097	1.0925	0.997507
GO:0042127	regulation of cell proliferation	5	343	400	29416	0.501846	0.649097	1.07201	0.994682
GO:0006479	protein methylation	1	343	59	29416	0.50187	0.649097	1.45358	0.994616
GO:2001238	positive regulation of extrinsic apoptotic signaling pathway	1	343	59	29416	0.50187	0.649097	1.45358	0.994616
GO:0030318	melanocyte differentiation	1	343	59	29416	0.50187	0.649097	1.45358	0.994616
GO:0009948	anterior/posterior axis specification	1	343	59	29416	0.50187	0.649097	1.45358	0.994616
GO:0001938	positive regulation of endothelial cell proliferation	2	343	144	29416	0.503632	0.650777	1.19112	0.989557
GO:0045727	positive regulation of translation	2	343	145	29416	0.507237	0.652915	1.18291	0.979268
GO:0010718	positive regulation of epithelial to mesenchymal transition	1	343	60	29416	0.507616	0.652915	1.42935	0.978191
GO:0071480	cellular response to gamma radiation	1	343	60	29416	0.507616	0.652915	1.42935	0.978191
GO:0008637	apoptotic mitochondrial changes	1	343	60	29416	0.507616	0.652915	1.42935	0.978191
GO:0007026	negative regulation of microtubule depolymerization	1	343	60	29416	0.507616	0.652915	1.42935	0.978191
GO:0014065	phosphatidylinositol 3-kinase signaling	1	343	61	29416	0.513296	0.656008	1.40592	0.962137
GO:0072332	intrinsic apoptotic signaling pathway by p53 class mediator	1	343	61	29416	0.513296	0.656008	1.40592	0.962137
GO:0017015	regulation of transforming growth factor beta receptor signaling pathway	1	343	61	29416	0.513296	0.656008	1.40592	0.962137
GO:0051965	positive regulation of synapse assembly	1	343	61	29416	0.513296	0.656008	1.40592	0.962137
GO:2000811	negative regulation of anoikis	1	343	61	29416	0.513296	0.656008	1.40592	0.962137
GO:0001841	neural tube formation	1	343	61	29416	0.513296	0.656008	1.40592	0.962137
GO:0050853	B cell receptor signaling pathway	1	343	61	29416	0.513296	0.656008	1.40592	0.962137
GO:0007094	mitotic spindle assembly checkpoint	1	343	62	29416	0.51891	0.661976	1.38324	0.946444
GO:0030048	actin filament-based movement	1	343	62	29416	0.51891	0.661976	1.38324	0.946444
GO:0008285	negative regulation of cell proliferation	10	343	841	29416	0.52063	0.663446	1.01975	0.941669
GO:0005975	carbohydrate metabolic process	9	343	755	29416	0.521154	0.663446	1.02232	0.940218
GO:0007389	pattern specification process	2	343	149	29416	0.521482	0.663446	1.15115	0.939312
GO:0043392	negative regulation of DNA binding	1	343	63	29416	0.524459	0.665696	1.36128	0.931097
GO:0097191	extrinsic apoptotic signaling pathway	1	343	63	29416	0.524459	0.665696	1.36128	0.931097
GO:0035335	peptidyl-tyrosine dephosphorylation	3	343	237	29416	0.524713	0.665696	1.08558	0.930399
GO:0016071	mRNA metabolic process	5	343	411	29416	0.52515	0.665696	1.04332	0.9292
GO:0000122	negative regulation of transcription from RNA polymerase II promoter	15	343	1277	29416	0.526149	0.66636	1.00737	0.926458
GO:0055007	cardiac muscle cell differentiation	1	343	64	29416	0.529944	0.668149	1.34001	0.916087
GO:0007413	axonal fasciculation	1	343	64	29416	0.529944	0.668149	1.34001	0.916087
GO:0031667	response to nutrient levels	1	343	64	29416	0.529944	0.668149	1.34001	0.916087
GO:0051225	spindle assembly	1	343	64	29416	0.529944	0.668149	1.34001	0.916087
GO:0010765	positive regulation of sodium ion transport	1	343	64	29416	0.529944	0.668149	1.34001	0.916087
GO:0007275	multicellular organismal development	26	343	2236	29416	0.534795	0.670762	0.99722	0.902941
GO:0030433	ER-associated ubiquitin-dependent protein catabolic process	1	343	65	29416	0.535366	0.670762	1.3194	0.901403
GO:0007200	phospholipase C-activating G-protein coupled receptor signaling pathway	1	343	65	29416	0.535366	0.670762	1.3194	0.901403
GO:0033333	fin development	1	343	65	29416	0.535366	0.670762	1.3194	0.901403
GO:0010862	positive regulation of pathway-restricted SMAD protein phosphorylation	1	343	65	29416	0.535366	0.670762	1.3194	0.901403
GO:0043523	regulation of neuron apoptotic process	1	343	65	29416	0.535366	0.670762	1.3194	0.901403
GO:0045022	early endosome to late endosome transport	1	343	65	29416	0.535366	0.670762	1.3194	0.901403
GO:0030218	erythrocyte differentiation	2	343	154	29416	0.538891	0.674576	1.11378	0.891935
GO:0045773	positive regulation of axon extension	1	343	66	29416	0.540725	0.675665	1.29941	0.887034
GO:0035690	cellular response to drug	1	343	66	29416	0.540725	0.675665	1.29941	0.887034
GO:0060021	palate development	2	343	156	29416	0.54573	0.680464	1.0995	0.873741
GO:0007193	adenylate cyclase-inhibiting G-protein coupled receptor signaling pathway	1	343	67	29416	0.546022	0.680464	1.28001	0.87297
GO:0051491	positive regulation of filopodium assembly	1	343	67	29416	0.546022	0.680464	1.28001	0.87297
GO:2001243	negative regulation of intrinsic apoptotic signaling pathway	1	343	68	29416	0.551257	0.682741	1.26119	0.859202
GO:0009566	fertilization	1	343	68	29416	0.551257	0.682741	1.26119	0.859202
GO:0019915	lipid storage	1	343	68	29416	0.551257	0.682741	1.26119	0.859202
GO:0048041	focal adhesion assembly	1	343	68	29416	0.551257	0.682741	1.26119	0.859202
GO:0032480	negative regulation of type I interferon production	1	343	68	29416	0.551257	0.682741	1.26119	0.859202
GO:0043113	receptor clustering	1	343	68	29416	0.551257	0.682741	1.26119	0.859202
GO:0042177	negative regulation of protein catabolic process	1	343	68	29416	0.551257	0.682741	1.26119	0.859202
GO:0006635	fatty acid beta-oxidation	1	343	69	29416	0.556432	0.687935	1.24291	0.845722
GO:0002026	regulation of the force of heart contraction	1	343	69	29416	0.556432	0.687935	1.24291	0.845722
GO:0043687	post-translational protein modification	4	343	338	29416	0.557365	0.688481	1.01492	0.843305
GO:0030879	mammary gland development	1	343	70	29416	0.561548	0.692427	1.22516	0.83252
GO:0071356	cellular response to tumor necrosis factor	1	343	70	29416	0.561548	0.692427	1.22516	0.83252
GO:0007188	adenylate cyclase-modulating G-protein coupled receptor signaling pathway	1	343	71	29416	0.566604	0.694387	1.2079	0.819588
GO:0006807	nitrogen compound metabolic process	1	343	71	29416	0.566604	0.694387	1.2079	0.819588
GO:0043407	negative regulation of MAP kinase activity	1	343	71	29416	0.566604	0.694387	1.2079	0.819588
GO:0008643	carbohydrate transport	1	343	71	29416	0.566604	0.694387	1.2079	0.819588
GO:0021983	pituitary gland development	1	343	71	29416	0.566604	0.694387	1.2079	0.819588
GO:0048546	digestive tract morphogenesis	1	343	71	29416	0.566604	0.694387	1.2079	0.819588
GO:0035050	embryonic heart tube development	1	343	71	29416	0.566604	0.694387	1.2079	0.819588
GO:0006521	regulation of cellular amino acid metabolic process	1	343	72	29416	0.571601	0.699289	1.19112	0.806919
GO:0071902	positive regulation of protein serine/threonine kinase activity	1	343	72	29416	0.571601	0.699289	1.19112	0.806919
GO:0008544	epidermis development	2	343	164	29416	0.572364	0.699612	1.04587	0.804995
GO:0016477	cell migration	6	343	525	29416	0.575678	0.699836	0.980125	0.796666
GO:0045747	positive regulation of Notch signaling pathway	1	343	73	29416	0.576541	0.699836	1.17481	0.794505
GO:0046907	intracellular transport	1	343	73	29416	0.576541	0.699836	1.17481	0.794505
GO:0050727	regulation of inflammatory response	1	343	73	29416	0.576541	0.699836	1.17481	0.794505
GO:0001958	endochondral ossification	1	343	73	29416	0.576541	0.699836	1.17481	0.794505
GO:0045184	establishment of protein localization	1	343	73	29416	0.576541	0.699836	1.17481	0.794505
GO:0030513	positive regulation of BMP signaling pathway	1	343	73	29416	0.576541	0.699836	1.17481	0.794505
GO:0009416	response to light stimulus	1	343	73	29416	0.576541	0.699836	1.17481	0.794505
GO:0048747	muscle fiber development	1	343	74	29416	0.581424	0.705152	1.15893	0.782338
GO:0050796	regulation of insulin secretion	2	343	167	29416	0.582052	0.705305	1.02708	0.780779
GO:0018149	peptide cross-linking	1	343	75	29416	0.58625	0.709165	1.14348	0.770412
GO:0051924	regulation of calcium ion transport	1	343	75	29416	0.58625	0.709165	1.14348	0.770412
GO:0007417	central nervous system development	3	343	262	29416	0.591141	0.714465	0.981995	0.758426
GO:0009611	response to wounding	2	343	172	29416	0.597835	0.721933	0.99722	0.742181
GO:0033077	T cell differentiation in thymus	1	343	78	29416	0.600396	0.72378	1.0995	0.736013
GO:0019432	triglyceride biosynthetic process	1	343	78	29416	0.600396	0.72378	1.0995	0.736013
GO:0042327	positive regulation of phosphorylation	1	343	79	29416	0.605003	0.728707	1.08558	0.724985
GO:0042981	regulation of apoptotic process	5	343	452	29416	0.607234	0.730766	0.948683	0.719675
GO:0006091	generation of precursor metabolites and energy	1	343	80	29416	0.609557	0.731116	1.07201	0.714167
GO:0060047	heart contraction	1	343	80	29416	0.609557	0.731116	1.07201	0.714167
GO:0007093	mitotic cell cycle checkpoint	1	343	80	29416	0.609557	0.731116	1.07201	0.714167
GO:0002576	platelet degranulation	2	343	176	29416	0.610133	0.731116	0.974556	0.712805
GO:0030334	regulation of cell migration	2	343	176	29416	0.610133	0.731116	0.974556	0.712805
GO:0021702	cerebellar Purkinje cell differentiation	1	343	81	29416	0.614058	0.735191	1.05878	0.703554
GO:0086091	regulation of heart rate by cardiac conduction	1	343	82	29416	0.618507	0.738027	1.04587	0.693139
GO:0040018	positive regulation of multicellular organism growth	1	343	82	29416	0.618507	0.738027	1.04587	0.693139
GO:0006144	purine nucleobase metabolic process	1	343	82	29416	0.618507	0.738027	1.04587	0.693139
GO:0016070	RNA metabolic process	5	343	458	29416	0.618532	0.738027	0.936255	0.69308
GO:0030501	positive regulation of bone mineralization	1	343	83	29416	0.622904	0.741351	1.03326	0.682918
GO:0014823	response to activity	1	343	83	29416	0.622904	0.741351	1.03326	0.682918
GO:0048596	embryonic camera-type eye morphogenesis	1	343	83	29416	0.622904	0.741351	1.03326	0.682918
GO:0051897	positive regulation of protein kinase B signaling	2	343	181	29416	0.625095	0.743328	0.947635	0.677851
GO:0030307	positive regulation of cell growth	2	343	182	29416	0.628034	0.746189	0.942428	0.671086
GO:0034142	toll-like receptor 4 signaling pathway	2	343	183	29416	0.630954	0.749024	0.937278	0.664394
GO:0001942	hair follicle development	1	343	85	29416	0.631547	0.749094	1.00895	0.663038
GO:0034641	cellular nitrogen compound metabolic process	3	343	279	29416	0.632699	0.749826	0.922161	0.660409
GO:0042787	protein ubiquitination involved in ubiquitin-dependent protein catabolic process	2	343	184	29416	0.633856	0.749929	0.932184	0.657773
GO:0001570	vasculogenesis	2	343	184	29416	0.633856	0.749929	0.932184	0.657773
GO:0032319	regulation of Rho GTPase activity	1	343	86	29416	0.635794	0.750322	0.99722	0.653369
GO:0030148	sphingolipid biosynthetic process	1	343	86	29416	0.635794	0.750322	0.99722	0.653369
GO:0045600	positive regulation of fat cell differentiation	1	343	86	29416	0.635794	0.750322	0.99722	0.653369
GO:0006887	exocytosis	2	343	185	29416	0.63674	0.750807	0.927145	0.651224
GO:0018279	protein N-linked glycosylation via asparagine	2	343	186	29416	0.639606	0.752742	0.922161	0.644745
GO:0051216	cartilage development	3	343	282	29416	0.639717	0.752742	0.91235	0.644495
GO:0045668	negative regulation of osteoblast differentiation	1	343	87	29416	0.639992	0.752742	0.985758	0.643875
GO:0010976	positive regulation of neuron projection development	2	343	187	29416	0.642454	0.755004	0.917229	0.638335
GO:0043065	positive regulation of apoptotic process	9	343	842	29416	0.646754	0.759261	0.916685	0.62871
GO:0048701	embryonic cranial skeleton morphogenesis	1	343	89	29416	0.648242	0.759261	0.963606	0.625396
GO:0032024	positive regulation of insulin secretion	1	343	89	29416	0.648242	0.759261	0.963606	0.625396
GO:0030010	establishment of cell polarity	1	343	89	29416	0.648242	0.759261	0.963606	0.625396
GO:0043066	negative regulation of apoptotic process	12	343	1117	29416	0.64929	0.759854	0.921335	0.623064
GO:0045740	positive regulation of DNA replication	1	343	90	29416	0.652296	0.761464	0.952899	0.616402
GO:0019722	calcium-mediated signaling	1	343	90	29416	0.652296	0.761464	0.952899	0.616402
GO:0071560	cellular response to transforming growth factor beta stimulus	1	343	90	29416	0.652296	0.761464	0.952899	0.616402
GO:0010842	retina layer formation	1	343	91	29416	0.656302	0.764233	0.942428	0.607567
GO:0002027	regulation of heart rate	1	343	91	29416	0.656302	0.764233	0.942428	0.607567
GO:0071333	cellular response to glucose stimulus	1	343	91	29416	0.656302	0.764233	0.942428	0.607567
GO:0006812	cation transport	3	343	290	29416	0.657963	0.76553	0.887182	0.603922
GO:0042110	T cell activation	1	343	92	29416	0.660263	0.76757	0.932184	0.598887
GO:0006810	transport	38	343	3461	29416	0.661364	0.768212	0.941611	0.596484
GO:0009968	negative regulation of signal transduction	1	343	93	29416	0.664178	0.770205	0.922161	0.590358
GO:0051259	protein oligomerization	1	343	93	29416	0.664178	0.770205	0.922161	0.590358
GO:0035176	social behavior	1	343	94	29416	0.668048	0.773413	0.91235	0.581977
GO:0008630	intrinsic apoptotic signaling pathway in response to DNA damage	1	343	94	29416	0.668048	0.773413	0.91235	0.581977
GO:0019048	modulation by virus of host morphology or physiology	9	343	859	29416	0.668985	0.773859	0.898543	0.579955
GO:0045214	sarcomere organization	1	343	95	29416	0.671872	0.775919	0.902747	0.573741
GO:0035872	nucleotide-binding domain, leucine rich repeat containing receptor signaling pathway	1	343	95	29416	0.671872	0.775919	0.902747	0.573741
GO:0007528	neuromuscular junction development	2	343	199	29416	0.675243	0.778361	0.861919	0.566521
GO:0006836	neurotransmitter transport	1	343	96	29416	0.675653	0.778361	0.893343	0.565645
GO:0051865	protein autoubiquitination	1	343	96	29416	0.675653	0.778361	0.893343	0.565645
GO:0042060	wound healing	2	343	200	29416	0.677861	0.780102	0.857609	0.560938
GO:0006094	gluconeogenesis	1	343	97	29416	0.67939	0.780102	0.884133	0.557688
GO:0006096	glycolysis	1	343	97	29416	0.67939	0.780102	0.884133	0.557688
GO:0031016	pancreas development	1	343	97	29416	0.67939	0.780102	0.884133	0.557688
GO:0008104	protein localization	3	343	301	29416	0.681938	0.781783	0.85476	0.552287
GO:0050821	protein stabilization	2	343	202	29416	0.683046	0.781783	0.849118	0.549946
GO:0008016	regulation of heart contraction	1	343	98	29416	0.683084	0.781783	0.875112	0.549865
GO:0051436	negative regulation of ubiquitin-protein ligase activity involved in mitotic cell cycle	1	343	98	29416	0.683084	0.781783	0.875112	0.549865
GO:0042391	regulation of membrane potential	2	343	203	29416	0.685612	0.784036	0.844935	0.544536
GO:0001974	blood vessel remodeling	1	343	99	29416	0.686735	0.78468	0.866272	0.542175
GO:0007498	mesoderm development	1	343	100	29416	0.690344	0.788161	0.857609	0.534613
GO:0030838	positive regulation of actin filament polymerization	1	343	101	29416	0.693911	0.790944	0.849118	0.527177
GO:0032526	response to retinoic acid	1	343	101	29416	0.693911	0.790944	0.849118	0.527177
GO:0006260	DNA replication	3	343	307	29416	0.694473	0.790944	0.838055	0.526009
GO:0010507	negative regulation of autophagy	1	343	102	29416	0.697437	0.793031	0.840793	0.519865
GO:0042552	myelination	1	343	102	29416	0.697437	0.793031	0.840793	0.519865
GO:0007010	cytoskeleton organization	4	343	408	29416	0.699738	0.794417	0.840793	0.515114
GO:0051291	protein heterooligomerization	2	343	209	29416	0.70065	0.794417	0.820679	0.513234
GO:0048754	branching morphogenesis of an epithelial tube	1	343	103	29416	0.700923	0.794417	0.83263	0.512673
GO:0051437	positive regulation of ubiquitin-protein ligase activity involved in mitotic cell cycle	1	343	103	29416	0.700923	0.794417	0.83263	0.512673
GO:0006464	cellular protein modification process	2	343	210	29416	0.703097	0.796238	0.816771	0.508204
GO:0043280	positive regulation of cysteine-type endopeptidase activity involved in apoptotic process	1	343	104	29416	0.704368	0.79639	0.824624	0.5056
GO:0016485	protein processing	1	343	104	29416	0.704368	0.79639	0.824624	0.5056
GO:0006112	energy reserve metabolic process	2	343	213	29416	0.710338	0.80146	0.805267	0.493423
GO:0001764	neuron migration	3	343	315	29416	0.710596	0.80146	0.816771	0.492898
GO:0010212	response to ionizing radiation	1	343	106	29416	0.711139	0.80146	0.809065	0.491797
GO:0048013	ephrin receptor signaling pathway	1	343	106	29416	0.711139	0.80146	0.809065	0.491797
GO:0010811	positive regulation of cell-substrate adhesion	1	343	107	29416	0.714466	0.804563	0.801504	0.485063
GO:0006936	muscle contraction	2	343	215	29416	0.715082	0.804611	0.797776	0.483819
GO:0007157	heterophilic cell-cell adhesion	1	343	108	29416	0.717754	0.805678	0.794083	0.478438
GO:0060027	convergent extension involved in gastrulation	1	343	108	29416	0.717754	0.805678	0.794083	0.478438
GO:0051439	regulation of ubiquitin-protein ligase activity involved in mitotic cell cycle	1	343	108	29416	0.717754	0.805678	0.794083	0.478438
GO:0045732	positive regulation of protein catabolic process	1	343	109	29416	0.721005	0.806743	0.786798	0.471919
GO:0030178	negative regulation of Wnt signaling pathway	1	343	109	29416	0.721005	0.806743	0.786798	0.471919
GO:0008654	phospholipid biosynthetic process	1	343	109	29416	0.721005	0.806743	0.786798	0.471919
GO:0001892	embryonic placenta development	1	343	109	29416	0.721005	0.806743	0.786798	0.471919
GO:0042059	negative regulation of epidermal growth factor receptor signaling pathway	1	343	111	29416	0.727394	0.812595	0.772621	0.459191
GO:0051384	response to glucocorticoid	1	343	111	29416	0.727394	0.812595	0.772621	0.459191
GO:0030155	regulation of cell adhesion	1	343	112	29416	0.730533	0.814803	0.765723	0.452978
GO:0035019	somatic stem cell maintenance	1	343	112	29416	0.730533	0.814803	0.765723	0.452978
GO:0000226	microtubule cytoskeleton organization	2	343	222	29416	0.731171	0.814866	0.772621	0.451719
GO:0019827	stem cell maintenance	1	343	113	29416	0.733636	0.815669	0.758946	0.446863
GO:0007281	germ cell development	1	343	113	29416	0.733636	0.815669	0.758946	0.446863
GO:0043433	negative regulation of sequence-specific DNA binding transcription factor activity	1	343	113	29416	0.733636	0.815669	0.758946	0.446863
GO:0007154	cell communication	2	343	227	29416	0.742182	0.822552	0.755603	0.430155
GO:0006892	post-Golgi vesicle-mediated transport	1	343	116	29416	0.742732	0.822552	0.739318	0.429086
GO:0006139	nucleobase-containing compound metabolic process	1	343	116	29416	0.742732	0.822552	0.739318	0.429086
GO:0032868	response to insulin	1	343	116	29416	0.742732	0.822552	0.739318	0.429086
GO:0003007	heart morphogenesis	2	343	228	29416	0.744337	0.822552	0.752289	0.425972
GO:0001934	positive regulation of protein phosphorylation	3	343	333	29416	0.744443	0.822552	0.772621	0.425767
GO:0008217	regulation of blood pressure	1	343	117	29416	0.745694	0.822552	0.732999	0.423344
GO:0048705	skeletal system morphogenesis	1	343	117	29416	0.745694	0.822552	0.732999	0.423344
GO:0048704	embryonic skeletal system morphogenesis	1	343	117	29416	0.745694	0.822552	0.732999	0.423344
GO:0030522	intracellular receptor signaling pathway	1	343	117	29416	0.745694	0.822552	0.732999	0.423344
GO:0031145	anaphase-promoting complex-dependent proteasomal ubiquitin-dependent protein catabolic process	1	343	118	29416	0.748622	0.825132	0.726788	0.41769
GO:0030509	BMP signaling pathway	1	343	120	29416	0.754377	0.828869	0.714674	0.406642
GO:0006977	DNA damage response, signal transduction by p53 class mediator resulting in cell cycle arrest	1	343	120	29416	0.754377	0.828869	0.714674	0.406642
GO:0043966	histone H3 acetylation	1	343	120	29416	0.754377	0.828869	0.714674	0.406642
GO:0001649	osteoblast differentiation	1	343	120	29416	0.754377	0.828869	0.714674	0.406642
GO:0006368	transcription elongation from RNA polymerase II promoter	1	343	122	29416	0.76	0.834393	0.702958	0.395929
GO:0097193	intrinsic apoptotic signaling pathway	1	343	124	29416	0.765493	0.838454	0.69162	0.385538
GO:0007492	endoderm development	1	343	124	29416	0.765493	0.838454	0.69162	0.385538
GO:0001658	branching involved in ureteric bud morphogenesis	1	343	124	29416	0.765493	0.838454	0.69162	0.385538
GO:0048814	regulation of dendrite morphogenesis	1	343	125	29416	0.768193	0.839444	0.686087	0.38046
GO:0030512	negative regulation of transforming growth factor beta receptor signaling pathway	1	343	125	29416	0.768193	0.839444	0.686087	0.38046
GO:0001837	epithelial to mesenchymal transition	1	343	125	29416	0.768193	0.839444	0.686087	0.38046
GO:0048565	digestive tract development	1	343	126	29416	0.770861	0.841048	0.680642	0.375458
GO:0051402	neuron apoptotic process	1	343	126	29416	0.770861	0.841048	0.680642	0.375458
GO:0006470	protein dephosphorylation	3	343	349	29416	0.77179	0.841407	0.7372	0.37372
GO:0038095	Fc-epsilon receptor signaling pathway	4	343	454	29416	0.773339	0.842441	0.755603	0.370827
GO:0007612	learning	1	343	129	29416	0.778682	0.846945	0.664813	0.360894
GO:0042475	odontogenesis of dentin-containing tooth	1	343	129	29416	0.778682	0.846945	0.664813	0.360894
GO:0038096	Fc-gamma receptor signaling pathway involved in phagocytosis	2	343	247	29416	0.782411	0.850341	0.694421	0.354001
GO:0001944	vasculature development	1	343	131	29416	0.783747	0.850475	0.654664	0.35154
GO:0032088	negative regulation of NF-kappaB transcription factor activity	1	343	131	29416	0.783747	0.850475	0.654664	0.35154
GO:0001755	neural crest cell migration	1	343	133	29416	0.788696	0.855183	0.644819	0.34246
GO:0010628	positive regulation of gene expression	3	343	362	29416	0.792192	0.858311	0.710726	0.336077
GO:0071320	cellular response to cAMP	1	343	138	29416	0.800576	0.866724	0.621456	0.32089
GO:0032314	regulation of Rac GTPase activity	1	343	140	29416	0.805138	0.870991	0.612578	0.312691
GO:0043401	steroid hormone mediated signaling pathway	1	343	141	29416	0.80738	0.872742	0.608234	0.30868
GO:0007179	transforming growth factor beta receptor signaling pathway	3	343	373	29416	0.808241	0.872999	0.689766	0.307143
GO:0048661	positive regulation of smooth muscle cell proliferation	1	343	142	29416	0.809596	0.87379	0.60395	0.304726
GO:0046777	protein autophosphorylation	4	343	482	29416	0.810647	0.874136	0.711709	0.302854
GO:0007623	circadian rhythm	1	343	143	29416	0.811786	0.874136	0.599727	0.300828
GO:0043525	positive regulation of neuron apoptotic process	1	343	143	29416	0.811786	0.874136	0.599727	0.300828
GO:0032956	regulation of actin cytoskeleton organization	1	343	144	29416	0.813952	0.875794	0.595562	0.296985
GO:0009749	response to glucose	1	343	146	29416	0.818207	0.879698	0.587404	0.289462
GO:0030097	hemopoiesis	2	343	270	29416	0.82173	0.882809	0.635266	0.283263
GO:0043647	inositol phosphate metabolic process	1	343	148	29416	0.822365	0.882815	0.579466	0.282149
GO:0006919	activation of cysteine-type endopeptidase activity involved in apoptotic process	1	343	150	29416	0.826428	0.886497	0.57174	0.275039
GO:0043161	proteasome-mediated ubiquitin-dependent protein catabolic process	1	343	151	29416	0.828424	0.887959	0.567953	0.271559
GO:0042384	cilium assembly	2	343	277	29416	0.832358	0.891494	0.619213	0.264724
GO:0045216	cell-cell junction organization	1	343	155	29416	0.836181	0.894191	0.553296	0.258112
GO:0031532	actin cytoskeleton reorganization	1	343	155	29416	0.836181	0.894191	0.553296	0.258112
GO:0007369	gastrulation	1	343	156	29416	0.838065	0.894191	0.54975	0.254866
GO:0034613	cellular protein localization	1	343	156	29416	0.838065	0.894191	0.54975	0.254866
GO:0008584	male gonad development	1	343	156	29416	0.838065	0.894191	0.54975	0.254866
GO:0048812	neuron projection morphogenesis	1	343	157	29416	0.839927	0.895496	0.546248	0.251664
GO:0034138	toll-like receptor 3 signaling pathway	1	343	159	29416	0.843587	0.898715	0.539377	0.245392
GO:0007507	heart development	5	343	619	29416	0.844338	0.898832	0.692738	0.244107
GO:0030030	cell projection organization	2	343	287	29416	0.846544	0.900497	0.597637	0.240343
GO:0043154	negative regulation of cysteine-type endopeptidase activity involved in apoptotic process	1	343	162	29416	0.84892	0.902339	0.529388	0.2363
GO:0006364	rRNA processing	1	343	163	29416	0.850657	0.903501	0.526141	0.233351
GO:0043410	positive regulation of MAPK cascade	1	343	165	29416	0.854071	0.90644	0.519763	0.227573
GO:0050885	neuromuscular process controlling balance	1	343	166	29416	0.855748	0.906847	0.516632	0.224742
GO:0000910	cytokinesis	1	343	166	29416	0.855748	0.906847	0.516632	0.224742
GO:0000082	G1/S transition of mitotic cell cycle	2	343	295	29416	0.857093	0.907233	0.58143	0.222476
GO:0051028	mRNA transport	1	343	167	29416	0.857406	0.907233	0.513539	0.221949
GO:0007264	small GTPase mediated signal transduction	8	343	950	29416	0.858922	0.908151	0.722197	0.219401
GO:0035264	multicellular organism growth	1	343	169	29416	0.860665	0.909309	0.507461	0.216476
GO:0034162	toll-like receptor 9 signaling pathway	1	343	170	29416	0.862267	0.90963	0.504476	0.213794
GO:0006310	DNA recombination	1	343	170	29416	0.862267	0.90963	0.504476	0.213794
GO:0006006	glucose metabolic process	2	343	300	29416	0.863343	0.910081	0.57174	0.211993
GO:0007266	Rho protein signal transduction	1	343	172	29416	0.865414	0.911271	0.49861	0.208537
GO:0001822	kidney development	2	343	302	29416	0.865772	0.911271	0.567953	0.20794
GO:0045666	positive regulation of neuron differentiation	1	343	176	29416	0.871495	0.916606	0.487278	0.198436
GO:0051091	positive regulation of sequence-specific DNA binding transcription factor activity	1	343	186	29416	0.885519	0.930658	0.46108	0.175405
GO:0010033	response to organic substance	1	343	190	29416	0.890689	0.93539	0.451373	0.167007
GO:0030336	negative regulation of cell migration	1	343	196	29416	0.898008	0.942371	0.437556	0.1552
GO:0071456	cellular response to hypoxia	1	343	197	29416	0.899179	0.942894	0.435335	0.153319
GO:0051056	regulation of small GTPase mediated signal transduction	4	343	579	29416	0.902688	0.945866	0.592476	0.147701
GO:0006950	response to stress	3	343	469	29416	0.908405	0.951145	0.548577	0.138593
GO:0007163	establishment or maintenance of cell polarity	1	343	211	29416	0.914228	0.956528	0.40645	0.129374
GO:0030203	glycosaminoglycan metabolic process	1	343	215	29416	0.918098	0.95872	0.398888	0.123279
GO:0060070	canonical Wnt signaling pathway	1	343	215	29416	0.918098	0.95872	0.398888	0.123279
GO:0010629	negative regulation of gene expression	1	343	216	29416	0.919038	0.95872	0.397041	0.121803
GO:0014070	response to organic cyclic compound	1	343	217	29416	0.919967	0.95872	0.395212	0.120345
GO:0044237	cellular metabolic process	1	343	217	29416	0.919967	0.95872	0.395212	0.120345
GO:0006457	protein folding	2	343	361	29416	0.921715	0.95872	0.47513	0.117607
GO:0001558	regulation of cell growth	1	343	219	29416	0.921794	0.95872	0.391602	0.117484
GO:0030308	negative regulation of cell growth	1	343	219	29416	0.921794	0.95872	0.391602	0.117484
GO:0034329	cell junction assembly	1	343	227	29416	0.92869	0.965177	0.377801	0.106731
GO:0001756	somitogenesis	1	343	228	29416	0.929508	0.965298	0.376144	0.105461
GO:0045893	positive regulation of transcription, DNA-templated	10	343	1296	29416	0.930184	0.965298	0.661736	0.104412
GO:0001947	heart looping	1	343	230	29416	0.931116	0.965551	0.372874	0.102967
GO:0030324	lung development	1	343	234	29416	0.934222	0.968056	0.3665	0.0981625
GO:0000186	activation of MAPKK activity	1	343	235	29416	0.934977	0.968122	0.36494	0.096998
GO:0042692	muscle cell differentiation	1	343	237	29416	0.936459	0.968746	0.36186	0.0947117
GO:0007268	synaptic transmission	5	343	757	29416	0.936961	0.968746	0.566453	0.0939385
GO:0030182	neuron differentiation	1	343	249	29416	0.944671	0.975862	0.344421	0.0821165
GO:0043547	positive regulation of GTPase activity	4	343	658	29416	0.945643	0.975862	0.521343	0.0806324
GO:0010468	regulation of gene expression	1	343	251	29416	0.945932	0.975862	0.341677	0.0801917
GO:0000209	protein polyubiquitination	1	343	256	29416	0.94896	0.978266	0.335004	0.0755805
GO:0007605	sensory perception of sound	1	343	261	29416	0.951818	0.980492	0.328586	0.0712418
GO:0009952	anterior/posterior pattern specification	1	343	270	29416	0.956565	0.984658	0.317633	0.0640655
GO:0007156	homophilic cell adhesion	1	343	286	29416	0.963875	0.991455	0.299863	0.0530819
GO:0007067	mitosis	3	343	585	29416	0.964981	0.991865	0.4398	0.0514277
GO:0006367	transcription initiation from RNA polymerase II promoter	2	343	455	29416	0.967876	0.993478	0.376971	0.0471058
GO:0000086	G2/M transition of mitotic cell cycle	1	343	297	29416	0.968172	0.993478	0.288757	0.0466645
GO:0006281	DNA repair	4	343	730	29416	0.968819	0.993478	0.469923	0.0457014
GO:0007399	nervous system development	7	343	1100	29416	0.969385	0.993478	0.545751	0.0448579
GO:0035023	regulation of Rho protein signal transduction	1	343	309	29416	0.972278	0.995715	0.277543	0.0405598
GO:0097190	apoptotic signaling pathway	1	343	317	29416	0.974715	0.996794	0.270539	0.0369474
GO:0008219	cell death	3	343	623	29416	0.974754	0.996794	0.412974	0.0368899
GO:0006366	transcription from RNA polymerase II promoter	7	343	1141	29416	0.976639	0.997994	0.526141	0.0341031
GO:0006511	ubiquitin-dependent protein catabolic process	1	343	334	29416	0.979205	0.999887	0.256769	0.0303171
GO:0045892	negative regulation of transcription, DNA-templated	6	343	1051	29416	0.981301	0.999996	0.489596	0.0272324
GO:0016055	Wnt signaling pathway	2	343	512	29416	0.98154	0.999996	0.335004	0.0268816
GO:0007050	cell cycle arrest	1	343	353	29416	0.983284	0.999996	0.242949	0.0243194
GO:0001701	in utero embryonic development	3	343	684	29416	0.98522	0.999996	0.376144	0.0214825
GO:0007601	visual perception	1	343	365	29416	0.985437	0.999996	0.234961	0.0211648
GO:0048015	phosphatidylinositol-mediated signaling	1	343	367	29416	0.985767	0.999996	0.233681	0.0206808
GO:0006915	apoptotic process	10	343	1584	29416	0.986464	0.999996	0.54142	0.0196611
GO:0010467	gene expression	8	343	1394	29416	0.990284	0.999996	0.492172	0.0140864
GO:0045944	positive regulation of transcription from RNA polymerase II promoter	10	343	1667	29416	0.991915	0.999996	0.514463	0.011711
GO:0007409	axonogenesis	1	343	419	29416	0.992163	0.999996	0.20468	0.0113513
GO:0032259	methylation	1	343	449	29416	0.994443	0.999996	0.191004	0.00804012
GO:0006974	cellular response to DNA damage stimulus	3	343	827	29416	0.995948	0.999996	0.311104	0.00585777
GO:0016192	vesicle-mediated transport	1	343	485	29416	0.996319	0.999996	0.176827	0.00531993
GO:0006468	protein phosphorylation	9	343	1680	29416	0.996723	0.999996	0.459434	0.00473536
GO:0016310	phosphorylation	11	343	1956	29416	0.997195	0.999996	0.482296	0.00405177
GO:0016567	protein ubiquitination	4	343	1021	29416	0.997221	0.999996	0.335988	0.00401538
GO:0008150	biological_process	68	343	8322	29416	0.997621	0.999996	0.700762	0.00343626
GO:0007173	epidermal growth factor receptor signaling pathway	1	343	589	29416	0.998878	0.999996	0.145604	0.00162028
GO:0000278	mitotic cell cycle	2	343	797	29416	0.998945	0.999996	0.215209	0.0015228
GO:0007420	brain development	1	343	619	29416	0.999203	0.999996	0.138548	0.00115099
GO:0051301	cell division	2	343	830	29416	0.999247	0.999996	0.206653	0.00108606
GO:0006397	mRNA processing	1	343	637	29416	0.99935	0.999996	0.134633	0.000937657
GO:0008380	RNA splicing	1	343	646	29416	0.999414	0.999996	0.132757	0.000846353
GO:0015031	protein transport	4	343	1231	29416	0.999566	0.999996	0.278671	0.000625736
GO:0016568	chromatin modification	1	343	772	29416	0.99986	0.999996	0.111089	0.000202367
GO:0035556	intracellular signal transduction	3	343	1312	29416	0.99996	0.999996	0.1961	5.71525e-05
GO:0006355	regulation of transcription, DNA-templated	25	343	4432	29416	0.999961	0.999996	0.48376	5.55483e-05
GO:0006351	transcription, DNA-templated	21	343	4153	29416	0.99999	0.999996	0.433657	1.37267e-05
GO:0007049	cell cycle	2	343	1326	29416	0.999996	0.999996	0.129353	6.30994e-06

## Sheet: DownGene2GO
QueryID	SubjectSymbol	Description2	GOID	GOTerm	P-Value	Enrichment
Contig26385	H2-Aa	H-2 class II histocompatibility antigen, A-Q alpha chain	GO:0006955	immune response	1.79091e-17	8.28221
c9703_g1_i1_279_21825	Gpr183	G-protein coupled receptor 183	GO:0006955	immune response	1.79091e-17	8.28221
c19186_g2_i2_2260_23161	Ctss	Cathepsin S	GO:0006955	immune response	1.79091e-17	8.28221
c6670_g2_i1_221_17292	B2m	Beta-2-microglobulin	GO:0006955	immune response	1.79091e-17	8.28221
Contig11869	Tnfsf10	Tumor necrosis factor ligand superfamily member 10	GO:0006955	immune response	1.79091e-17	8.28221
Contig26483	cxcl12a	Sdf1a	GO:0006955	immune response	1.79091e-17	8.28221
Contig24460	Irf8	Interferon regulatory factor 8	GO:0006955	immune response	1.79091e-17	8.28221
Contig25451	Zeb1	Zinc finger E-box binding homeobox 1	GO:0006955	immune response	1.79091e-17	8.28221
Contig1884	H2-Eb1	I-E beta MHC class II protein	GO:0006955	immune response	1.79091e-17	8.28221
Contig24233	Ccr4	C-C chemokine receptor type 4	GO:0006955	immune response	1.79091e-17	8.28221
Contig1734	H2-Aa	H-2 class II histocompatibility antigen, A-Q alpha chain	GO:0006955	immune response	1.79091e-17	8.28221
c6709_g1_i1_295_21279	cd74a	Uncharacterized protein	GO:0006955	immune response	1.79091e-17	8.28221
Contig25051	Cd74	H-2 class II histocompatibility antigen gamma chain	GO:0006955	immune response	1.79091e-17	8.28221
Contig25050	Cd74	H-2 class II histocompatibility antigen gamma chain	GO:0006955	immune response	1.79091e-17	8.28221
Contig13817	C1qc	Complement C1q subcomponent subunit C	GO:0006955	immune response	1.79091e-17	8.28221
Contig22714	H2-Q10	LOC676837 protein	GO:0006955	immune response	1.79091e-17	8.28221
c16187_g4_i1_241_22808	cxcl12a	Sdf1a	GO:0006955	immune response	1.79091e-17	8.28221
Contig5358	C1qc	Complement C1q subcomponent subunit C	GO:0006955	immune response	1.79091e-17	8.28221
Contig15336	H2-Ab1	Major histocompatibility complex class II beta chain	GO:0006955	immune response	1.79091e-17	8.28221
c978_g1_i1_239_20708	C7	Oxidation resistance protein 1	GO:0006955	immune response	1.79091e-17	8.28221
Contig25852	Cmklr1	Chemokine-like receptor 1	GO:0006955	immune response	1.79091e-17	8.28221
Contig23667	LOC798119	Uncharacterized protein	GO:0006955	immune response	1.79091e-17	8.28221
Contig7181	Ctss	Cathepsin S	GO:0006955	immune response	1.79091e-17	8.28221
Contig25819	Prg4	Prg4 protein	GO:0006955	immune response	1.79091e-17	8.28221
c6948_g1_i1_731_17351	Cd74	H-2 class II histocompatibility antigen gamma chain	GO:0006955	immune response	1.79091e-17	8.28221
Contig18861	Colec12	Collectin-12	GO:0006955	immune response	1.79091e-17	8.28221
c2795_g1_i1_298_16713	ccl25b	Chemokine CCL-C11a	GO:0006955	immune response	1.79091e-17	8.28221
Contig24459	Irf8	Interferon regulatory factor 8	GO:0006955	immune response	1.79091e-17	8.28221
Contig22715	Mr1	MCH class I	GO:0006955	immune response	1.79091e-17	8.28221
Contig17888	Fth1	Ferritin heavy chain	GO:0006955	immune response	1.79091e-17	8.28221
Contig25478	Lphn3	Latrophilin-3	GO:0006955	immune response	1.79091e-17	8.28221
Contig26385	H2-Aa	H-2 class II histocompatibility antigen, A-Q alpha chain	GO:0019882	antigen processing and presentation	4.20293e-13	27.8144
c19186_g2_i2_2260_23161	Ctss	Cathepsin S	GO:0019882	antigen processing and presentation	4.20293e-13	27.8144
Contig1884	H2-Eb1	I-E beta MHC class II protein	GO:0019882	antigen processing and presentation	4.20293e-13	27.8144
Contig1734	H2-Aa	H-2 class II histocompatibility antigen, A-Q alpha chain	GO:0019882	antigen processing and presentation	4.20293e-13	27.8144
c6709_g1_i1_295_21279	cd74a	Uncharacterized protein	GO:0019882	antigen processing and presentation	4.20293e-13	27.8144
Contig25051	Cd74	H-2 class II histocompatibility antigen gamma chain	GO:0019882	antigen processing and presentation	4.20293e-13	27.8144
Contig25050	Cd74	H-2 class II histocompatibility antigen gamma chain	GO:0019882	antigen processing and presentation	4.20293e-13	27.8144
Contig22714	H2-Q10	LOC676837 protein	GO:0019882	antigen processing and presentation	4.20293e-13	27.8144
Contig15336	H2-Ab1	Major histocompatibility complex class II beta chain	GO:0019882	antigen processing and presentation	4.20293e-13	27.8144
Contig7181	Ctss	Cathepsin S	GO:0019882	antigen processing and presentation	4.20293e-13	27.8144
c6948_g1_i1_731_17351	Cd74	H-2 class II histocompatibility antigen gamma chain	GO:0019882	antigen processing and presentation	4.20293e-13	27.8144
Contig22715	Mr1	MCH class I	GO:0019882	antigen processing and presentation	4.20293e-13	27.8144
Contig27535	Lrp2	Low-density lipoprotein receptor-related protein 2	GO:0020028	hemoglobin import	1.35923e-11	68.6087
Contig27535	Lrp2	Low-density lipoprotein receptor-related protein 2	GO:0070293	renal absorption	1.35923e-11	68.6087
Contig27534	Lrp2	Low-density lipoprotein receptor-related protein 2	GO:0020028	hemoglobin import	1.35923e-11	68.6087
Contig27534	Lrp2	Low-density lipoprotein receptor-related protein 2	GO:0070293	renal absorption	1.35923e-11	68.6087
Contig27531	Lrp2	Low-density lipoprotein receptor-related protein 2	GO:0020028	hemoglobin import	1.35923e-11	68.6087
Contig27531	Lrp2	Low-density lipoprotein receptor-related protein 2	GO:0070293	renal absorption	1.35923e-11	68.6087
c13114_g3_i1_339_22421	Lrp2	Low-density lipoprotein receptor-related protein 2	GO:0020028	hemoglobin import	1.35923e-11	68.6087
c13114_g3_i1_339_22421	Lrp2	Low-density lipoprotein receptor-related protein 2	GO:0070293	renal absorption	1.35923e-11	68.6087
Contig25386	Lrp2	Low-density lipoprotein receptor-related protein 2	GO:0020028	hemoglobin import	1.35923e-11	68.6087
Contig25386	Lrp2	Low-density lipoprotein receptor-related protein 2	GO:0070293	renal absorption	1.35923e-11	68.6087
c8780_g1_i1_445_17880	Lrp2	Low-density lipoprotein receptor-related protein 2	GO:0020028	hemoglobin import	1.35923e-11	68.6087
c8780_g1_i1_445_17880	Lrp2	Low-density lipoprotein receptor-related protein 2	GO:0070293	renal absorption	1.35923e-11	68.6087
Contig27533	Lrp2	Low-density lipoprotein receptor-related protein 2	GO:0020028	hemoglobin import	1.35923e-11	68.6087
Contig27533	Lrp2	Low-density lipoprotein receptor-related protein 2	GO:0070293	renal absorption	1.35923e-11	68.6087
Contig27532	Lrp2	Low-density lipoprotein receptor-related protein 2	GO:0020028	hemoglobin import	1.35923e-11	68.6087
Contig27532	Lrp2	Low-density lipoprotein receptor-related protein 2	GO:0070293	renal absorption	1.35923e-11	68.6087
Contig27535	Lrp2	Low-density lipoprotein receptor-related protein 2	GO:0042359	vitamin D metabolic process	2.1817e-10	29.6865
Contig27534	Lrp2	Low-density lipoprotein receptor-related protein 2	GO:0042359	vitamin D metabolic process	2.1817e-10	29.6865
Contig27531	Lrp2	Low-density lipoprotein receptor-related protein 2	GO:0042359	vitamin D metabolic process	2.1817e-10	29.6865
c13114_g3_i1_339_22421	Lrp2	Low-density lipoprotein receptor-related protein 2	GO:0042359	vitamin D metabolic process	2.1817e-10	29.6865
Contig25386	Lrp2	Low-density lipoprotein receptor-related protein 2	GO:0042359	vitamin D metabolic process	2.1817e-10	29.6865
c8780_g1_i1_445_17880	Lrp2	Low-density lipoprotein receptor-related protein 2	GO:0042359	vitamin D metabolic process	2.1817e-10	29.6865
Contig27533	Lrp2	Low-density lipoprotein receptor-related protein 2	GO:0042359	vitamin D metabolic process	2.1817e-10	29.6865
Contig27532	Lrp2	Low-density lipoprotein receptor-related protein 2	GO:0042359	vitamin D metabolic process	2.1817e-10	29.6865
c19922_g2_i2_448_23311	Cyp3a13	Cytochrome P450, family 3, subfamily a, polypeptide 13	GO:0042359	vitamin D metabolic process	2.1817e-10	29.6865
Contig26385	H2-Aa	H-2 class II histocompatibility antigen, A-Q alpha chain	GO:0002504	antigen processing and presentation of peptide or polysaccharide antigen via MHC class II	3.05098e-10	66.7029
Contig1884	H2-Eb1	I-E beta MHC class II protein	GO:0002504	antigen processing and presentation of peptide or polysaccharide antigen via MHC class II	3.05098e-10	66.7029
Contig1734	H2-Aa	H-2 class II histocompatibility antigen, A-Q alpha chain	GO:0002504	antigen processing and presentation of peptide or polysaccharide antigen via MHC class II	3.05098e-10	66.7029
Contig25051	Cd74	H-2 class II histocompatibility antigen gamma chain	GO:0002504	antigen processing and presentation of peptide or polysaccharide antigen via MHC class II	3.05098e-10	66.7029
Contig25050	Cd74	H-2 class II histocompatibility antigen gamma chain	GO:0002504	antigen processing and presentation of peptide or polysaccharide antigen via MHC class II	3.05098e-10	66.7029
Contig15336	H2-Ab1	Major histocompatibility complex class II beta chain	GO:0002504	antigen processing and presentation of peptide or polysaccharide antigen via MHC class II	3.05098e-10	66.7029
c6948_g1_i1_731_17351	Cd74	H-2 class II histocompatibility antigen gamma chain	GO:0002504	antigen processing and presentation of peptide or polysaccharide antigen via MHC class II	3.05098e-10	66.7029
Contig27535	Lrp2	Low-density lipoprotein receptor-related protein 2	GO:0046879	hormone secretion	8.68862e-10	34.3044
Contig27534	Lrp2	Low-density lipoprotein receptor-related protein 2	GO:0046879	hormone secretion	8.68862e-10	34.3044
Contig27531	Lrp2	Low-density lipoprotein receptor-related protein 2	GO:0046879	hormone secretion	8.68862e-10	34.3044
c13114_g3_i1_339_22421	Lrp2	Low-density lipoprotein receptor-related protein 2	GO:0046879	hormone secretion	8.68862e-10	34.3044
Contig25386	Lrp2	Low-density lipoprotein receptor-related protein 2	GO:0046879	hormone secretion	8.68862e-10	34.3044
c8780_g1_i1_445_17880	Lrp2	Low-density lipoprotein receptor-related protein 2	GO:0046879	hormone secretion	8.68862e-10	34.3044
Contig27533	Lrp2	Low-density lipoprotein receptor-related protein 2	GO:0046879	hormone secretion	8.68862e-10	34.3044
Contig27532	Lrp2	Low-density lipoprotein receptor-related protein 2	GO:0046879	hormone secretion	8.68862e-10	34.3044
Contig27535	Lrp2	Low-density lipoprotein receptor-related protein 2	GO:0045056	transcytosis	1.18729e-09	32.6708
Contig27534	Lrp2	Low-density lipoprotein receptor-related protein 2	GO:0045056	transcytosis	1.18729e-09	32.6708
Contig27531	Lrp2	Low-density lipoprotein receptor-related protein 2	GO:0045056	transcytosis	1.18729e-09	32.6708
c13114_g3_i1_339_22421	Lrp2	Low-density lipoprotein receptor-related protein 2	GO:0045056	transcytosis	1.18729e-09	32.6708
Contig25386	Lrp2	Low-density lipoprotein receptor-related protein 2	GO:0045056	transcytosis	1.18729e-09	32.6708
c8780_g1_i1_445_17880	Lrp2	Low-density lipoprotein receptor-related protein 2	GO:0045056	transcytosis	1.18729e-09	32.6708
Contig27533	Lrp2	Low-density lipoprotein receptor-related protein 2	GO:0045056	transcytosis	1.18729e-09	32.6708
Contig27532	Lrp2	Low-density lipoprotein receptor-related protein 2	GO:0045056	transcytosis	1.18729e-09	32.6708
Contig27535	Lrp2	Low-density lipoprotein receptor-related protein 2	GO:0042953	lipoprotein transport	1.27847e-09	23.3893
Contig18042	apoc2	Uncharacterized protein	GO:0042953	lipoprotein transport	1.27847e-09	23.3893
Contig27534	Lrp2	Low-density lipoprotein receptor-related protein 2	GO:0042953	lipoprotein transport	1.27847e-09	23.3893
Contig27531	Lrp2	Low-density lipoprotein receptor-related protein 2	GO:0042953	lipoprotein transport	1.27847e-09	23.3893
c13114_g3_i1_339_22421	Lrp2	Low-density lipoprotein receptor-related protein 2	GO:0042953	lipoprotein transport	1.27847e-09	23.3893
Contig25386	Lrp2	Low-density lipoprotein receptor-related protein 2	GO:0042953	lipoprotein transport	1.27847e-09	23.3893
c8780_g1_i1_445_17880	Lrp2	Low-density lipoprotein receptor-related protein 2	GO:0042953	lipoprotein transport	1.27847e-09	23.3893
Contig27533	Lrp2	Low-density lipoprotein receptor-related protein 2	GO:0042953	lipoprotein transport	1.27847e-09	23.3893
Contig27532	Lrp2	Low-density lipoprotein receptor-related protein 2	GO:0042953	lipoprotein transport	1.27847e-09	23.3893
Contig25112	Mmp9	Matrix metalloproteinase-9	GO:0006508	proteolysis	4.88216e-09	3.25786
c11294_g1_i1_234_18633	c6ast4	Uncharacterized protein	GO:0006508	proteolysis	4.88216e-09	3.25786
Contig28520	Cpa1	Carboxypeptidase A1	GO:0006508	proteolysis	4.88216e-09	3.25786
c19186_g2_i2_2260_23161	Ctss	Cathepsin S	GO:0006508	proteolysis	4.88216e-09	3.25786
Contig27323	Ctsk	Cathepsin K, isoform CRA_a	GO:0006508	proteolysis	4.88216e-09	3.25786
Contig24803	Dpp4	Dipeptidyl peptidase 4	GO:0006508	proteolysis	4.88216e-09	3.25786
c18529_g6_i1_3491_15954	Usp16	Ubiquitin carboxyl-terminal hydrolase 16	GO:0006508	proteolysis	4.88216e-09	3.25786
Contig27410	cpz	Uncharacterized protein	GO:0006508	proteolysis	4.88216e-09	3.25786
Contig27811	Adam8	Disintegrin and metalloproteinase domain-containing protein 8	GO:0006508	proteolysis	4.88216e-09	3.25786
Contig24221	Ctrb1	Chymotrypsinogen B	GO:0006508	proteolysis	4.88216e-09	3.25786
c12365_g3_i1_250_22319	Fap	Seprase	GO:0006508	proteolysis	4.88216e-09	3.25786
Contig28547	Cela1	Putative uncharacterized protein	GO:0006508	proteolysis	4.88216e-09	3.25786
Contig21658	Rhbdd1	Rhomboid-related protein 4	GO:0006508	proteolysis	4.88216e-09	3.25786
Contig1905	Ctsk	Cathepsin K, isoform CRA_a	GO:0006508	proteolysis	4.88216e-09	3.25786
Contig27341	Adamts12	Putative uncharacterized protein	GO:0006508	proteolysis	4.88216e-09	3.25786
Contig25675	Psmb7	Proteasome subunit beta type-7	GO:0006508	proteolysis	4.88216e-09	3.25786
Contig27023	htra1b	Serine protease HTRA1B	GO:0006508	proteolysis	4.88216e-09	3.25786
c4955_g1_i1_202_17048	si:ch73-103b2.3	Uncharacterized protein	GO:0006508	proteolysis	4.88216e-09	3.25786
Contig697	Aebp1	Adipocyte enhancer-binding protein 1	GO:0006508	proteolysis	4.88216e-09	3.25786
c20290_g1_i3_960_23410	Try5	Protein Try5	GO:0006508	proteolysis	4.88216e-09	3.25786
Contig24802	Fap	Seprase	GO:0006508	proteolysis	4.88216e-09	3.25786
Contig19244	Cela2a	Chymotrypsin-like elastase family member 2A	GO:0006508	proteolysis	4.88216e-09	3.25786
c17751_g8_i2_530_7954	mmp14b	Uncharacterized protein	GO:0006508	proteolysis	4.88216e-09	3.25786
Contig7181	Ctss	Cathepsin S	GO:0006508	proteolysis	4.88216e-09	3.25786
Contig23946		Collagenase 3	GO:0006508	proteolysis	4.88216e-09	3.25786
Contig23982	Enpep	Glutamyl aminopeptidase	GO:0006508	proteolysis	4.88216e-09	3.25786
Contig28342	Try5	Protein Try5	GO:0006508	proteolysis	4.88216e-09	3.25786
Contig13660	Mmp2	72 kDa type IV collagenase	GO:0006508	proteolysis	4.88216e-09	3.25786
Contig22498	Try5	Protein Try5	GO:0006508	proteolysis	4.88216e-09	3.25786
Contig23983	Enpep	Glutamyl aminopeptidase	GO:0006508	proteolysis	4.88216e-09	3.25786
Contig21111	Ctrb1	Chymotrypsinogen B	GO:0006508	proteolysis	4.88216e-09	3.25786
Contig18310	Ace	Angiotensin-converting enzyme	GO:0006508	proteolysis	4.88216e-09	3.25786
Contig10079	Ctrc	Chymotrypsin-C	GO:0006508	proteolysis	4.88216e-09	3.25786
Contig19269	Cpz	Carboxypeptidase Z	GO:0006508	proteolysis	4.88216e-09	3.25786
Contig18471	Anpep	Aminopeptidase N	GO:0006508	proteolysis	4.88216e-09	3.25786
Contig22119	Mmp17	Matrix metalloproteinase-17	GO:0006508	proteolysis	4.88216e-09	3.25786
c9630_g1_i2_504_21812	2210010C04Rik	Trypsinogen 7	GO:0006508	proteolysis	4.88216e-09	3.25786
Contig27535	Lrp2	Low-density lipoprotein receptor-related protein 2	GO:0006766	vitamin metabolic process	1.08028e-08	7.35094
c18881_g7_i7_2917_20108	Mthfr	Methylenetetrahydrofolate reductase	GO:0006766	vitamin metabolic process	1.08028e-08	7.35094
Contig23052	Tcn2	Transcobalamin-2	GO:0006766	vitamin metabolic process	1.08028e-08	7.35094
Contig24221	Ctrb1	Chymotrypsinogen B	GO:0006766	vitamin metabolic process	1.08028e-08	7.35094
Contig27534	Lrp2	Low-density lipoprotein receptor-related protein 2	GO:0006766	vitamin metabolic process	1.08028e-08	7.35094
Contig27531	Lrp2	Low-density lipoprotein receptor-related protein 2	GO:0006766	vitamin metabolic process	1.08028e-08	7.35094
c13114_g3_i1_339_22421	Lrp2	Low-density lipoprotein receptor-related protein 2	GO:0006766	vitamin metabolic process	1.08028e-08	7.35094
Contig25386	Lrp2	Low-density lipoprotein receptor-related protein 2	GO:0006766	vitamin metabolic process	1.08028e-08	7.35094
Contig22078	Mthfr	Methylenetetrahydrofolate reductase	GO:0006766	vitamin metabolic process	1.08028e-08	7.35094
c8780_g1_i1_445_17880	Lrp2	Low-density lipoprotein receptor-related protein 2	GO:0006766	vitamin metabolic process	1.08028e-08	7.35094
Contig27533	Lrp2	Low-density lipoprotein receptor-related protein 2	GO:0006766	vitamin metabolic process	1.08028e-08	7.35094
Contig22498	Try5	Protein Try5	GO:0006766	vitamin metabolic process	1.08028e-08	7.35094
Contig21111	Ctrb1	Chymotrypsinogen B	GO:0006766	vitamin metabolic process	1.08028e-08	7.35094
Contig27532	Lrp2	Low-density lipoprotein receptor-related protein 2	GO:0006766	vitamin metabolic process	1.08028e-08	7.35094
c9630_g1_i2_504_21812	2210010C04Rik	Trypsinogen 7	GO:0006766	vitamin metabolic process	1.08028e-08	7.35094
Contig24221	Ctrb1	Chymotrypsinogen B	GO:0007586	digestion	2.19804e-08	16.0802
Contig14981	Chrm3	Cholinergic receptor, muscarinic 3, cardiac	GO:0007586	digestion	2.19804e-08	16.0802
c20290_g1_i3_960_23410	Try5	Protein Try5	GO:0007586	digestion	2.19804e-08	16.0802
Contig18372	Chrm3	Cholinergic receptor, muscarinic 3, cardiac	GO:0007586	digestion	2.19804e-08	16.0802
Contig28342	Try5	Protein Try5	GO:0007586	digestion	2.19804e-08	16.0802
c12795_g1_i1_554_22369	Akr1b3	Aldose reductase	GO:0007586	digestion	2.19804e-08	16.0802
Contig22498	Try5	Protein Try5	GO:0007586	digestion	2.19804e-08	16.0802
Contig21111	Ctrb1	Chymotrypsinogen B	GO:0007586	digestion	2.19804e-08	16.0802
c9630_g1_i2_504_21812	2210010C04Rik	Trypsinogen 7	GO:0007586	digestion	2.19804e-08	16.0802
Contig27535	Lrp2	Low-density lipoprotein receptor-related protein 2	GO:0010165	response to X-ray	1.63466e-07	15.5929
Contig27534	Lrp2	Low-density lipoprotein receptor-related protein 2	GO:0010165	response to X-ray	1.63466e-07	15.5929
Contig27531	Lrp2	Low-density lipoprotein receptor-related protein 2	GO:0010165	response to X-ray	1.63466e-07	15.5929
c13114_g3_i1_339_22421	Lrp2	Low-density lipoprotein receptor-related protein 2	GO:0010165	response to X-ray	1.63466e-07	15.5929
Contig25386	Lrp2	Low-density lipoprotein receptor-related protein 2	GO:0010165	response to X-ray	1.63466e-07	15.5929
c8780_g1_i1_445_17880	Lrp2	Low-density lipoprotein receptor-related protein 2	GO:0010165	response to X-ray	1.63466e-07	15.5929
Contig27533	Lrp2	Low-density lipoprotein receptor-related protein 2	GO:0010165	response to X-ray	1.63466e-07	15.5929
Contig27532	Lrp2	Low-density lipoprotein receptor-related protein 2	GO:0010165	response to X-ray	1.63466e-07	15.5929
Contig27535	Lrp2	Low-density lipoprotein receptor-related protein 2	GO:0006898	receptor-mediated endocytosis	3.68309e-07	7.19672
Contig23913	Apoe	Apolipoprotein E	GO:0006898	receptor-mediated endocytosis	3.68309e-07	7.19672
Contig27534	Lrp2	Low-density lipoprotein receptor-related protein 2	GO:0006898	receptor-mediated endocytosis	3.68309e-07	7.19672
Contig27531	Lrp2	Low-density lipoprotein receptor-related protein 2	GO:0006898	receptor-mediated endocytosis	3.68309e-07	7.19672
Contig24958	Asgr1	Asialoglycoprotein receptor 1	GO:0006898	receptor-mediated endocytosis	3.68309e-07	7.19672
c13114_g3_i1_339_22421	Lrp2	Low-density lipoprotein receptor-related protein 2	GO:0006898	receptor-mediated endocytosis	3.68309e-07	7.19672
Contig25386	Lrp2	Low-density lipoprotein receptor-related protein 2	GO:0006898	receptor-mediated endocytosis	3.68309e-07	7.19672
Contig25730	Marco	Macrophage receptor with collagenous structure	GO:0006898	receptor-mediated endocytosis	3.68309e-07	7.19672
c8780_g1_i1_445_17880	Lrp2	Low-density lipoprotein receptor-related protein 2	GO:0006898	receptor-mediated endocytosis	3.68309e-07	7.19672
Contig27533	Lrp2	Low-density lipoprotein receptor-related protein 2	GO:0006898	receptor-mediated endocytosis	3.68309e-07	7.19672
c11302_g5_i2_550_14777	Dnm1	Dynamin-1	GO:0006898	receptor-mediated endocytosis	3.68309e-07	7.19672
Contig27532	Lrp2	Low-density lipoprotein receptor-related protein 2	GO:0006898	receptor-mediated endocytosis	3.68309e-07	7.19672
c11355_g1_i1_265_22171	csf3r	Granulocyte stimulating factor receptor	GO:0030225	macrophage differentiation	3.88046e-07	18.1917
Contig25112	Mmp9	Matrix metalloproteinase-9	GO:0030225	macrophage differentiation	3.88046e-07	18.1917
Contig24460	Irf8	Interferon regulatory factor 8	GO:0030225	macrophage differentiation	3.88046e-07	18.1917
Contig14371	Csf1r	Macrophage colony-stimulating factor 1 receptor	GO:0030225	macrophage differentiation	3.88046e-07	18.1917
Contig18392	Spi1	Transcription factor PU.1	GO:0030225	macrophage differentiation	3.88046e-07	18.1917
c11355_g3_i1_248_22173	csf3r	Granulocyte stimulating factor receptor	GO:0030225	macrophage differentiation	3.88046e-07	18.1917
Contig24459	Irf8	Interferon regulatory factor 8	GO:0030225	macrophage differentiation	3.88046e-07	18.1917
Contig26385	H2-Aa	H-2 class II histocompatibility antigen, A-Q alpha chain	GO:0060333	interferon-gamma-mediated signaling pathway	6.09066e-07	10.4304
c6670_g2_i1_221_17292	B2m	Beta-2-microglobulin	GO:0060333	interferon-gamma-mediated signaling pathway	6.09066e-07	10.4304
Contig24460	Irf8	Interferon regulatory factor 8	GO:0060333	interferon-gamma-mediated signaling pathway	6.09066e-07	10.4304
Contig16926	Hck	Tyrosine-protein kinase HCK	GO:0060333	interferon-gamma-mediated signaling pathway	6.09066e-07	10.4304
Contig1734	H2-Aa	H-2 class II histocompatibility antigen, A-Q alpha chain	GO:0060333	interferon-gamma-mediated signaling pathway	6.09066e-07	10.4304
Contig26770	Ifi30	Gamma-interferon-inducible lysosomal thiol reductase	GO:0060333	interferon-gamma-mediated signaling pathway	6.09066e-07	10.4304
Contig15336	H2-Ab1	Major histocompatibility complex class II beta chain	GO:0060333	interferon-gamma-mediated signaling pathway	6.09066e-07	10.4304
Contig24459	Irf8	Interferon regulatory factor 8	GO:0060333	interferon-gamma-mediated signaling pathway	6.09066e-07	10.4304
Contig14865	Hmcn1	Protein Hmcn1	GO:0060333	interferon-gamma-mediated signaling pathway	6.09066e-07	10.4304
Contig26385	H2-Aa	H-2 class II histocompatibility antigen, A-Q alpha chain	GO:0019886	antigen processing and presentation of exogenous peptide antigen via MHC class II	9.10695e-07	5.48243
c19186_g2_i2_2260_23161	Ctss	Cathepsin S	GO:0019886	antigen processing and presentation of exogenous peptide antigen via MHC class II	9.10695e-07	5.48243
Contig13714	Unc93b1	Protein unc-93 homolog B1	GO:0019886	antigen processing and presentation of exogenous peptide antigen via MHC class II	9.10695e-07	5.48243
Contig1884	H2-Eb1	I-E beta MHC class II protein	GO:0019886	antigen processing and presentation of exogenous peptide antigen via MHC class II	9.10695e-07	5.48243
Contig1734	H2-Aa	H-2 class II histocompatibility antigen, A-Q alpha chain	GO:0019886	antigen processing and presentation of exogenous peptide antigen via MHC class II	9.10695e-07	5.48243
Contig25051	Cd74	H-2 class II histocompatibility antigen gamma chain	GO:0019886	antigen processing and presentation of exogenous peptide antigen via MHC class II	9.10695e-07	5.48243
Contig25050	Cd74	H-2 class II histocompatibility antigen gamma chain	GO:0019886	antigen processing and presentation of exogenous peptide antigen via MHC class II	9.10695e-07	5.48243
Contig26770	Ifi30	Gamma-interferon-inducible lysosomal thiol reductase	GO:0019886	antigen processing and presentation of exogenous peptide antigen via MHC class II	9.10695e-07	5.48243
Contig15336	H2-Ab1	Major histocompatibility complex class II beta chain	GO:0019886	antigen processing and presentation of exogenous peptide antigen via MHC class II	9.10695e-07	5.48243
Contig7181	Ctss	Cathepsin S	GO:0019886	antigen processing and presentation of exogenous peptide antigen via MHC class II	9.10695e-07	5.48243
Contig22415	Kif3b	Putative uncharacterized protein	GO:0019886	antigen processing and presentation of exogenous peptide antigen via MHC class II	9.10695e-07	5.48243
c6948_g1_i1_731_17351	Cd74	H-2 class II histocompatibility antigen gamma chain	GO:0019886	antigen processing and presentation of exogenous peptide antigen via MHC class II	9.10695e-07	5.48243
Contig3256	Kif3b	Putative uncharacterized protein	GO:0019886	antigen processing and presentation of exogenous peptide antigen via MHC class II	9.10695e-07	5.48243
Contig23410	Fcer1g	High affinity immunoglobulin epsilon receptor subunit gamma	GO:0019886	antigen processing and presentation of exogenous peptide antigen via MHC class II	9.10695e-07	5.48243
Contig26385	H2-Aa	H-2 class II histocompatibility antigen, A-Q alpha chain	GO:0045582	positive regulation of T cell differentiation	2.15267e-06	30.6289
Contig1734	H2-Aa	H-2 class II histocompatibility antigen, A-Q alpha chain	GO:0045582	positive regulation of T cell differentiation	2.15267e-06	30.6289
Contig25051	Cd74	H-2 class II histocompatibility antigen gamma chain	GO:0016064	immunoglobulin mediated immune response	2.15267e-06	30.6289
Contig25051	Cd74	H-2 class II histocompatibility antigen gamma chain	GO:0045582	positive regulation of T cell differentiation	2.15267e-06	30.6289
Contig25050	Cd74	H-2 class II histocompatibility antigen gamma chain	GO:0016064	immunoglobulin mediated immune response	2.15267e-06	30.6289
Contig25050	Cd74	H-2 class II histocompatibility antigen gamma chain	GO:0045582	positive regulation of T cell differentiation	2.15267e-06	30.6289
Contig25439	C4b	Complement component 4B (Childo blood group)	GO:0016064	immunoglobulin mediated immune response	2.15267e-06	30.6289
c6948_g1_i1_731_17351	Cd74	H-2 class II histocompatibility antigen gamma chain	GO:0016064	immunoglobulin mediated immune response	2.15267e-06	30.6289
c6948_g1_i1_731_17351	Cd74	H-2 class II histocompatibility antigen gamma chain	GO:0045582	positive regulation of T cell differentiation	2.15267e-06	30.6289
Contig23410	Fcer1g	High affinity immunoglobulin epsilon receptor subunit gamma	GO:0016064	immunoglobulin mediated immune response	2.15267e-06	30.6289
Contig27535	Lrp2	Low-density lipoprotein receptor-related protein 2	GO:0001523	retinoid metabolic process	2.66764e-06	7.39318
Contig23913	Apoe	Apolipoprotein E	GO:0001523	retinoid metabolic process	2.66764e-06	7.39318
Contig27534	Lrp2	Low-density lipoprotein receptor-related protein 2	GO:0001523	retinoid metabolic process	2.66764e-06	7.39318
Contig27531	Lrp2	Low-density lipoprotein receptor-related protein 2	GO:0001523	retinoid metabolic process	2.66764e-06	7.39318
c13114_g3_i1_339_22421	Lrp2	Low-density lipoprotein receptor-related protein 2	GO:0001523	retinoid metabolic process	2.66764e-06	7.39318
Contig25386	Lrp2	Low-density lipoprotein receptor-related protein 2	GO:0001523	retinoid metabolic process	2.66764e-06	7.39318
c8780_g1_i1_445_17880	Lrp2	Low-density lipoprotein receptor-related protein 2	GO:0001523	retinoid metabolic process	2.66764e-06	7.39318
Contig27533	Lrp2	Low-density lipoprotein receptor-related protein 2	GO:0001523	retinoid metabolic process	2.66764e-06	7.39318
c12795_g1_i1_554_22369	Akr1b3	Aldose reductase	GO:0001523	retinoid metabolic process	2.66764e-06	7.39318
Contig27532	Lrp2	Low-density lipoprotein receptor-related protein 2	GO:0001523	retinoid metabolic process	2.66764e-06	7.39318
Contig27535	Lrp2	Low-density lipoprotein receptor-related protein 2	GO:0008202	steroid metabolic process	4.3206e-06	5.5931
Contig28267	Abca1	ATP-binding cassette sub-family A member 1	GO:0008202	steroid metabolic process	4.3206e-06	5.5931
Contig23913	Apoe	Apolipoprotein E	GO:0008202	steroid metabolic process	4.3206e-06	5.5931
Contig27534	Lrp2	Low-density lipoprotein receptor-related protein 2	GO:0008202	steroid metabolic process	4.3206e-06	5.5931
Contig27531	Lrp2	Low-density lipoprotein receptor-related protein 2	GO:0008202	steroid metabolic process	4.3206e-06	5.5931
Contig28268	Abca1	ATP-binding cassette sub-family A member 1	GO:0008202	steroid metabolic process	4.3206e-06	5.5931
c13114_g3_i1_339_22421	Lrp2	Low-density lipoprotein receptor-related protein 2	GO:0008202	steroid metabolic process	4.3206e-06	5.5931
Contig25386	Lrp2	Low-density lipoprotein receptor-related protein 2	GO:0008202	steroid metabolic process	4.3206e-06	5.5931
c8780_g1_i1_445_17880	Lrp2	Low-density lipoprotein receptor-related protein 2	GO:0008202	steroid metabolic process	4.3206e-06	5.5931
Contig27533	Lrp2	Low-density lipoprotein receptor-related protein 2	GO:0008202	steroid metabolic process	4.3206e-06	5.5931
Contig27532	Lrp2	Low-density lipoprotein receptor-related protein 2	GO:0008202	steroid metabolic process	4.3206e-06	5.5931
c19922_g2_i2_448_23311	Cyp3a13	Cytochrome P450, family 3, subfamily a, polypeptide 13	GO:0008202	steroid metabolic process	4.3206e-06	5.5931
c11355_g1_i1_265_22171	csf3r	Granulocyte stimulating factor receptor	GO:0019221	cytokine-mediated signaling pathway	5.27094e-06	4.37556
Contig26385	H2-Aa	H-2 class II histocompatibility antigen, A-Q alpha chain	GO:0019221	cytokine-mediated signaling pathway	5.27094e-06	4.37556
c6670_g2_i1_221_17292	B2m	Beta-2-microglobulin	GO:0019221	cytokine-mediated signaling pathway	5.27094e-06	4.37556
Contig24460	Irf8	Interferon regulatory factor 8	GO:0019221	cytokine-mediated signaling pathway	5.27094e-06	4.37556
Contig16926	Hck	Tyrosine-protein kinase HCK	GO:0019221	cytokine-mediated signaling pathway	5.27094e-06	4.37556
Contig1734	H2-Aa	H-2 class II histocompatibility antigen, A-Q alpha chain	GO:0019221	cytokine-mediated signaling pathway	5.27094e-06	4.37556
Contig25051	Cd74	H-2 class II histocompatibility antigen gamma chain	GO:0019221	cytokine-mediated signaling pathway	5.27094e-06	4.37556
Contig25050	Cd74	H-2 class II histocompatibility antigen gamma chain	GO:0019221	cytokine-mediated signaling pathway	5.27094e-06	4.37556
Contig26770	Ifi30	Gamma-interferon-inducible lysosomal thiol reductase	GO:0019221	cytokine-mediated signaling pathway	5.27094e-06	4.37556
Contig14371	Csf1r	Macrophage colony-stimulating factor 1 receptor	GO:0019221	cytokine-mediated signaling pathway	5.27094e-06	4.37556
Contig15336	H2-Ab1	Major histocompatibility complex class II beta chain	GO:0019221	cytokine-mediated signaling pathway	5.27094e-06	4.37556
c11355_g3_i1_248_22173	csf3r	Granulocyte stimulating factor receptor	GO:0019221	cytokine-mediated signaling pathway	5.27094e-06	4.37556
c6948_g1_i1_731_17351	Cd74	H-2 class II histocompatibility antigen gamma chain	GO:0019221	cytokine-mediated signaling pathway	5.27094e-06	4.37556
Contig24459	Irf8	Interferon regulatory factor 8	GO:0019221	cytokine-mediated signaling pathway	5.27094e-06	4.37556
Contig14865	Hmcn1	Protein Hmcn1	GO:0019221	cytokine-mediated signaling pathway	5.27094e-06	4.37556
c6709_g1_i1_295_21279	cd74a	Uncharacterized protein	GO:0048884	neuromast development	5.82283e-06	15.5929
Contig25051	Cd74	H-2 class II histocompatibility antigen gamma chain	GO:0048884	neuromast development	5.82283e-06	15.5929
Contig25050	Cd74	H-2 class II histocompatibility antigen gamma chain	GO:0048884	neuromast development	5.82283e-06	15.5929
Contig22415	Kif3b	Putative uncharacterized protein	GO:0048884	neuromast development	5.82283e-06	15.5929
c6948_g1_i1_731_17351	Cd74	H-2 class II histocompatibility antigen gamma chain	GO:0048884	neuromast development	5.82283e-06	15.5929
Contig3256	Kif3b	Putative uncharacterized protein	GO:0048884	neuromast development	5.82283e-06	15.5929
Contig15238	C1qb	Complement C1q subcomponent subunit B	GO:0006956	complement activation	9.27598e-06	21.4402
Contig13817	C1qc	Complement C1q subcomponent subunit C	GO:0006956	complement activation	9.27598e-06	21.4402
Contig5358	C1qc	Complement C1q subcomponent subunit C	GO:0006956	complement activation	9.27598e-06	21.4402
c978_g1_i1_239_20708	C7	Oxidation resistance protein 1	GO:0006956	complement activation	9.27598e-06	21.4402
Contig25439	C4b	Complement component 4B (Childo blood group)	GO:0006956	complement activation	9.27598e-06	21.4402
Contig25051	Cd74	H-2 class II histocompatibility antigen gamma chain	GO:0043030	regulation of macrophage activation	1.19344e-05	38.116
Contig25050	Cd74	H-2 class II histocompatibility antigen gamma chain	GO:0043030	regulation of macrophage activation	1.19344e-05	38.116
c6948_g1_i1_731_17351	Cd74	H-2 class II histocompatibility antigen gamma chain	GO:0043030	regulation of macrophage activation	1.19344e-05	38.116
c9378_g1_i1_219_21752	Rora	Nuclear receptor ROR-alpha	GO:0043030	regulation of macrophage activation	1.19344e-05	38.116
Contig25112	Mmp9	Matrix metalloproteinase-9	GO:0022617	extracellular matrix disassembly	1.3929e-05	5.42167
Contig27323	Ctsk	Cathepsin K, isoform CRA_a	GO:0022617	extracellular matrix disassembly	1.3929e-05	5.42167
Contig24221	Ctrb1	Chymotrypsinogen B	GO:0022617	extracellular matrix disassembly	1.3929e-05	5.42167
Contig1905	Ctsk	Cathepsin K, isoform CRA_a	GO:0022617	extracellular matrix disassembly	1.3929e-05	5.42167
c20290_g1_i3_960_23410	Try5	Protein Try5	GO:0022617	extracellular matrix disassembly	1.3929e-05	5.42167
Contig23946		Collagenase 3	GO:0022617	extracellular matrix disassembly	1.3929e-05	5.42167
Contig28342	Try5	Protein Try5	GO:0022617	extracellular matrix disassembly	1.3929e-05	5.42167
Contig13660	Mmp2	72 kDa type IV collagenase	GO:0022617	extracellular matrix disassembly	1.3929e-05	5.42167
Contig22498	Try5	Protein Try5	GO:0022617	extracellular matrix disassembly	1.3929e-05	5.42167
Contig21111	Ctrb1	Chymotrypsinogen B	GO:0022617	extracellular matrix disassembly	1.3929e-05	5.42167
c9630_g1_i2_504_21812	2210010C04Rik	Trypsinogen 7	GO:0022617	extracellular matrix disassembly	1.3929e-05	5.42167
Contig25051	Cd74	H-2 class II histocompatibility antigen gamma chain	GO:0019883	antigen processing and presentation of endogenous antigen	3.03463e-05	85.7609
Contig25051	Cd74	H-2 class II histocompatibility antigen gamma chain	GO:0045058	T cell selection	3.03463e-05	85.7609
Contig25050	Cd74	H-2 class II histocompatibility antigen gamma chain	GO:0019883	antigen processing and presentation of endogenous antigen	3.03463e-05	85.7609
Contig25050	Cd74	H-2 class II histocompatibility antigen gamma chain	GO:0045058	T cell selection	3.03463e-05	85.7609
c6948_g1_i1_731_17351	Cd74	H-2 class II histocompatibility antigen gamma chain	GO:0019883	antigen processing and presentation of endogenous antigen	3.03463e-05	85.7609
c6948_g1_i1_731_17351	Cd74	H-2 class II histocompatibility antigen gamma chain	GO:0045058	T cell selection	3.03463e-05	85.7609
Contig15238	C1qb	Complement C1q subcomponent subunit B	GO:0006958	complement activation, classical pathway	3.28394e-05	15.8817
Contig13817	C1qc	Complement C1q subcomponent subunit C	GO:0006958	complement activation, classical pathway	3.28394e-05	15.8817
Contig5358	C1qc	Complement C1q subcomponent subunit C	GO:0006958	complement activation, classical pathway	3.28394e-05	15.8817
c978_g1_i1_239_20708	C7	Oxidation resistance protein 1	GO:0006958	complement activation, classical pathway	3.28394e-05	15.8817
Contig25439	C4b	Complement component 4B (Childo blood group)	GO:0006958	complement activation, classical pathway	3.28394e-05	15.8817
Contig27535	Lrp2	Low-density lipoprotein receptor-related protein 2	GO:0007603	phototransduction, visible light	3.85936e-05	5.32677
Contig23913	Apoe	Apolipoprotein E	GO:0007603	phototransduction, visible light	3.85936e-05	5.32677
Contig27534	Lrp2	Low-density lipoprotein receptor-related protein 2	GO:0007603	phototransduction, visible light	3.85936e-05	5.32677
Contig27531	Lrp2	Low-density lipoprotein receptor-related protein 2	GO:0007603	phototransduction, visible light	3.85936e-05	5.32677
c13114_g3_i1_339_22421	Lrp2	Low-density lipoprotein receptor-related protein 2	GO:0007603	phototransduction, visible light	3.85936e-05	5.32677
Contig25386	Lrp2	Low-density lipoprotein receptor-related protein 2	GO:0007603	phototransduction, visible light	3.85936e-05	5.32677
c8780_g1_i1_445_17880	Lrp2	Low-density lipoprotein receptor-related protein 2	GO:0007603	phototransduction, visible light	3.85936e-05	5.32677
Contig27533	Lrp2	Low-density lipoprotein receptor-related protein 2	GO:0007603	phototransduction, visible light	3.85936e-05	5.32677
c12795_g1_i1_554_22369	Akr1b3	Aldose reductase	GO:0007603	phototransduction, visible light	3.85936e-05	5.32677
Contig27532	Lrp2	Low-density lipoprotein receptor-related protein 2	GO:0007603	phototransduction, visible light	3.85936e-05	5.32677
Contig17001	Ryr3	Ryanodine receptor 3	GO:0071286	cellular response to magnesium ion	4.87422e-05	24.5031
Contig26250	Fbp1	Folate receptor alpha	GO:0071286	cellular response to magnesium ion	4.87422e-05	24.5031
Contig13497	Ryr3	Ryanodine receptor 3	GO:0071286	cellular response to magnesium ion	4.87422e-05	24.5031
Contig24230	Ryr3	Ryanodine receptor 3	GO:0071286	cellular response to magnesium ion	4.87422e-05	24.5031
Contig23052	Tcn2	Transcobalamin-2	GO:0009235	cobalamin metabolic process	5.14163e-05	14.2935
Contig24221	Ctrb1	Chymotrypsinogen B	GO:0009235	cobalamin metabolic process	5.14163e-05	14.2935
Contig22498	Try5	Protein Try5	GO:0009235	cobalamin metabolic process	5.14163e-05	14.2935
Contig21111	Ctrb1	Chymotrypsinogen B	GO:0009235	cobalamin metabolic process	5.14163e-05	14.2935
c9630_g1_i2_504_21812	2210010C04Rik	Trypsinogen 7	GO:0009235	cobalamin metabolic process	5.14163e-05	14.2935
Contig24803	Dpp4	Dipeptidyl peptidase 4	GO:0010716	negative regulation of extracellular matrix disassembly	5.26425e-05	64.3207
Contig25051	Cd74	H-2 class II histocompatibility antigen gamma chain	GO:0002830	positive regulation of type 2 immune response	5.26425e-05	64.3207
Contig25051	Cd74	H-2 class II histocompatibility antigen gamma chain	GO:0002792	negative regulation of peptide secretion	5.26425e-05	64.3207
Contig25051	Cd74	H-2 class II histocompatibility antigen gamma chain	GO:0002606	positive regulation of dendritic cell antigen processing and presentation	5.26425e-05	64.3207
Contig25051	Cd74	H-2 class II histocompatibility antigen gamma chain	GO:0035691	macrophage migration inhibitory factor signaling pathway	5.26425e-05	64.3207
Contig25050	Cd74	H-2 class II histocompatibility antigen gamma chain	GO:0002830	positive regulation of type 2 immune response	5.26425e-05	64.3207
Contig25050	Cd74	H-2 class II histocompatibility antigen gamma chain	GO:0002792	negative regulation of peptide secretion	5.26425e-05	64.3207
Contig25050	Cd74	H-2 class II histocompatibility antigen gamma chain	GO:0002606	positive regulation of dendritic cell antigen processing and presentation	5.26425e-05	64.3207
Contig25050	Cd74	H-2 class II histocompatibility antigen gamma chain	GO:0035691	macrophage migration inhibitory factor signaling pathway	5.26425e-05	64.3207
c12365_g3_i1_250_22319	Fap	Seprase	GO:0010716	negative regulation of extracellular matrix disassembly	5.26425e-05	64.3207
Contig24802	Fap	Seprase	GO:0010716	negative regulation of extracellular matrix disassembly	5.26425e-05	64.3207
c6948_g1_i1_731_17351	Cd74	H-2 class II histocompatibility antigen gamma chain	GO:0002830	positive regulation of type 2 immune response	5.26425e-05	64.3207
c6948_g1_i1_731_17351	Cd74	H-2 class II histocompatibility antigen gamma chain	GO:0002792	negative regulation of peptide secretion	5.26425e-05	64.3207
c6948_g1_i1_731_17351	Cd74	H-2 class II histocompatibility antigen gamma chain	GO:0002606	positive regulation of dendritic cell antigen processing and presentation	5.26425e-05	64.3207
c6948_g1_i1_731_17351	Cd74	H-2 class II histocompatibility antigen gamma chain	GO:0035691	macrophage migration inhibitory factor signaling pathway	5.26425e-05	64.3207
Contig26385	H2-Aa	H-2 class II histocompatibility antigen, A-Q alpha chain	GO:0048002	antigen processing and presentation of peptide antigen	8.34933e-05	51.4566
Contig1734	H2-Aa	H-2 class II histocompatibility antigen, A-Q alpha chain	GO:0048002	antigen processing and presentation of peptide antigen	8.34933e-05	51.4566
Contig25051	Cd74	H-2 class II histocompatibility antigen gamma chain	GO:2000343	positive regulation of chemokine (C-X-C motif) ligand 2 production	8.34933e-05	51.4566
Contig25050	Cd74	H-2 class II histocompatibility antigen gamma chain	GO:2000343	positive regulation of chemokine (C-X-C motif) ligand 2 production	8.34933e-05	51.4566
Contig15336	H2-Ab1	Major histocompatibility complex class II beta chain	GO:0048002	antigen processing and presentation of peptide antigen	8.34933e-05	51.4566
c6948_g1_i1_731_17351	Cd74	H-2 class II histocompatibility antigen gamma chain	GO:2000343	positive regulation of chemokine (C-X-C motif) ligand 2 production	8.34933e-05	51.4566
Contig9555	Rac2	Ras-related C3 botulinum toxin substrate 2	GO:0045453	bone resorption	8.71356e-05	9.18867
c19186_g2_i2_2260_23161	Ctss	Cathepsin S	GO:0045453	bone resorption	8.71356e-05	9.18867
Contig27323	Ctsk	Cathepsin K, isoform CRA_a	GO:0045453	bone resorption	8.71356e-05	9.18867
Contig1905	Ctsk	Cathepsin K, isoform CRA_a	GO:0045453	bone resorption	8.71356e-05	9.18867
Contig7181	Ctss	Cathepsin S	GO:0045453	bone resorption	8.71356e-05	9.18867
Contig13389	Rac2	Ras-related C3 botulinum toxin substrate 2	GO:0045453	bone resorption	8.71356e-05	9.18867
Contig25051	Cd74	H-2 class II histocompatibility antigen gamma chain	GO:0045089	positive regulation of innate immune response	9.27006e-05	20.179
Contig25050	Cd74	H-2 class II histocompatibility antigen gamma chain	GO:0045089	positive regulation of innate immune response	9.27006e-05	20.179
c6948_g1_i1_731_17351	Cd74	H-2 class II histocompatibility antigen gamma chain	GO:0045089	positive regulation of innate immune response	9.27006e-05	20.179
Contig13660	Mmp2	72 kDa type IV collagenase	GO:0045089	positive regulation of innate immune response	9.27006e-05	20.179
Contig27535	Lrp2	Low-density lipoprotein receptor-related protein 2	GO:0016197	endosomal transport	0.000101313	4.71214
Contig28267	Abca1	ATP-binding cassette sub-family A member 1	GO:0016197	endosomal transport	0.000101313	4.71214
Contig27534	Lrp2	Low-density lipoprotein receptor-related protein 2	GO:0016197	endosomal transport	0.000101313	4.71214
Contig27531	Lrp2	Low-density lipoprotein receptor-related protein 2	GO:0016197	endosomal transport	0.000101313	4.71214
Contig28268	Abca1	ATP-binding cassette sub-family A member 1	GO:0016197	endosomal transport	0.000101313	4.71214
c13114_g3_i1_339_22421	Lrp2	Low-density lipoprotein receptor-related protein 2	GO:0016197	endosomal transport	0.000101313	4.71214
Contig25386	Lrp2	Low-density lipoprotein receptor-related protein 2	GO:0016197	endosomal transport	0.000101313	4.71214
c8780_g1_i1_445_17880	Lrp2	Low-density lipoprotein receptor-related protein 2	GO:0016197	endosomal transport	0.000101313	4.71214
Contig27533	Lrp2	Low-density lipoprotein receptor-related protein 2	GO:0016197	endosomal transport	0.000101313	4.71214
Contig27532	Lrp2	Low-density lipoprotein receptor-related protein 2	GO:0016197	endosomal transport	0.000101313	4.71214
Contig23672	Itgb2	Integrin beta-2	GO:0043542	endothelial cell migration	0.00010417	8.87182
Contig24803	Dpp4	Dipeptidyl peptidase 4	GO:0043542	endothelial cell migration	0.00010417	8.87182
c12365_g3_i1_250_22319	Fap	Seprase	GO:0043542	endothelial cell migration	0.00010417	8.87182
c20290_g1_i3_960_23410	Try5	Protein Try5	GO:0043542	endothelial cell migration	0.00010417	8.87182
Contig24802	Fap	Seprase	GO:0043542	endothelial cell migration	0.00010417	8.87182
Contig28342	Try5	Protein Try5	GO:0043542	endothelial cell migration	0.00010417	8.87182
Contig17932	Bche	Butyrylcholinesterase	GO:0007271	synaptic transmission, cholinergic	0.00011197	11.9112
Contig24166	Ache	Acetylcholinesterase	GO:0007271	synaptic transmission, cholinergic	0.00011197	11.9112
Contig23913	Apoe	Apolipoprotein E	GO:0007271	synaptic transmission, cholinergic	0.00011197	11.9112
Contig14981	Chrm3	Cholinergic receptor, muscarinic 3, cardiac	GO:0007271	synaptic transmission, cholinergic	0.00011197	11.9112
Contig18372	Chrm3	Cholinergic receptor, muscarinic 3, cardiac	GO:0007271	synaptic transmission, cholinergic	0.00011197	11.9112
Contig26694	Mgst1	Microsomal glutathione S-transferase 1	GO:0071449	cellular response to lipid hydroperoxide	0.000124148	42.8805
c13424_g1_i3_664_19169	Mgst1	Microsomal glutathione S-transferase 1	GO:0071449	cellular response to lipid hydroperoxide	0.000124148	42.8805
Contig25051	Cd74	H-2 class II histocompatibility antigen gamma chain	GO:0002906	negative regulation of mature B cell apoptotic process	0.000124148	42.8805
Contig25050	Cd74	H-2 class II histocompatibility antigen gamma chain	GO:0002906	negative regulation of mature B cell apoptotic process	0.000124148	42.8805
c6948_g1_i1_731_17351	Cd74	H-2 class II histocompatibility antigen gamma chain	GO:0002906	negative regulation of mature B cell apoptotic process	0.000124148	42.8805
Contig19649	Mgst1	Microsomal glutathione S-transferase 1	GO:0071449	cellular response to lipid hydroperoxide	0.000124148	42.8805
Contig17001	Ryr3	Ryanodine receptor 3	GO:0071313	cellular response to caffeine	0.000134619	18.0549
Contig13497	Ryr3	Ryanodine receptor 3	GO:0071313	cellular response to caffeine	0.000134619	18.0549
Contig24230	Ryr3	Ryanodine receptor 3	GO:0071313	cellular response to caffeine	0.000134619	18.0549
Contig18043	Slc8a1	Solute carrier family 8 (Sodium/calcium exchanger), member 1, isoform CRA_f	GO:0071313	cellular response to caffeine	0.000134619	18.0549
Contig20061	Dusp22	Dual specificity protein phosphatase 22	GO:0008283	cell proliferation	0.000143338	2.49684
Contig25451	Zeb1	Zinc finger E-box binding homeobox 1	GO:0008283	cell proliferation	0.000143338	2.49684
Contig27535	Lrp2	Low-density lipoprotein receptor-related protein 2	GO:0008283	cell proliferation	0.000143338	2.49684
Contig24166	Ache	Acetylcholinesterase	GO:0008283	cell proliferation	0.000143338	2.49684
Contig25051	Cd74	H-2 class II histocompatibility antigen gamma chain	GO:0008283	cell proliferation	0.000143338	2.49684
Contig25050	Cd74	H-2 class II histocompatibility antigen gamma chain	GO:0008283	cell proliferation	0.000143338	2.49684
Contig14981	Chrm3	Cholinergic receptor, muscarinic 3, cardiac	GO:0008283	cell proliferation	0.000143338	2.49684
Contig27534	Lrp2	Low-density lipoprotein receptor-related protein 2	GO:0008283	cell proliferation	0.000143338	2.49684
Contig27531	Lrp2	Low-density lipoprotein receptor-related protein 2	GO:0008283	cell proliferation	0.000143338	2.49684
Contig26295	Dusp22	Dual specificity protein phosphatase 22	GO:0008283	cell proliferation	0.000143338	2.49684
c13114_g3_i1_339_22421	Lrp2	Low-density lipoprotein receptor-related protein 2	GO:0008283	cell proliferation	0.000143338	2.49684
Contig25386	Lrp2	Low-density lipoprotein receptor-related protein 2	GO:0008283	cell proliferation	0.000143338	2.49684
Contig14371	Csf1r	Macrophage colony-stimulating factor 1 receptor	GO:0008283	cell proliferation	0.000143338	2.49684
Contig25976	Lama5	Putative uncharacterized protein	GO:0008283	cell proliferation	0.000143338	2.49684
c8780_g1_i1_445_17880	Lrp2	Low-density lipoprotein receptor-related protein 2	GO:0008283	cell proliferation	0.000143338	2.49684
Contig18372	Chrm3	Cholinergic receptor, muscarinic 3, cardiac	GO:0008283	cell proliferation	0.000143338	2.49684
c13022_g2_i2_1892_15085	Bcl2l1	Bcl-2-like protein 1	GO:0008283	cell proliferation	0.000143338	2.49684
Contig23982	Enpep	Glutamyl aminopeptidase	GO:0008283	cell proliferation	0.000143338	2.49684
Contig25819	Prg4	Prg4 protein	GO:0008283	cell proliferation	0.000143338	2.49684
Contig27533	Lrp2	Low-density lipoprotein receptor-related protein 2	GO:0008283	cell proliferation	0.000143338	2.49684
c6948_g1_i1_731_17351	Cd74	H-2 class II histocompatibility antigen gamma chain	GO:0008283	cell proliferation	0.000143338	2.49684
Contig23983	Enpep	Glutamyl aminopeptidase	GO:0008283	cell proliferation	0.000143338	2.49684
Contig27532	Lrp2	Low-density lipoprotein receptor-related protein 2	GO:0008283	cell proliferation	0.000143338	2.49684
Contig26483	cxcl12a	Sdf1a	GO:0030900	forebrain development	0.000167435	4.0488
Contig25451	Zeb1	Zinc finger E-box binding homeobox 1	GO:0030900	forebrain development	0.000167435	4.0488
Contig27535	Lrp2	Low-density lipoprotein receptor-related protein 2	GO:0030900	forebrain development	0.000167435	4.0488
c16187_g4_i1_241_22808	cxcl12a	Sdf1a	GO:0030900	forebrain development	0.000167435	4.0488
Contig27534	Lrp2	Low-density lipoprotein receptor-related protein 2	GO:0030900	forebrain development	0.000167435	4.0488
Contig27531	Lrp2	Low-density lipoprotein receptor-related protein 2	GO:0030900	forebrain development	0.000167435	4.0488
c13114_g3_i1_339_22421	Lrp2	Low-density lipoprotein receptor-related protein 2	GO:0030900	forebrain development	0.000167435	4.0488
Contig25386	Lrp2	Low-density lipoprotein receptor-related protein 2	GO:0030900	forebrain development	0.000167435	4.0488
c8780_g1_i1_445_17880	Lrp2	Low-density lipoprotein receptor-related protein 2	GO:0030900	forebrain development	0.000167435	4.0488
Contig27533	Lrp2	Low-density lipoprotein receptor-related protein 2	GO:0030900	forebrain development	0.000167435	4.0488
Contig27532	Lrp2	Low-density lipoprotein receptor-related protein 2	GO:0030900	forebrain development	0.000167435	4.0488
Contig23672	Itgb2	Integrin beta-2	GO:0045123	cellular extravasation	0.00017581	36.7547
Contig25051	Cd74	H-2 class II histocompatibility antigen gamma chain	GO:0045581	negative regulation of T cell differentiation	0.00017581	36.7547
Contig25050	Cd74	H-2 class II histocompatibility antigen gamma chain	GO:0045581	negative regulation of T cell differentiation	0.00017581	36.7547
c11245_g2_i1_289_22141	Itgax	Putative uncharacterized protein	GO:0045123	cellular extravasation	0.00017581	36.7547
c6948_g1_i1_731_17351	Cd74	H-2 class II histocompatibility antigen gamma chain	GO:0045581	negative regulation of T cell differentiation	0.00017581	36.7547
Contig18764	Itga1	Itga1 protein	GO:0045123	cellular extravasation	0.00017581	36.7547
Contig26086	Dmbt1	Deleted in malignant brain tumors 1 protein	GO:0002221	pattern recognition receptor signaling pathway	0.000188761	16.3354
c15139_g2_i1_262_22719	5430419D17Rik	Putative DMBT1-like protein	GO:0002221	pattern recognition receptor signaling pathway	0.000188761	16.3354
Contig25730	Marco	Macrophage receptor with collagenous structure	GO:0002221	pattern recognition receptor signaling pathway	0.000188761	16.3354
Contig18861	Colec12	Collectin-12	GO:0002221	pattern recognition receptor signaling pathway	0.000188761	16.3354
c6670_g2_i1_221_17292	B2m	Beta-2-microglobulin	GO:0001916	positive regulation of T cell mediated cytotoxicity	0.000221014	15.5929
Contig22714	H2-Q10	LOC676837 protein	GO:0001916	positive regulation of T cell mediated cytotoxicity	0.000221014	15.5929
Contig15336	H2-Ab1	Major histocompatibility complex class II beta chain	GO:0001916	positive regulation of T cell mediated cytotoxicity	0.000221014	15.5929
Contig22715	Mr1	MCH class I	GO:0001916	positive regulation of T cell mediated cytotoxicity	0.000221014	15.5929
c19186_g2_i2_2260_23161	Ctss	Cathepsin S	GO:0002480	antigen processing and presentation of exogenous peptide antigen via MHC class I, TAP-independent	0.000239634	32.1603
c6670_g2_i1_221_17292	B2m	Beta-2-microglobulin	GO:0002480	antigen processing and presentation of exogenous peptide antigen via MHC class I, TAP-independent	0.000239634	32.1603
Contig28267	Abca1	ATP-binding cassette sub-family A member 1	GO:0042158	lipoprotein biosynthetic process	0.000239634	32.1603
Contig28267	Abca1	ATP-binding cassette sub-family A member 1	GO:0034380	high-density lipoprotein particle assembly	0.000239634	32.1603
Contig28267	Abca1	ATP-binding cassette sub-family A member 1	GO:0032489	regulation of Cdc42 protein signal transduction	0.000239634	32.1603
Contig23913	Apoe	Apolipoprotein E	GO:0034380	high-density lipoprotein particle assembly	0.000239634	32.1603
Contig23913	Apoe	Apolipoprotein E	GO:0032489	regulation of Cdc42 protein signal transduction	0.000239634	32.1603
Contig23913	Apoe	Apolipoprotein E	GO:0042158	lipoprotein biosynthetic process	0.000239634	32.1603
Contig28268	Abca1	ATP-binding cassette sub-family A member 1	GO:0042158	lipoprotein biosynthetic process	0.000239634	32.1603
Contig28268	Abca1	ATP-binding cassette sub-family A member 1	GO:0034380	high-density lipoprotein particle assembly	0.000239634	32.1603
Contig28268	Abca1	ATP-binding cassette sub-family A member 1	GO:0032489	regulation of Cdc42 protein signal transduction	0.000239634	32.1603
Contig7181	Ctss	Cathepsin S	GO:0002480	antigen processing and presentation of exogenous peptide antigen via MHC class I, TAP-independent	0.000239634	32.1603
Contig17001	Ryr3	Ryanodine receptor 3	GO:0051481	negative regulation of cytosolic calcium ion concentration	0.000297111	14.2935
Contig13497	Ryr3	Ryanodine receptor 3	GO:0051481	negative regulation of cytosolic calcium ion concentration	0.000297111	14.2935
Contig24230	Ryr3	Ryanodine receptor 3	GO:0051481	negative regulation of cytosolic calcium ion concentration	0.000297111	14.2935
Contig18043	Slc8a1	Solute carrier family 8 (Sodium/calcium exchanger), member 1, isoform CRA_f	GO:0051481	negative regulation of cytosolic calcium ion concentration	0.000297111	14.2935
Contig27535	Lrp2	Low-density lipoprotein receptor-related protein 2	GO:0006486	protein glycosylation	0.000348897	3.69949
Contig13484	B3galt2	Beta-1,3-galactosyltransferase 2	GO:0006486	protein glycosylation	0.000348897	3.69949
Contig27534	Lrp2	Low-density lipoprotein receptor-related protein 2	GO:0006486	protein glycosylation	0.000348897	3.69949
Contig27531	Lrp2	Low-density lipoprotein receptor-related protein 2	GO:0006486	protein glycosylation	0.000348897	3.69949
c13114_g3_i1_339_22421	Lrp2	Low-density lipoprotein receptor-related protein 2	GO:0006486	protein glycosylation	0.000348897	3.69949
Contig25386	Lrp2	Low-density lipoprotein receptor-related protein 2	GO:0006486	protein glycosylation	0.000348897	3.69949
Contig9057	Dpm1	Dolichol-phosphate mannosyltransferase	GO:0006486	protein glycosylation	0.000348897	3.69949
c8780_g1_i1_445_17880	Lrp2	Low-density lipoprotein receptor-related protein 2	GO:0006486	protein glycosylation	0.000348897	3.69949
Contig24010	St8sia6	ST8 alpha-N-acetyl-neuraminide alpha-2,8-sialyltransferase 6	GO:0006486	protein glycosylation	0.000348897	3.69949
Contig27533	Lrp2	Low-density lipoprotein receptor-related protein 2	GO:0006486	protein glycosylation	0.000348897	3.69949
Contig27532	Lrp2	Low-density lipoprotein receptor-related protein 2	GO:0006486	protein glycosylation	0.000348897	3.69949
c19186_g2_i2_2260_23161	Ctss	Cathepsin S	GO:0045087	innate immune response	0.00037386	2.1326
c6670_g2_i1_221_17292	B2m	Beta-2-microglobulin	GO:0045087	innate immune response	0.00037386	2.1326
Contig24414	Actr2	ARP2 actin-related protein 2 homolog (Yeast)	GO:0045087	innate immune response	0.00037386	2.1326
Contig27323	Ctsk	Cathepsin K, isoform CRA_a	GO:0045087	innate immune response	0.00037386	2.1326
Contig13714	Unc93b1	Protein unc-93 homolog B1	GO:0045087	innate immune response	0.00037386	2.1326
Contig15238	C1qb	Complement C1q subcomponent subunit B	GO:0045087	innate immune response	0.00037386	2.1326
Contig26086	Dmbt1	Deleted in malignant brain tumors 1 protein	GO:0045087	innate immune response	0.00037386	2.1326
Contig23672	Itgb2	Integrin beta-2	GO:0045087	innate immune response	0.00037386	2.1326
Contig16926	Hck	Tyrosine-protein kinase HCK	GO:0045087	innate immune response	0.00037386	2.1326
c22161_g1_i1_478_23674	Tec	Tyrosine-protein kinase Tec	GO:0045087	innate immune response	0.00037386	2.1326
Contig13817	C1qc	Complement C1q subcomponent subunit C	GO:0045087	innate immune response	0.00037386	2.1326
Contig1905	Ctsk	Cathepsin K, isoform CRA_a	GO:0045087	innate immune response	0.00037386	2.1326
c15139_g2_i1_262_22719	5430419D17Rik	Putative DMBT1-like protein	GO:0045087	innate immune response	0.00037386	2.1326
c6638_g1_i1_210_21265	Trim25	Putative uncharacterized protein	GO:0045087	innate immune response	0.00037386	2.1326
c20290_g1_i3_960_23410	Try5	Protein Try5	GO:0045087	innate immune response	0.00037386	2.1326
Contig5358	C1qc	Complement C1q subcomponent subunit C	GO:0045087	innate immune response	0.00037386	2.1326
Contig24958	Asgr1	Asialoglycoprotein receptor 1	GO:0045087	innate immune response	0.00037386	2.1326
Contig25730	Marco	Macrophage receptor with collagenous structure	GO:0045087	innate immune response	0.00037386	2.1326
Contig14371	Csf1r	Macrophage colony-stimulating factor 1 receptor	GO:0045087	innate immune response	0.00037386	2.1326
c978_g1_i1_239_20708	C7	Oxidation resistance protein 1	GO:0045087	innate immune response	0.00037386	2.1326
c20492_g1_i1_449_16247	Card11	Putative uncharacterized protein	GO:0045087	innate immune response	0.00037386	2.1326
Contig25439	C4b	Complement component 4B (Childo blood group)	GO:0045087	innate immune response	0.00037386	2.1326
Contig7181	Ctss	Cathepsin S	GO:0045087	innate immune response	0.00037386	2.1326
c13022_g2_i2_1892_15085	Bcl2l1	Bcl-2-like protein 1	GO:0045087	innate immune response	0.00037386	2.1326
Contig28342	Try5	Protein Try5	GO:0045087	innate immune response	0.00037386	2.1326
c12715_g3_i1_296_22359	Card11	Putative uncharacterized protein	GO:0045087	innate immune response	0.00037386	2.1326
c11245_g2_i1_289_22141	Itgax	Putative uncharacterized protein	GO:0045087	innate immune response	0.00037386	2.1326
Contig23410	Fcer1g	High affinity immunoglobulin epsilon receptor subunit gamma	GO:0045087	innate immune response	0.00037386	2.1326
Contig25051	Cd74	H-2 class II histocompatibility antigen gamma chain	GO:0002821	positive regulation of adaptive immune response	0.00040817	25.7283
Contig25050	Cd74	H-2 class II histocompatibility antigen gamma chain	GO:0002821	positive regulation of adaptive immune response	0.00040817	25.7283
c6948_g1_i1_731_17351	Cd74	H-2 class II histocompatibility antigen gamma chain	GO:0002821	positive regulation of adaptive immune response	0.00040817	25.7283
Contig9331	Atp5e	ATP synthase subunit epsilon, mitochondrial	GO:0006754	ATP biosynthetic process	0.000628437	7.94083
c6178_g1_i1_347_21198	Pkm	Pyruvate kinase PKM	GO:0006754	ATP biosynthetic process	0.000628437	7.94083
c11649_g2_i1_353_18734	Atp1a3	Sodium/potassium-transporting ATPase subunit alpha-3	GO:0006754	ATP biosynthetic process	0.000628437	7.94083
c19842_g1_i1_262_20363	ATP6	ATP synthase subunit a	GO:0006754	ATP biosynthetic process	0.000628437	7.94083
c11649_g1_i1_230_18733	Atp1a3	Sodium/potassium-transporting ATPase subunit alpha-3	GO:0006754	ATP biosynthetic process	0.000628437	7.94083
c11355_g1_i1_265_22171	csf3r	Granulocyte stimulating factor receptor	GO:0030223	neutrophil differentiation	0.000638129	21.4402
Contig25051	Cd74	H-2 class II histocompatibility antigen gamma chain	GO:0060907	positive regulation of macrophage cytokine production	0.000638129	21.4402
Contig25050	Cd74	H-2 class II histocompatibility antigen gamma chain	GO:0060907	positive regulation of macrophage cytokine production	0.000638129	21.4402
Contig18392	Spi1	Transcription factor PU.1	GO:0030223	neutrophil differentiation	0.000638129	21.4402
c11355_g3_i1_248_22173	csf3r	Granulocyte stimulating factor receptor	GO:0030223	neutrophil differentiation	0.000638129	21.4402
c6948_g1_i1_731_17351	Cd74	H-2 class II histocompatibility antigen gamma chain	GO:0060907	positive regulation of macrophage cytokine production	0.000638129	21.4402
c11355_g1_i1_265_22171	csf3r	Granulocyte stimulating factor receptor	GO:0030099	myeloid cell differentiation	0.000749956	5.98332
Contig24460	Irf8	Interferon regulatory factor 8	GO:0030099	myeloid cell differentiation	0.000749956	5.98332
Contig18392	Spi1	Transcription factor PU.1	GO:0030099	myeloid cell differentiation	0.000749956	5.98332
Contig25622	gata5	GATA-binding protein 5	GO:0030099	myeloid cell differentiation	0.000749956	5.98332
c11355_g3_i1_248_22173	csf3r	Granulocyte stimulating factor receptor	GO:0030099	myeloid cell differentiation	0.000749956	5.98332
Contig24459	Irf8	Interferon regulatory factor 8	GO:0030099	myeloid cell differentiation	0.000749956	5.98332
Contig24233	Ccr4	C-C chemokine receptor type 4	GO:0070098	chemokine-mediated signaling pathway	0.000778573	19.791
Contig25852	Cmklr1	Chemokine-like receptor 1	GO:0070098	chemokine-mediated signaling pathway	0.000778573	19.791
c1413_g1_i1_339_20756	Cxcr3	C-X-C chemokine receptor type 3	GO:0070098	chemokine-mediated signaling pathway	0.000778573	19.791
Contig9555	Rac2	Ras-related C3 botulinum toxin substrate 2	GO:2000391	positive regulation of neutrophil extravasation	0.000791578	85.7609
Contig24460	Irf8	Interferon regulatory factor 8	GO:0045658	regulation of neutrophil differentiation	0.000791578	85.7609
Contig24460	Irf8	Interferon regulatory factor 8	GO:0045649	regulation of macrophage differentiation	0.000791578	85.7609
Contig27811	Adam8	Disintegrin and metalloproteinase domain-containing protein 8	GO:2000391	positive regulation of neutrophil extravasation	0.000791578	85.7609
c12365_g3_i1_250_22319	Fap	Seprase	GO:0051917	regulation of fibrinolysis	0.000791578	85.7609
Contig10868	Angptl4	Angiopoietin-related protein 4	GO:0045834	positive regulation of lipid metabolic process	0.000791578	85.7609
Contig26095	Angptl4	Angiopoietin-related protein 4	GO:0045834	positive regulation of lipid metabolic process	0.000791578	85.7609
Contig24802	Fap	Seprase	GO:0051917	regulation of fibrinolysis	0.000791578	85.7609
Contig24459	Irf8	Interferon regulatory factor 8	GO:0045658	regulation of neutrophil differentiation	0.000791578	85.7609
Contig24459	Irf8	Interferon regulatory factor 8	GO:0045649	regulation of macrophage differentiation	0.000791578	85.7609
Contig23540	Ecm1	Ecm1 protein	GO:0006954	inflammatory response	0.000826593	3.11858
Contig23672	Itgb2	Integrin beta-2	GO:0006954	inflammatory response	0.000826593	3.11858
Contig16926	Hck	Tyrosine-protein kinase HCK	GO:0006954	inflammatory response	0.000826593	3.11858
Contig24233	Ccr4	C-C chemokine receptor type 4	GO:0006954	inflammatory response	0.000826593	3.11858
Contig27811	Adam8	Disintegrin and metalloproteinase domain-containing protein 8	GO:0006954	inflammatory response	0.000826593	3.11858
Contig23541	Ecm1	Ecm1 protein	GO:0006954	inflammatory response	0.000826593	3.11858
Contig28547	Cela1	Putative uncharacterized protein	GO:0006954	inflammatory response	0.000826593	3.11858
Contig18926	Chst2	Putative uncharacterized protein	GO:0006954	inflammatory response	0.000826593	3.11858
Contig14371	Csf1r	Macrophage colony-stimulating factor 1 receptor	GO:0006954	inflammatory response	0.000826593	3.11858
Contig25439	C4b	Complement component 4B (Childo blood group)	GO:0006954	inflammatory response	0.000826593	3.11858
c1413_g1_i1_339_20756	Cxcr3	C-X-C chemokine receptor type 3	GO:0006954	inflammatory response	0.000826593	3.11858
Contig25478	Lphn3	Latrophilin-3	GO:0006954	inflammatory response	0.000826593	3.11858
Contig25112	Mmp9	Matrix metalloproteinase-9	GO:0009617	response to bacterium	0.000912047	7.26788
Contig24460	Irf8	Interferon regulatory factor 8	GO:0009617	response to bacterium	0.000912047	7.26788
Contig24203	Rhog	Ras homolog gene family member G	GO:0009617	response to bacterium	0.000912047	7.26788
c1413_g1_i1_339_20756	Cxcr3	C-X-C chemokine receptor type 3	GO:0009617	response to bacterium	0.000912047	7.26788
Contig24459	Irf8	Interferon regulatory factor 8	GO:0009617	response to bacterium	0.000912047	7.26788
Contig28267	Abca1	ATP-binding cassette sub-family A member 1	GO:0033700	phospholipid efflux	0.00093721	18.3773
Contig25051	Cd74	H-2 class II histocompatibility antigen gamma chain	GO:1902166	negative regulation of intrinsic apoptotic signaling pathway in response to DNA damage by p53 class mediator	0.00093721	18.3773
Contig25051	Cd74	H-2 class II histocompatibility antigen gamma chain	GO:0045060	negative thymic T cell selection	0.00093721	18.3773
Contig25050	Cd74	H-2 class II histocompatibility antigen gamma chain	GO:1902166	negative regulation of intrinsic apoptotic signaling pathway in response to DNA damage by p53 class mediator	0.00093721	18.3773
Contig25050	Cd74	H-2 class II histocompatibility antigen gamma chain	GO:0045060	negative thymic T cell selection	0.00093721	18.3773
Contig23913	Apoe	Apolipoprotein E	GO:0033700	phospholipid efflux	0.00093721	18.3773
Contig28268	Abca1	ATP-binding cassette sub-family A member 1	GO:0033700	phospholipid efflux	0.00093721	18.3773
Contig23982	Enpep	Glutamyl aminopeptidase	GO:0002005	angiotensin catabolic process in blood	0.00093721	18.3773
c6948_g1_i1_731_17351	Cd74	H-2 class II histocompatibility antigen gamma chain	GO:1902166	negative regulation of intrinsic apoptotic signaling pathway in response to DNA damage by p53 class mediator	0.00093721	18.3773
c6948_g1_i1_731_17351	Cd74	H-2 class II histocompatibility antigen gamma chain	GO:0045060	negative thymic T cell selection	0.00093721	18.3773
Contig23983	Enpep	Glutamyl aminopeptidase	GO:0002005	angiotensin catabolic process in blood	0.00093721	18.3773
Contig18310	Ace	Angiotensin-converting enzyme	GO:0002005	angiotensin catabolic process in blood	0.00093721	18.3773
Contig27323	Ctsk	Cathepsin K, isoform CRA_a	GO:0001957	intramembranous ossification	0.0011149	17.1522
Contig1905	Ctsk	Cathepsin K, isoform CRA_a	GO:0001957	intramembranous ossification	0.0011149	17.1522
Contig13660	Mmp2	72 kDa type IV collagenase	GO:0001957	intramembranous ossification	0.0011149	17.1522
Contig15238	C1qb	Complement C1q subcomponent subunit B	GO:0048839	inner ear development	0.0011251	4.10831
c6709_g1_i1_295_21279	cd74a	Uncharacterized protein	GO:0048839	inner ear development	0.0011251	4.10831
Contig25051	Cd74	H-2 class II histocompatibility antigen gamma chain	GO:0048839	inner ear development	0.0011251	4.10831
Contig25050	Cd74	H-2 class II histocompatibility antigen gamma chain	GO:0048839	inner ear development	0.0011251	4.10831
Contig23327	Tgfb3	Transforming growth factor beta-3	GO:0048839	inner ear development	0.0011251	4.10831
Contig22415	Kif3b	Putative uncharacterized protein	GO:0048839	inner ear development	0.0011251	4.10831
c6948_g1_i1_731_17351	Cd74	H-2 class II histocompatibility antigen gamma chain	GO:0048839	inner ear development	0.0011251	4.10831
Contig3256	Kif3b	Putative uncharacterized protein	GO:0048839	inner ear development	0.0011251	4.10831
Contig23982	Enpep	Glutamyl aminopeptidase	GO:0002003	angiotensin maturation	0.00118644	9.52899
Contig23983	Enpep	Glutamyl aminopeptidase	GO:0002003	angiotensin maturation	0.00118644	9.52899
Contig18310	Ace	Angiotensin-converting enzyme	GO:0002003	angiotensin maturation	0.00118644	9.52899
Contig18471	Anpep	Aminopeptidase N	GO:0002003	angiotensin maturation	0.00118644	9.52899
c9703_g1_i1_279_21825	Gpr183	G-protein coupled receptor 183	GO:0030890	positive regulation of B cell proliferation	0.00128283	5.36006
Contig25051	Cd74	H-2 class II histocompatibility antigen gamma chain	GO:0030890	positive regulation of B cell proliferation	0.00128283	5.36006
Contig25050	Cd74	H-2 class II histocompatibility antigen gamma chain	GO:0030890	positive regulation of B cell proliferation	0.00128283	5.36006
c20492_g1_i1_449_16247	Card11	Putative uncharacterized protein	GO:0030890	positive regulation of B cell proliferation	0.00128283	5.36006
c12715_g3_i1_296_22359	Card11	Putative uncharacterized protein	GO:0030890	positive regulation of B cell proliferation	0.00128283	5.36006
c6948_g1_i1_731_17351	Cd74	H-2 class II histocompatibility antigen gamma chain	GO:0030890	positive regulation of B cell proliferation	0.00128283	5.36006
Contig26483	cxcl12a	Sdf1a	GO:2000472	negative regulation of hematopoietic stem cell migration	0.00130909	57.174
Contig23540	Ecm1	Ecm1 protein	GO:0002828	regulation of type 2 immune response	0.00130909	57.174
Contig23540	Ecm1	Ecm1 protein	GO:2000404	regulation of T cell migration	0.00130909	57.174
Contig26086	Dmbt1	Deleted in malignant brain tumors 1 protein	GO:0043152	induction of bacterial agglutination	0.00130909	57.174
Contig25381	SLC3A2	cDNA FLJ54090, highly similar to 4F2 cell-surface antigen heavy chain	GO:0060142	regulation of syncytium formation by plasma membrane fusion	0.00130909	57.174
Contig25381	SLC3A2	cDNA FLJ54090, highly similar to 4F2 cell-surface antigen heavy chain	GO:0060356	leucine import	0.00130909	57.174
Contig25381	SLC3A2	cDNA FLJ54090, highly similar to 4F2 cell-surface antigen heavy chain	GO:0015827	tryptophan transport	0.00130909	57.174
Contig16926	Hck	Tyrosine-protein kinase HCK	GO:0002522	leukocyte migration involved in immune response	0.00130909	57.174
Contig1884	H2-Eb1	I-E beta MHC class II protein	GO:0002381	immunoglobulin production involved in immunoglobulin mediated immune response	0.00130909	57.174
Contig23541	Ecm1	Ecm1 protein	GO:0002828	regulation of type 2 immune response	0.00130909	57.174
Contig23541	Ecm1	Ecm1 protein	GO:2000404	regulation of T cell migration	0.00130909	57.174
Contig18780	Slc3a2	4F2 cell-surface antigen heavy chain	GO:0060142	regulation of syncytium formation by plasma membrane fusion	0.00130909	57.174
Contig18780	Slc3a2	4F2 cell-surface antigen heavy chain	GO:0060356	leucine import	0.00130909	57.174
Contig18780	Slc3a2	4F2 cell-surface antigen heavy chain	GO:0015827	tryptophan transport	0.00130909	57.174
c16187_g4_i1_241_22808	cxcl12a	Sdf1a	GO:2000472	negative regulation of hematopoietic stem cell migration	0.00130909	57.174
Contig14981	Chrm3	Cholinergic receptor, muscarinic 3, cardiac	GO:0007207	phospholipase C-activating G-protein coupled acetylcholine receptor signaling pathway	0.00130909	57.174
c15139_g2_i1_262_22719	5430419D17Rik	Putative DMBT1-like protein	GO:0043152	induction of bacterial agglutination	0.00130909	57.174
Contig15336	H2-Ab1	Major histocompatibility complex class II beta chain	GO:0002381	immunoglobulin production involved in immunoglobulin mediated immune response	0.00130909	57.174
Contig18372	Chrm3	Cholinergic receptor, muscarinic 3, cardiac	GO:0007207	phospholipase C-activating G-protein coupled acetylcholine receptor signaling pathway	0.00130909	57.174
c1413_g1_i1_339_20756	Cxcr3	C-X-C chemokine receptor type 3	GO:0002522	leukocyte migration involved in immune response	0.00130909	57.174
Contig25051	Cd74	H-2 class II histocompatibility antigen gamma chain	GO:0051085	chaperone mediated protein folding requiring cofactor	0.00131248	16.0802
Contig25050	Cd74	H-2 class II histocompatibility antigen gamma chain	GO:0051085	chaperone mediated protein folding requiring cofactor	0.00131248	16.0802
c6948_g1_i1_731_17351	Cd74	H-2 class II histocompatibility antigen gamma chain	GO:0051085	chaperone mediated protein folding requiring cofactor	0.00131248	16.0802
c6670_g2_i1_221_17292	B2m	Beta-2-microglobulin	GO:0050776	regulation of immune response	0.00148844	5.19763
Contig23672	Itgb2	Integrin beta-2	GO:0050776	regulation of immune response	0.00148844	5.19763
c20492_g1_i1_449_16247	Card11	Putative uncharacterized protein	GO:0050776	regulation of immune response	0.00148844	5.19763
c12715_g3_i1_296_22359	Card11	Putative uncharacterized protein	GO:0050776	regulation of immune response	0.00148844	5.19763
Contig23410	Fcer1g	High affinity immunoglobulin epsilon receptor subunit gamma	GO:0050776	regulation of immune response	0.00148844	5.19763
Contig14865	Hmcn1	Protein Hmcn1	GO:0050776	regulation of immune response	0.00148844	5.19763
Contig15049	Eftud1	Elongation factor Tu GTP-binding domain-containing protein 1	GO:0006414	translational elongation	0.00149297	3.9205
Contig10922	Rpl38	MCG14541	GO:0006414	translational elongation	0.00149297	3.9205
c21081_g1_i1_247_20542	eef1b2	Eukaryotic translation elongation factor 1 beta 2	GO:0006414	translational elongation	0.00149297	3.9205
c10184_g1_i1_4939_21917	Eftud1	Elongation factor Tu GTP-binding domain-containing protein 1	GO:0006414	translational elongation	0.00149297	3.9205
Contig22883	Eef1a1	Elongation factor 1-alpha 1	GO:0006414	translational elongation	0.00149297	3.9205
c9263_g1_i1_213_18030	Rplp0	60S acidic ribosomal protein P0	GO:0006414	translational elongation	0.00149297	3.9205
c20900_g1_i1_210_20506	Rpl35a	60S ribosomal protein L35a	GO:0006414	translational elongation	0.00149297	3.9205
Contig23312	Rps14	40S ribosomal protein S14	GO:0006414	translational elongation	0.00149297	3.9205
Contig28267	Abca1	ATP-binding cassette sub-family A member 1	GO:0043691	reverse cholesterol transport	0.00153073	15.1343
c7224_g2_i1_562_17413	Hba-x	Hemoglobin subunit zeta	GO:0015671	oxygen transport	0.00153073	15.1343
Contig25051	Cd74	H-2 class II histocompatibility antigen gamma chain	GO:0001961	positive regulation of cytokine-mediated signaling pathway	0.00153073	15.1343
Contig25050	Cd74	H-2 class II histocompatibility antigen gamma chain	GO:0001961	positive regulation of cytokine-mediated signaling pathway	0.00153073	15.1343
Contig17862	Hba-x	Hemoglobin subunit zeta	GO:0015671	oxygen transport	0.00153073	15.1343
Contig23913	Apoe	Apolipoprotein E	GO:0043691	reverse cholesterol transport	0.00153073	15.1343
Contig28268	Abca1	ATP-binding cassette sub-family A member 1	GO:0043691	reverse cholesterol transport	0.00153073	15.1343
Contig26821	Hbb-bh1	Hemoglobin subunit beta-H1	GO:0015671	oxygen transport	0.00153073	15.1343
Contig23982	Enpep	Glutamyl aminopeptidase	GO:0006725	cellular aromatic compound metabolic process	0.00153073	15.1343
Contig23982	Enpep	Glutamyl aminopeptidase	GO:0003081	regulation of systemic arterial blood pressure by renin-angiotensin	0.00153073	15.1343
c6948_g1_i1_731_17351	Cd74	H-2 class II histocompatibility antigen gamma chain	GO:0001961	positive regulation of cytokine-mediated signaling pathway	0.00153073	15.1343
Contig23983	Enpep	Glutamyl aminopeptidase	GO:0006725	cellular aromatic compound metabolic process	0.00153073	15.1343
Contig23983	Enpep	Glutamyl aminopeptidase	GO:0003081	regulation of systemic arterial blood pressure by renin-angiotensin	0.00153073	15.1343
Contig18310	Ace	Angiotensin-converting enzyme	GO:0003081	regulation of systemic arterial blood pressure by renin-angiotensin	0.00153073	15.1343
Contig18471	Anpep	Aminopeptidase N	GO:0006725	cellular aromatic compound metabolic process	0.00153073	15.1343
Contig23672	Itgb2	Integrin beta-2	GO:0030593	neutrophil chemotaxis	0.00164778	6.30595
Contig26217	Itga9	Protein Itga9	GO:0030593	neutrophil chemotaxis	0.00164778	6.30595
c11245_g2_i1_289_22141	Itgax	Putative uncharacterized protein	GO:0030593	neutrophil chemotaxis	0.00164778	6.30595
Contig18764	Itga1	Itga1 protein	GO:0030593	neutrophil chemotaxis	0.00164778	6.30595
Contig23410	Fcer1g	High affinity immunoglobulin epsilon receptor subunit gamma	GO:0030593	neutrophil chemotaxis	0.00164778	6.30595
c20345_g1_i5_713_23440	Chka	Choline kinase alpha	GO:0019695	choline metabolic process	0.0017704	14.2935
Contig17932	Bche	Butyrylcholinesterase	GO:0019695	choline metabolic process	0.0017704	14.2935
Contig24166	Ache	Acetylcholinesterase	GO:0019695	choline metabolic process	0.0017704	14.2935
Contig17932	Bche	Butyrylcholinesterase	GO:0006581	acetylcholine catabolic process	0.00194846	42.8805
Contig24166	Ache	Acetylcholinesterase	GO:0006581	acetylcholine catabolic process	0.00194846	42.8805
c9060_g1_i1_499_21696	Chdh	Putative uncharacterized protein	GO:0019285	glycine betaine biosynthetic process from choline	0.00194846	42.8805
Contig24229	Chdh	Putative uncharacterized protein	GO:0019285	glycine betaine biosynthetic process from choline	0.00194846	42.8805
Contig26385	H2-Aa	H-2 class II histocompatibility antigen, A-Q alpha chain	GO:0034341	response to interferon-gamma	0.00203221	13.5412
Contig28267	Abca1	ATP-binding cassette sub-family A member 1	GO:0034616	response to laminar fluid shear stress	0.00203221	13.5412
Contig1884	H2-Eb1	I-E beta MHC class II protein	GO:0034341	response to interferon-gamma	0.00203221	13.5412
Contig1734	H2-Aa	H-2 class II histocompatibility antigen, A-Q alpha chain	GO:0034341	response to interferon-gamma	0.00203221	13.5412
Contig28268	Abca1	ATP-binding cassette sub-family A member 1	GO:0034616	response to laminar fluid shear stress	0.00203221	13.5412
Contig23327	Tgfb3	Transforming growth factor beta-3	GO:0034616	response to laminar fluid shear stress	0.00203221	13.5412
Contig26483	cxcl12a	Sdf1a	GO:0030239	myofibril assembly	0.00217057	7.97776
Contig18009	Igsf10	Immunoglobulin superfamily member 10	GO:0042246	tissue regeneration	0.00217057	7.97776
Contig17932	Bche	Butyrylcholinesterase	GO:0030239	myofibril assembly	0.00217057	7.97776
Contig24166	Ache	Acetylcholinesterase	GO:0030239	myofibril assembly	0.00217057	7.97776
c6401_g1_i1_371_17230	Igsf10	Immunoglobulin superfamily member 10	GO:0042246	tissue regeneration	0.00217057	7.97776
c16187_g4_i1_241_22808	cxcl12a	Sdf1a	GO:0030239	myofibril assembly	0.00217057	7.97776
c14268_g7_i1_517_19345	Igsf10	Immunoglobulin superfamily member 10	GO:0042246	tissue regeneration	0.00217057	7.97776
c14268_g2_i1_486_19342	Igsf10	Immunoglobulin superfamily member 10	GO:0042246	tissue regeneration	0.00217057	7.97776
c9158_g2_i1_415_21713	Pld4	Phospholipase D4	GO:0006629	lipid metabolic process	0.00230552	2.08206
Contig13536	Prdx6	Peroxiredoxin-6	GO:0006629	lipid metabolic process	0.00230552	2.08206
c20345_g1_i5_713_23440	Chka	Choline kinase alpha	GO:0006629	lipid metabolic process	0.00230552	2.08206
Contig27535	Lrp2	Low-density lipoprotein receptor-related protein 2	GO:0006629	lipid metabolic process	0.00230552	2.08206
Contig18042	apoc2	Uncharacterized protein	GO:0006629	lipid metabolic process	0.00230552	2.08206
Contig28267	Abca1	ATP-binding cassette sub-family A member 1	GO:0006629	lipid metabolic process	0.00230552	2.08206
Contig23913	Apoe	Apolipoprotein E	GO:0006629	lipid metabolic process	0.00230552	2.08206
c6175_g1_i1_1825_13834	Oxsm	3-oxoacyl-[acyl-carrier-protein] synthase, mitochondrial	GO:0006629	lipid metabolic process	0.00230552	2.08206
Contig27534	Lrp2	Low-density lipoprotein receptor-related protein 2	GO:0006629	lipid metabolic process	0.00230552	2.08206
Contig27531	Lrp2	Low-density lipoprotein receptor-related protein 2	GO:0006629	lipid metabolic process	0.00230552	2.08206
Contig28268	Abca1	ATP-binding cassette sub-family A member 1	GO:0006629	lipid metabolic process	0.00230552	2.08206
c13114_g3_i1_339_22421	Lrp2	Low-density lipoprotein receptor-related protein 2	GO:0006629	lipid metabolic process	0.00230552	2.08206
Contig25386	Lrp2	Low-density lipoprotein receptor-related protein 2	GO:0006629	lipid metabolic process	0.00230552	2.08206
c8780_g1_i1_445_17880	Lrp2	Low-density lipoprotein receptor-related protein 2	GO:0006629	lipid metabolic process	0.00230552	2.08206
Contig22778	Naaa	N-acylethanolamine-hydrolyzing acid amidase	GO:0006629	lipid metabolic process	0.00230552	2.08206
c17026_g2_i1_507_22916	Elovl1	Elongation of very long chain fatty acids (FEN1/Elo2, SUR4/Elo3, yeast)-like 1	GO:0006629	lipid metabolic process	0.00230552	2.08206
Contig27533	Lrp2	Low-density lipoprotein receptor-related protein 2	GO:0006629	lipid metabolic process	0.00230552	2.08206
Contig27532	Lrp2	Low-density lipoprotein receptor-related protein 2	GO:0006629	lipid metabolic process	0.00230552	2.08206
c19922_g2_i2_448_23311	Cyp3a13	Cytochrome P450, family 3, subfamily a, polypeptide 13	GO:0006629	lipid metabolic process	0.00230552	2.08206
c1149_g1_i1_216_20734	Slc27a6	Protein Slc27a6	GO:0006629	lipid metabolic process	0.00230552	2.08206
Contig24834	Pld3	Phospholipase D3	GO:0006629	lipid metabolic process	0.00230552	2.08206
Contig28267	Abca1	ATP-binding cassette sub-family A member 1	GO:0010875	positive regulation of cholesterol efflux	0.00231685	12.8641
Contig23913	Apoe	Apolipoprotein E	GO:0010875	positive regulation of cholesterol efflux	0.00231685	12.8641
Contig28268	Abca1	ATP-binding cassette sub-family A member 1	GO:0010875	positive regulation of cholesterol efflux	0.00231685	12.8641
c20345_g1_i5_713_23440	Chka	Choline kinase alpha	GO:0006656	phosphatidylcholine biosynthetic process	0.00234616	7.79645
Contig24166	Ache	Acetylcholinesterase	GO:0006656	phosphatidylcholine biosynthetic process	0.00234616	7.79645
Contig25069	Abi3	ABI gene family, member 3	GO:0006656	phosphatidylcholine biosynthetic process	0.00234616	7.79645
Contig28062	Slc44a2	Choline transporter-like protein 2	GO:0006656	phosphatidylcholine biosynthetic process	0.00234616	7.79645
c19186_g2_i2_2260_23161	Ctss	Cathepsin S	GO:0042590	antigen processing and presentation of exogenous peptide antigen via MHC class I	0.00235813	4.72079
c6670_g2_i1_221_17292	B2m	Beta-2-microglobulin	GO:0042590	antigen processing and presentation of exogenous peptide antigen via MHC class I	0.00235813	4.72079
Contig25675	Psmb7	Proteasome subunit beta type-7	GO:0042590	antigen processing and presentation of exogenous peptide antigen via MHC class I	0.00235813	4.72079
Contig26770	Ifi30	Gamma-interferon-inducible lysosomal thiol reductase	GO:0042590	antigen processing and presentation of exogenous peptide antigen via MHC class I	0.00235813	4.72079
Contig7181	Ctss	Cathepsin S	GO:0042590	antigen processing and presentation of exogenous peptide antigen via MHC class I	0.00235813	4.72079
Contig23410	Fcer1g	High affinity immunoglobulin epsilon receptor subunit gamma	GO:0042590	antigen processing and presentation of exogenous peptide antigen via MHC class I	0.00235813	4.72079
c9703_g1_i1_279_21825	Gpr183	G-protein coupled receptor 183	GO:0007186	G-protein coupled receptor signaling pathway	0.00242194	2.27093
c11227_g1_i1_221_22137	Emr1	Emr1	GO:0007186	G-protein coupled receptor signaling pathway	0.00242194	2.27093
Contig17849	Bai2	Brain-specific angiogenesis inhibitor 2	GO:0007186	G-protein coupled receptor signaling pathway	0.00242194	2.27093
Contig25480	si:ch73-221f6.7	Uncharacterized protein	GO:0007186	G-protein coupled receptor signaling pathway	0.00242194	2.27093
Contig23559	Nmbr	Neuromedin-B receptor	GO:0007186	G-protein coupled receptor signaling pathway	0.00242194	2.27093
Contig28267	Abca1	ATP-binding cassette sub-family A member 1	GO:0007186	G-protein coupled receptor signaling pathway	0.00242194	2.27093
Contig24233	Ccr4	C-C chemokine receptor type 4	GO:0007186	G-protein coupled receptor signaling pathway	0.00242194	2.27093
Contig23913	Apoe	Apolipoprotein E	GO:0007186	G-protein coupled receptor signaling pathway	0.00242194	2.27093
Contig14981	Chrm3	Cholinergic receptor, muscarinic 3, cardiac	GO:0007186	G-protein coupled receptor signaling pathway	0.00242194	2.27093
Contig28268	Abca1	ATP-binding cassette sub-family A member 1	GO:0007186	G-protein coupled receptor signaling pathway	0.00242194	2.27093
Contig25852	Cmklr1	Chemokine-like receptor 1	GO:0007186	G-protein coupled receptor signaling pathway	0.00242194	2.27093
Contig23827	Prlhr	Prolactin-releasing peptide receptor	GO:0007186	G-protein coupled receptor signaling pathway	0.00242194	2.27093
Contig18372	Chrm3	Cholinergic receptor, muscarinic 3, cardiac	GO:0007186	G-protein coupled receptor signaling pathway	0.00242194	2.27093
Contig23851	Entpd2	Ectonucleoside triphosphate diphosphohydrolase 2	GO:0007186	G-protein coupled receptor signaling pathway	0.00242194	2.27093
c1413_g1_i1_339_20756	Cxcr3	C-X-C chemokine receptor type 3	GO:0007186	G-protein coupled receptor signaling pathway	0.00242194	2.27093
c22165_g1_i1_382_23676	Gnaz	Guanine nucleotide-binding protein G(z) subunit alpha	GO:0007186	G-protein coupled receptor signaling pathway	0.00242194	2.27093
Contig25478	Lphn3	Latrophilin-3	GO:0007186	G-protein coupled receptor signaling pathway	0.00242194	2.27093
Contig23672	Itgb2	Integrin beta-2	GO:0007229	integrin-mediated signaling pathway	0.00248224	3.05199
Contig16926	Hck	Tyrosine-protein kinase HCK	GO:0007229	integrin-mediated signaling pathway	0.00248224	3.05199
Contig27811	Adam8	Disintegrin and metalloproteinase domain-containing protein 8	GO:0007229	integrin-mediated signaling pathway	0.00248224	3.05199
c22161_g1_i1_478_23674	Tec	Tyrosine-protein kinase Tec	GO:0007229	integrin-mediated signaling pathway	0.00248224	3.05199
Contig26217	Itga9	Protein Itga9	GO:0007229	integrin-mediated signaling pathway	0.00248224	3.05199
Contig27341	Adamts12	Putative uncharacterized protein	GO:0007229	integrin-mediated signaling pathway	0.00248224	3.05199
Contig25976	Lama5	Putative uncharacterized protein	GO:0007229	integrin-mediated signaling pathway	0.00248224	3.05199
c11245_g2_i1_289_22141	Itgax	Putative uncharacterized protein	GO:0007229	integrin-mediated signaling pathway	0.00248224	3.05199
Contig18764	Itga1	Itga1 protein	GO:0007229	integrin-mediated signaling pathway	0.00248224	3.05199
Contig23410	Fcer1g	High affinity immunoglobulin epsilon receptor subunit gamma	GO:0007229	integrin-mediated signaling pathway	0.00248224	3.05199
c18881_g7_i7_2917_20108	Mthfr	Methylenetetrahydrofolate reductase	GO:0006767	water-soluble vitamin metabolic process	0.00257894	4.00218
Contig23052	Tcn2	Transcobalamin-2	GO:0006767	water-soluble vitamin metabolic process	0.00257894	4.00218
Contig24221	Ctrb1	Chymotrypsinogen B	GO:0006767	water-soluble vitamin metabolic process	0.00257894	4.00218
Contig22078	Mthfr	Methylenetetrahydrofolate reductase	GO:0006767	water-soluble vitamin metabolic process	0.00257894	4.00218
Contig22498	Try5	Protein Try5	GO:0006767	water-soluble vitamin metabolic process	0.00257894	4.00218
Contig21111	Ctrb1	Chymotrypsinogen B	GO:0006767	water-soluble vitamin metabolic process	0.00257894	4.00218
c9630_g1_i2_504_21812	2210010C04Rik	Trypsinogen 7	GO:0006767	water-soluble vitamin metabolic process	0.00257894	4.00218
Contig25051	Cd74	H-2 class II histocompatibility antigen gamma chain	GO:0045059	positive thymic T cell selection	0.00262496	12.2516
Contig25050	Cd74	H-2 class II histocompatibility antigen gamma chain	GO:0045059	positive thymic T cell selection	0.00262496	12.2516
c6948_g1_i1_731_17351	Cd74	H-2 class II histocompatibility antigen gamma chain	GO:0045059	positive thymic T cell selection	0.00262496	12.2516
Contig9555	Rac2	Ras-related C3 botulinum toxin substrate 2	GO:0060263	regulation of respiratory burst	0.00270679	34.3044
Contig14981	Chrm3	Cholinergic receptor, muscarinic 3, cardiac	GO:0046541	saliva secretion	0.00270679	34.3044
Contig18372	Chrm3	Cholinergic receptor, muscarinic 3, cardiac	GO:0046541	saliva secretion	0.00270679	34.3044
Contig13389	Rac2	Ras-related C3 botulinum toxin substrate 2	GO:0060263	regulation of respiratory burst	0.00270679	34.3044
Contig25051	Cd74	H-2 class II histocompatibility antigen gamma chain	GO:0043518	negative regulation of DNA damage response, signal transduction by p53 class mediator	0.00295717	11.6947
Contig25050	Cd74	H-2 class II histocompatibility antigen gamma chain	GO:0043518	negative regulation of DNA damage response, signal transduction by p53 class mediator	0.00295717	11.6947
c6948_g1_i1_731_17351	Cd74	H-2 class II histocompatibility antigen gamma chain	GO:0043518	negative regulation of DNA damage response, signal transduction by p53 class mediator	0.00295717	11.6947
Contig9555	Rac2	Ras-related C3 botulinum toxin substrate 2	GO:0006935	chemotaxis	0.00296475	3.89822
Contig24233	Ccr4	C-C chemokine receptor type 4	GO:0006935	chemotaxis	0.00296475	3.89822
Contig17453	Tymp	Thymidine phosphorylase	GO:0006935	chemotaxis	0.00296475	3.89822
Contig25852	Cmklr1	Chemokine-like receptor 1	GO:0006935	chemotaxis	0.00296475	3.89822
Contig24474	Tymp	Thymidine phosphorylase	GO:0006935	chemotaxis	0.00296475	3.89822
c1413_g1_i1_339_20756	Cxcr3	C-X-C chemokine receptor type 3	GO:0006935	chemotaxis	0.00296475	3.89822
Contig13389	Rac2	Ras-related C3 botulinum toxin substrate 2	GO:0006935	chemotaxis	0.00296475	3.89822
Contig23540	Ecm1	Ecm1 protein	GO:0001525	angiogenesis	0.00298515	2.22246
c12765_g1_i1_1260_15042	Vezf1	Protein Vezf1	GO:0001525	angiogenesis	0.00298515	2.22246
Contig13667	Angptl1	Angiopoietin-related protein 1	GO:0001525	angiogenesis	0.00298515	2.22246
Contig27811	Adam8	Disintegrin and metalloproteinase domain-containing protein 8	GO:0001525	angiogenesis	0.00298515	2.22246
Contig23541	Ecm1	Ecm1 protein	GO:0001525	angiogenesis	0.00298515	2.22246
Contig10868	Angptl4	Angiopoietin-related protein 4	GO:0001525	angiogenesis	0.00298515	2.22246
Contig17453	Tymp	Thymidine phosphorylase	GO:0001525	angiogenesis	0.00298515	2.22246
Contig26095	Angptl4	Angiopoietin-related protein 4	GO:0001525	angiogenesis	0.00298515	2.22246
Contig25976	Lama5	Putative uncharacterized protein	GO:0001525	angiogenesis	0.00298515	2.22246
Contig17066	Ephb3	Ephrin type-B receptor 3	GO:0001525	angiogenesis	0.00298515	2.22246
Contig24474	Tymp	Thymidine phosphorylase	GO:0001525	angiogenesis	0.00298515	2.22246
Contig23982	Enpep	Glutamyl aminopeptidase	GO:0001525	angiogenesis	0.00298515	2.22246
c12008_g1_i3_1472_22274	Vezf1	Protein Vezf1	GO:0001525	angiogenesis	0.00298515	2.22246
Contig13660	Mmp2	72 kDa type IV collagenase	GO:0001525	angiogenesis	0.00298515	2.22246
Contig23983	Enpep	Glutamyl aminopeptidase	GO:0001525	angiogenesis	0.00298515	2.22246
c1413_g1_i1_339_20756	Cxcr3	C-X-C chemokine receptor type 3	GO:0001525	angiogenesis	0.00298515	2.22246
Contig18471	Anpep	Aminopeptidase N	GO:0001525	angiogenesis	0.00298515	2.22246
Contig9555	Rac2	Ras-related C3 botulinum toxin substrate 2	GO:0002685	regulation of leukocyte migration	0.00358123	28.587
Contig28267	Abca1	ATP-binding cassette sub-family A member 1	GO:0038027	apolipoprotein A-I-mediated signaling pathway	0.00358123	28.587
Contig28267	Abca1	ATP-binding cassette sub-family A member 1	GO:0002790	peptide secretion	0.00358123	28.587
Contig17932	Bche	Butyrylcholinesterase	GO:0071405	cellular response to methanol	0.00358123	28.587
Contig24166	Ache	Acetylcholinesterase	GO:0071405	cellular response to methanol	0.00358123	28.587
Contig22714	H2-Q10	LOC676837 protein	GO:0002367	cytokine production involved in immune response	0.00358123	28.587
Contig22714	H2-Q10	LOC676837 protein	GO:0032620	interleukin-17 production	0.00358123	28.587
Contig14981	Chrm3	Cholinergic receptor, muscarinic 3, cardiac	GO:0003056	regulation of vascular smooth muscle contraction	0.00358123	28.587
Contig28268	Abca1	ATP-binding cassette sub-family A member 1	GO:0038027	apolipoprotein A-I-mediated signaling pathway	0.00358123	28.587
Contig28268	Abca1	ATP-binding cassette sub-family A member 1	GO:0002790	peptide secretion	0.00358123	28.587
Contig18372	Chrm3	Cholinergic receptor, muscarinic 3, cardiac	GO:0003056	regulation of vascular smooth muscle contraction	0.00358123	28.587
c1413_g1_i1_339_20756	Cxcr3	C-X-C chemokine receptor type 3	GO:0002685	regulation of leukocyte migration	0.00358123	28.587
Contig22715	Mr1	MCH class I	GO:0002367	cytokine production involved in immune response	0.00358123	28.587
Contig22715	Mr1	MCH class I	GO:0032620	interleukin-17 production	0.00358123	28.587
Contig9331	Atp5e	ATP synthase subunit epsilon, mitochondrial	GO:0044281	small molecule metabolic process	0.00359979	1.58498
Contig26694	Mgst1	Microsomal glutathione S-transferase 1	GO:0044281	small molecule metabolic process	0.00359979	1.58498
c9158_g2_i1_415_21713	Pld4	Phospholipase D4	GO:0044281	small molecule metabolic process	0.00359979	1.58498
c6178_g1_i1_347_21198	Pkm	Pyruvate kinase PKM	GO:0044281	small molecule metabolic process	0.00359979	1.58498
Contig26250	Fbp1	Folate receptor alpha	GO:0044281	small molecule metabolic process	0.00359979	1.58498
c20345_g1_i5_713_23440	Chka	Choline kinase alpha	GO:0044281	small molecule metabolic process	0.00359979	1.58498
Contig27535	Lrp2	Low-density lipoprotein receptor-related protein 2	GO:0044281	small molecule metabolic process	0.00359979	1.58498
Contig28267	Abca1	ATP-binding cassette sub-family A member 1	GO:0044281	small molecule metabolic process	0.00359979	1.58498
Contig24166	Ache	Acetylcholinesterase	GO:0044281	small molecule metabolic process	0.00359979	1.58498
Contig25069	Abi3	ABI gene family, member 3	GO:0044281	small molecule metabolic process	0.00359979	1.58498
c13424_g1_i3_664_19169	Mgst1	Microsomal glutathione S-transferase 1	GO:0044281	small molecule metabolic process	0.00359979	1.58498
c18881_g7_i7_2917_20108	Mthfr	Methylenetetrahydrofolate reductase	GO:0044281	small molecule metabolic process	0.00359979	1.58498
Contig23052	Tcn2	Transcobalamin-2	GO:0044281	small molecule metabolic process	0.00359979	1.58498
Contig24221	Ctrb1	Chymotrypsinogen B	GO:0044281	small molecule metabolic process	0.00359979	1.58498
Contig23913	Apoe	Apolipoprotein E	GO:0044281	small molecule metabolic process	0.00359979	1.58498
Contig24338	Paox	Polyamine oxidase (Exo-N4-amino), isoform CRA_d	GO:0044281	small molecule metabolic process	0.00359979	1.58498
Contig10868	Angptl4	Angiopoietin-related protein 4	GO:0044281	small molecule metabolic process	0.00359979	1.58498
Contig23185	Plin2	Perilipin-2	GO:0044281	small molecule metabolic process	0.00359979	1.58498
Contig25675	Psmb7	Proteasome subunit beta type-7	GO:0044281	small molecule metabolic process	0.00359979	1.58498
Contig14981	Chrm3	Cholinergic receptor, muscarinic 3, cardiac	GO:0044281	small molecule metabolic process	0.00359979	1.58498
Contig18926	Chst2	Putative uncharacterized protein	GO:0044281	small molecule metabolic process	0.00359979	1.58498
Contig27534	Lrp2	Low-density lipoprotein receptor-related protein 2	GO:0044281	small molecule metabolic process	0.00359979	1.58498
Contig27531	Lrp2	Low-density lipoprotein receptor-related protein 2	GO:0044281	small molecule metabolic process	0.00359979	1.58498
c16615_g2_i2_483_19696	Hprt	Hypoxanthine-guanine phosphoribosyltransferase	GO:0044281	small molecule metabolic process	0.00359979	1.58498
Contig15672	Nudt16	U8 snoRNA-decapping enzyme	GO:0044281	small molecule metabolic process	0.00359979	1.58498
Contig28268	Abca1	ATP-binding cassette sub-family A member 1	GO:0044281	small molecule metabolic process	0.00359979	1.58498
Contig17453	Tymp	Thymidine phosphorylase	GO:0044281	small molecule metabolic process	0.00359979	1.58498
Contig26095	Angptl4	Angiopoietin-related protein 4	GO:0044281	small molecule metabolic process	0.00359979	1.58498
Contig28062	Slc44a2	Choline transporter-like protein 2	GO:0044281	small molecule metabolic process	0.00359979	1.58498
c13114_g3_i1_339_22421	Lrp2	Low-density lipoprotein receptor-related protein 2	GO:0044281	small molecule metabolic process	0.00359979	1.58498
Contig25386	Lrp2	Low-density lipoprotein receptor-related protein 2	GO:0044281	small molecule metabolic process	0.00359979	1.58498
Contig22078	Mthfr	Methylenetetrahydrofolate reductase	GO:0044281	small molecule metabolic process	0.00359979	1.58498
c8780_g1_i1_445_17880	Lrp2	Low-density lipoprotein receptor-related protein 2	GO:0044281	small molecule metabolic process	0.00359979	1.58498
Contig24474	Tymp	Thymidine phosphorylase	GO:0044281	small molecule metabolic process	0.00359979	1.58498
c17026_g2_i1_507_22916	Elovl1	Elongation of very long chain fatty acids (FEN1/Elo2, SUR4/Elo3, yeast)-like 1	GO:0044281	small molecule metabolic process	0.00359979	1.58498
Contig18372	Chrm3	Cholinergic receptor, muscarinic 3, cardiac	GO:0044281	small molecule metabolic process	0.00359979	1.58498
Contig27533	Lrp2	Low-density lipoprotein receptor-related protein 2	GO:0044281	small molecule metabolic process	0.00359979	1.58498
Contig22498	Try5	Protein Try5	GO:0044281	small molecule metabolic process	0.00359979	1.58498
Contig21111	Ctrb1	Chymotrypsinogen B	GO:0044281	small molecule metabolic process	0.00359979	1.58498
Contig19649	Mgst1	Microsomal glutathione S-transferase 1	GO:0044281	small molecule metabolic process	0.00359979	1.58498
Contig27532	Lrp2	Low-density lipoprotein receptor-related protein 2	GO:0044281	small molecule metabolic process	0.00359979	1.58498
c19922_g2_i2_448_23311	Cyp3a13	Cytochrome P450, family 3, subfamily a, polypeptide 13	GO:0044281	small molecule metabolic process	0.00359979	1.58498
c1149_g1_i1_216_20734	Slc27a6	Protein Slc27a6	GO:0044281	small molecule metabolic process	0.00359979	1.58498
Contig13592	Bhmt	Betaine--homocysteine S-methyltransferase 1	GO:0044281	small molecule metabolic process	0.00359979	1.58498
c9630_g1_i2_504_21812	2210010C04Rik	Trypsinogen 7	GO:0044281	small molecule metabolic process	0.00359979	1.58498
Contig24834	Pld3	Phospholipase D3	GO:0044281	small molecule metabolic process	0.00359979	1.58498
Contig26483	cxcl12a	Sdf1a	GO:0048842	positive regulation of axon extension involved in axon guidance	0.00369619	10.7201
Contig22828	Grn	Granulins	GO:0060999	positive regulation of dendritic spine development	0.00369619	10.7201
Contig25051	Cd74	H-2 class II histocompatibility antigen gamma chain	GO:0001516	prostaglandin biosynthetic process	0.00369619	10.7201
Contig25050	Cd74	H-2 class II histocompatibility antigen gamma chain	GO:0001516	prostaglandin biosynthetic process	0.00369619	10.7201
c16187_g4_i1_241_22808	cxcl12a	Sdf1a	GO:0048842	positive regulation of axon extension involved in axon guidance	0.00369619	10.7201
Contig14240	Grn	Granulins	GO:0060999	positive regulation of dendritic spine development	0.00369619	10.7201
Contig25628	Timd4	T-cell immunoglobulin and mucin domain-containing protein 4	GO:0048842	positive regulation of axon extension involved in axon guidance	0.00369619	10.7201
Contig23956	Shank1	SH3 and multiple ankyrin repeat domains protein 1	GO:0060999	positive regulation of dendritic spine development	0.00369619	10.7201
c6948_g1_i1_731_17351	Cd74	H-2 class II histocompatibility antigen gamma chain	GO:0001516	prostaglandin biosynthetic process	0.00369619	10.7201
Contig10922	Rpl38	MCG14541	GO:0001503	ossification	0.00386705	3.70572
Contig23540	Ecm1	Ecm1 protein	GO:0001503	ossification	0.00386705	3.70572
Contig18009	Igsf10	Immunoglobulin superfamily member 10	GO:0001503	ossification	0.00386705	3.70572
Contig23541	Ecm1	Ecm1 protein	GO:0001503	ossification	0.00386705	3.70572
c6401_g1_i1_371_17230	Igsf10	Immunoglobulin superfamily member 10	GO:0001503	ossification	0.00386705	3.70572
c14268_g7_i1_517_19345	Igsf10	Immunoglobulin superfamily member 10	GO:0001503	ossification	0.00386705	3.70572
c14268_g2_i1_486_19342	Igsf10	Immunoglobulin superfamily member 10	GO:0001503	ossification	0.00386705	3.70572
Contig25051	Cd74	H-2 class II histocompatibility antigen gamma chain	GO:0090023	positive regulation of neutrophil chemotaxis	0.00410408	10.2913
Contig25050	Cd74	H-2 class II histocompatibility antigen gamma chain	GO:0090023	positive regulation of neutrophil chemotaxis	0.00410408	10.2913
c6948_g1_i1_731_17351	Cd74	H-2 class II histocompatibility antigen gamma chain	GO:0090023	positive regulation of neutrophil chemotaxis	0.00410408	10.2913
Contig17001	Ryr3	Ryanodine receptor 3	GO:0051289	protein homotetramerization	0.0043134	4.14972
Contig26250	Fbp1	Folate receptor alpha	GO:0051289	protein homotetramerization	0.0043134	4.14972
c18529_g6_i1_3491_15954	Usp16	Ubiquitin carboxyl-terminal hydrolase 16	GO:0051289	protein homotetramerization	0.0043134	4.14972
Contig13497	Ryr3	Ryanodine receptor 3	GO:0051289	protein homotetramerization	0.0043134	4.14972
c16615_g2_i2_483_19696	Hprt	Hypoxanthine-guanine phosphoribosyltransferase	GO:0051289	protein homotetramerization	0.0043134	4.14972
Contig24230	Ryr3	Ryanodine receptor 3	GO:0051289	protein homotetramerization	0.0043134	4.14972
Contig9555	Rac2	Ras-related C3 botulinum toxin substrate 2	GO:0006184	GTP catabolic process	0.00445808	2.32685
Contig15049	Eftud1	Elongation factor Tu GTP-binding domain-containing protein 1	GO:0006184	GTP catabolic process	0.00445808	2.32685
Contig24203	Rhog	Ras homolog gene family member G	GO:0006184	GTP catabolic process	0.00445808	2.32685
Contig6364	Tubb3	Tubulin beta 3	GO:0006184	GTP catabolic process	0.00445808	2.32685
Contig23520	Arl4a	ADP-ribosylation factor-like protein 4A	GO:0006184	GTP catabolic process	0.00445808	2.32685
c10724_g1_i1_435_22033	rem2	Uncharacterized protein	GO:0006184	GTP catabolic process	0.00445808	2.32685
c10184_g1_i1_4939_21917	Eftud1	Elongation factor Tu GTP-binding domain-containing protein 1	GO:0006184	GTP catabolic process	0.00445808	2.32685
Contig22883	Eef1a1	Elongation factor 1-alpha 1	GO:0006184	GTP catabolic process	0.00445808	2.32685
Contig25564	Rhou	Rhou protein	GO:0006184	GTP catabolic process	0.00445808	2.32685
Contig19245	Tubb4b	Tubulin beta-4B chain	GO:0006184	GTP catabolic process	0.00445808	2.32685
c11302_g5_i2_550_14777	Dnm1	Dynamin-1	GO:0006184	GTP catabolic process	0.00445808	2.32685
Contig13389	Rac2	Ras-related C3 botulinum toxin substrate 2	GO:0006184	GTP catabolic process	0.00445808	2.32685
c22165_g1_i1_382_23676	Gnaz	Guanine nucleotide-binding protein G(z) subunit alpha	GO:0006184	GTP catabolic process	0.00445808	2.32685
Contig17470	rem2	Uncharacterized protein	GO:0006184	GTP catabolic process	0.00445808	2.32685
Contig17001	Ryr3	Ryanodine receptor 3	GO:0071318	cellular response to ATP	0.00453823	9.89549
Contig28267	Abca1	ATP-binding cassette sub-family A member 1	GO:0033344	cholesterol efflux	0.00453823	9.89549
Contig23913	Apoe	Apolipoprotein E	GO:0033344	cholesterol efflux	0.00453823	9.89549
Contig13497	Ryr3	Ryanodine receptor 3	GO:0071318	cellular response to ATP	0.00453823	9.89549
Contig28268	Abca1	ATP-binding cassette sub-family A member 1	GO:0033344	cholesterol efflux	0.00453823	9.89549
Contig24230	Ryr3	Ryanodine receptor 3	GO:0071318	cellular response to ATP	0.00453823	9.89549
Contig22828	Grn	Granulins	GO:0060179	male mating behavior	0.00456896	24.5031
Contig23672	Itgb2	Integrin beta-2	GO:0002523	leukocyte migration involved in inflammatory response	0.00456896	24.5031
Contig27811	Adam8	Disintegrin and metalloproteinase domain-containing protein 8	GO:0002523	leukocyte migration involved in inflammatory response	0.00456896	24.5031
c22161_g1_i1_478_23674	Tec	Tyrosine-protein kinase Tec	GO:0010543	regulation of platelet activation	0.00456896	24.5031
Contig22714	H2-Q10	LOC676837 protein	GO:0032611	interleukin-1 beta production	0.00456896	24.5031
Contig10868	Angptl4	Angiopoietin-related protein 4	GO:0051005	negative regulation of lipoprotein lipase activity	0.00456896	24.5031
Contig14240	Grn	Granulins	GO:0060179	male mating behavior	0.00456896	24.5031
Contig26095	Angptl4	Angiopoietin-related protein 4	GO:0051005	negative regulation of lipoprotein lipase activity	0.00456896	24.5031
Contig23410	Fcer1g	High affinity immunoglobulin epsilon receptor subunit gamma	GO:0010543	regulation of platelet activation	0.00456896	24.5031
Contig22715	Mr1	MCH class I	GO:0032611	interleukin-1 beta production	0.00456896	24.5031
Contig26385	H2-Aa	H-2 class II histocompatibility antigen, A-Q alpha chain	GO:0031295	T cell costimulation	0.00464385	4.08385
Contig24803	Dpp4	Dipeptidyl peptidase 4	GO:0031295	T cell costimulation	0.00464385	4.08385
Contig1734	H2-Aa	H-2 class II histocompatibility antigen, A-Q alpha chain	GO:0031295	T cell costimulation	0.00464385	4.08385
Contig15336	H2-Ab1	Major histocompatibility complex class II beta chain	GO:0031295	T cell costimulation	0.00464385	4.08385
c20492_g1_i1_449_16247	Card11	Putative uncharacterized protein	GO:0031295	T cell costimulation	0.00464385	4.08385
c12715_g3_i1_296_22359	Card11	Putative uncharacterized protein	GO:0031295	T cell costimulation	0.00464385	4.08385
Contig25112	Mmp9	Matrix metalloproteinase-9	GO:0030574	collagen catabolic process	0.00496328	3.53133
Contig27323	Ctsk	Cathepsin K, isoform CRA_a	GO:0030574	collagen catabolic process	0.00496328	3.53133
Contig1905	Ctsk	Cathepsin K, isoform CRA_a	GO:0030574	collagen catabolic process	0.00496328	3.53133
c20290_g1_i3_960_23410	Try5	Protein Try5	GO:0030574	collagen catabolic process	0.00496328	3.53133
Contig23946		Collagenase 3	GO:0030574	collagen catabolic process	0.00496328	3.53133
Contig28342	Try5	Protein Try5	GO:0030574	collagen catabolic process	0.00496328	3.53133
Contig13660	Mmp2	72 kDa type IV collagenase	GO:0030574	collagen catabolic process	0.00496328	3.53133
Contig14718	Crebzf	CREB/ATF bZIP transcription factor	GO:0045814	negative regulation of gene expression, epigenetic	0.00499911	9.52899
Contig18003	Crebzf	CREB/ATF bZIP transcription factor	GO:0045814	negative regulation of gene expression, epigenetic	0.00499911	9.52899
Contig18392	Spi1	Transcription factor PU.1	GO:0045814	negative regulation of gene expression, epigenetic	0.00499911	9.52899
c11355_g1_i1_265_22171	csf3r	Granulocyte stimulating factor receptor	GO:0030851	granulocyte differentiation	0.00548715	9.18867
Contig23540	Ecm1	Ecm1 protein	GO:0030500	regulation of bone mineralization	0.00548715	9.18867
Contig25069	Abi3	ABI gene family, member 3	GO:0030500	regulation of bone mineralization	0.00548715	9.18867
Contig23541	Ecm1	Ecm1 protein	GO:0030500	regulation of bone mineralization	0.00548715	9.18867
Contig18392	Spi1	Transcription factor PU.1	GO:0030851	granulocyte differentiation	0.00548715	9.18867
c11355_g3_i1_248_22173	csf3r	Granulocyte stimulating factor receptor	GO:0030851	granulocyte differentiation	0.00548715	9.18867
Contig26483	cxcl12a	Sdf1a	GO:0090024	negative regulation of neutrophil chemotaxis	0.00566725	21.4402
Contig28267	Abca1	ATP-binding cassette sub-family A member 1	GO:0050702	interleukin-1 beta secretion	0.00566725	21.4402
Contig27811	Adam8	Disintegrin and metalloproteinase domain-containing protein 8	GO:0010954	positive regulation of protein processing	0.00566725	21.4402
c9060_g1_i1_499_21696	Chdh	Putative uncharacterized protein	GO:0006066	alcohol metabolic process	0.00566725	21.4402
Contig25262	Tyro3	Tyrosine-protein kinase receptor TYRO3	GO:0051250	negative regulation of lymphocyte activation	0.00566725	21.4402
Contig21658	Rhbdd1	Rhomboid-related protein 4	GO:0010954	positive regulation of protein processing	0.00566725	21.4402
c16187_g4_i1_241_22808	cxcl12a	Sdf1a	GO:0090024	negative regulation of neutrophil chemotaxis	0.00566725	21.4402
Contig28268	Abca1	ATP-binding cassette sub-family A member 1	GO:0050702	interleukin-1 beta secretion	0.00566725	21.4402
Contig17453	Tymp	Thymidine phosphorylase	GO:0006213	pyrimidine nucleoside metabolic process	0.00566725	21.4402
Contig24474	Tymp	Thymidine phosphorylase	GO:0006213	pyrimidine nucleoside metabolic process	0.00566725	21.4402
Contig24229	Chdh	Putative uncharacterized protein	GO:0006066	alcohol metabolic process	0.00566725	21.4402
Contig25260	Mertk	Tyrosine-protein kinase Mer	GO:0051250	negative regulation of lymphocyte activation	0.00566725	21.4402
Contig26694	Mgst1	Microsomal glutathione S-transferase 1	GO:0070207	protein homotrimerization	0.0059144	5.91455
Contig28267	Abca1	ATP-binding cassette sub-family A member 1	GO:0042157	lipoprotein metabolic process	0.0059144	5.91455
c13424_g1_i3_664_19169	Mgst1	Microsomal glutathione S-transferase 1	GO:0070207	protein homotrimerization	0.0059144	5.91455
Contig23913	Apoe	Apolipoprotein E	GO:0042157	lipoprotein metabolic process	0.0059144	5.91455
Contig28268	Abca1	ATP-binding cassette sub-family A member 1	GO:0042157	lipoprotein metabolic process	0.0059144	5.91455
Contig25730	Marco	Macrophage receptor with collagenous structure	GO:0070207	protein homotrimerization	0.0059144	5.91455
c1840_g1_i1_231_16571	apoc1l	Uncharacterized protein	GO:0042157	lipoprotein metabolic process	0.0059144	5.91455
Contig19649	Mgst1	Microsomal glutathione S-transferase 1	GO:0070207	protein homotrimerization	0.0059144	5.91455
Contig26694	Mgst1	Microsomal glutathione S-transferase 1	GO:1901687	glutathione derivative biosynthetic process	0.00600277	8.87182
c13424_g1_i3_664_19169	Mgst1	Microsomal glutathione S-transferase 1	GO:1901687	glutathione derivative biosynthetic process	0.00600277	8.87182
Contig19649	Mgst1	Microsomal glutathione S-transferase 1	GO:1901687	glutathione derivative biosynthetic process	0.00600277	8.87182
c19186_g2_i2_2260_23161	Ctss	Cathepsin S	GO:0002474	antigen processing and presentation of peptide antigen via MHC class I	0.00627762	3.37262
c6670_g2_i1_221_17292	B2m	Beta-2-microglobulin	GO:0002474	antigen processing and presentation of peptide antigen via MHC class I	0.00627762	3.37262
Contig22714	H2-Q10	LOC676837 protein	GO:0002474	antigen processing and presentation of peptide antigen via MHC class I	0.00627762	3.37262
Contig25675	Psmb7	Proteasome subunit beta type-7	GO:0002474	antigen processing and presentation of peptide antigen via MHC class I	0.00627762	3.37262
Contig15336	H2-Ab1	Major histocompatibility complex class II beta chain	GO:0002474	antigen processing and presentation of peptide antigen via MHC class I	0.00627762	3.37262
Contig7181	Ctss	Cathepsin S	GO:0002474	antigen processing and presentation of peptide antigen via MHC class I	0.00627762	3.37262
Contig22715	Mr1	MCH class I	GO:0002474	antigen processing and presentation of peptide antigen via MHC class I	0.00627762	3.37262
Contig26483	cxcl12a	Sdf1a	GO:0030516	regulation of axon extension	0.00654637	8.57609
Contig28267	Abca1	ATP-binding cassette sub-family A member 1	GO:0006911	phagocytosis, engulfment	0.00654637	8.57609
Contig23913	Apoe	Apolipoprotein E	GO:0030516	regulation of axon extension	0.00654637	8.57609
c16187_g4_i1_241_22808	cxcl12a	Sdf1a	GO:0030516	regulation of axon extension	0.00654637	8.57609
Contig28268	Abca1	ATP-binding cassette sub-family A member 1	GO:0006911	phagocytosis, engulfment	0.00654637	8.57609
Contig23410	Fcer1g	High affinity immunoglobulin epsilon receptor subunit gamma	GO:0006911	phagocytosis, engulfment	0.00654637	8.57609
Contig25112	Mmp9	Matrix metalloproteinase-9	GO:0048771	tissue remodeling	0.00687339	19.058
Contig26483	cxcl12a	Sdf1a	GO:0048920	posterior lateral line neuromast primordium migration	0.00687339	19.058
Contig24460	Irf8	Interferon regulatory factor 8	GO:0044130	negative regulation of growth of symbiont in host	0.00687339	19.058
Contig13817	C1qc	Complement C1q subcomponent subunit C	GO:0045650	negative regulation of macrophage differentiation	0.00687339	19.058
c16187_g4_i1_241_22808	cxcl12a	Sdf1a	GO:0048920	posterior lateral line neuromast primordium migration	0.00687339	19.058
Contig5358	C1qc	Complement C1q subcomponent subunit C	GO:0045650	negative regulation of macrophage differentiation	0.00687339	19.058
Contig13660	Mmp2	72 kDa type IV collagenase	GO:0048771	tissue remodeling	0.00687339	19.058
Contig24459	Irf8	Interferon regulatory factor 8	GO:0044130	negative regulation of growth of symbiont in host	0.00687339	19.058
Contig24460	Irf8	Interferon regulatory factor 8	GO:0006909	phagocytosis	0.00736666	5.53296
Contig16926	Hck	Tyrosine-protein kinase HCK	GO:0006909	phagocytosis	0.00736666	5.53296
Contig25260	Mertk	Tyrosine-protein kinase Mer	GO:0006909	phagocytosis	0.00736666	5.53296
Contig24459	Irf8	Interferon regulatory factor 8	GO:0006909	phagocytosis	0.00736666	5.53296
Contig25112	Mmp9	Matrix metalloproteinase-9	GO:0045766	positive regulation of angiogenesis	0.0074212	3.26264
Contig23540	Ecm1	Ecm1 protein	GO:0045766	positive regulation of angiogenesis	0.0074212	3.26264
Contig23672	Itgb2	Integrin beta-2	GO:0045766	positive regulation of angiogenesis	0.0074212	3.26264
Contig23541	Ecm1	Ecm1 protein	GO:0045766	positive regulation of angiogenesis	0.0074212	3.26264
Contig10868	Angptl4	Angiopoietin-related protein 4	GO:0045766	positive regulation of angiogenesis	0.0074212	3.26264
Contig26095	Angptl4	Angiopoietin-related protein 4	GO:0045766	positive regulation of angiogenesis	0.0074212	3.26264
c1413_g1_i1_339_20756	Cxcr3	C-X-C chemokine receptor type 3	GO:0045766	positive regulation of angiogenesis	0.0074212	3.26264
Contig25262	Tyro3	Tyrosine-protein kinase receptor TYRO3	GO:0043277	apoptotic cell clearance	0.00771889	8.04009
Contig25730	Marco	Macrophage receptor with collagenous structure	GO:0043277	apoptotic cell clearance	0.00771889	8.04009
Contig25260	Mertk	Tyrosine-protein kinase Mer	GO:0043277	apoptotic cell clearance	0.00771889	8.04009
Contig26483	cxcl12a	Sdf1a	GO:0055002	striated muscle cell development	0.00818472	17.1522
Contig22828	Grn	Granulins	GO:0001835	blastocyst hatching	0.00818472	17.1522
Contig28267	Abca1	ATP-binding cassette sub-family A member 1	GO:0055099	response to high density lipoprotein particle	0.00818472	17.1522
c16187_g4_i1_241_22808	cxcl12a	Sdf1a	GO:0055002	striated muscle cell development	0.00818472	17.1522
Contig28268	Abca1	ATP-binding cassette sub-family A member 1	GO:0055099	response to high density lipoprotein particle	0.00818472	17.1522
Contig14240	Grn	Granulins	GO:0001835	blastocyst hatching	0.00818472	17.1522
Contig27535	Lrp2	Low-density lipoprotein receptor-related protein 2	GO:0006897	endocytosis	0.00955126	2.18606
Contig23659	Myo1e	Unconventional myosin-Ie	GO:0006897	endocytosis	0.00955126	2.18606
Contig27534	Lrp2	Low-density lipoprotein receptor-related protein 2	GO:0006897	endocytosis	0.00955126	2.18606
Contig27531	Lrp2	Low-density lipoprotein receptor-related protein 2	GO:0006897	endocytosis	0.00955126	2.18606
Contig24958	Asgr1	Asialoglycoprotein receptor 1	GO:0006897	endocytosis	0.00955126	2.18606
c13114_g3_i1_339_22421	Lrp2	Low-density lipoprotein receptor-related protein 2	GO:0006897	endocytosis	0.00955126	2.18606
Contig25386	Lrp2	Low-density lipoprotein receptor-related protein 2	GO:0006897	endocytosis	0.00955126	2.18606
Contig25730	Marco	Macrophage receptor with collagenous structure	GO:0006897	endocytosis	0.00955126	2.18606
c8780_g1_i1_445_17880	Lrp2	Low-density lipoprotein receptor-related protein 2	GO:0006897	endocytosis	0.00955126	2.18606
c13022_g2_i2_1892_15085	Bcl2l1	Bcl-2-like protein 1	GO:0006897	endocytosis	0.00955126	2.18606
Contig27533	Lrp2	Low-density lipoprotein receptor-related protein 2	GO:0006897	endocytosis	0.00955126	2.18606
c11302_g5_i2_550_14777	Dnm1	Dynamin-1	GO:0006897	endocytosis	0.00955126	2.18606
Contig27532	Lrp2	Low-density lipoprotein receptor-related protein 2	GO:0006897	endocytosis	0.00955126	2.18606
Contig24460	Irf8	Interferon regulatory factor 8	GO:0060261	positive regulation of transcription initiation from RNA polymerase II promoter	0.00959864	15.5929
Contig28267	Abca1	ATP-binding cassette sub-family A member 1	GO:0032367	intracellular cholesterol transport	0.00959864	15.5929
Contig13817	C1qc	Complement C1q subcomponent subunit C	GO:0030853	negative regulation of granulocyte differentiation	0.00959864	15.5929
Contig28268	Abca1	ATP-binding cassette sub-family A member 1	GO:0032367	intracellular cholesterol transport	0.00959864	15.5929
Contig5358	C1qc	Complement C1q subcomponent subunit C	GO:0030853	negative regulation of granulocyte differentiation	0.00959864	15.5929
Contig24459	Irf8	Interferon regulatory factor 8	GO:0060261	positive regulation of transcription initiation from RNA polymerase II promoter	0.00959864	15.5929
c13714_g2_i1_409_11745	Hist1h2ak	Histone H2A type 1-K	GO:0006334	nucleosome assembly	0.00960662	3.47679
Contig20428	Hist2h2bb	Histone H2B type 2-B	GO:0006334	nucleosome assembly	0.00960662	3.47679
Contig27058	Hist2h2bb	Histone H2B type 2-B	GO:0006334	nucleosome assembly	0.00960662	3.47679
Contig19899	Hist1h1d	Histone H1.3	GO:0006334	nucleosome assembly	0.00960662	3.47679
Contig15708	Hist2h4	Histone H4	GO:0006334	nucleosome assembly	0.00960662	3.47679
c17703_g1_i2_588_22990	Hist2h2bb	Histone H2B type 2-B	GO:0006334	nucleosome assembly	0.00960662	3.47679
Contig25112	Mmp9	Matrix metalloproteinase-9	GO:0030198	extracellular matrix organization	0.00996633	1.94911
Contig27323	Ctsk	Cathepsin K, isoform CRA_a	GO:0030198	extracellular matrix organization	0.00996633	1.94911
Contig25479	Fbln2	Fibulin-2	GO:0030198	extracellular matrix organization	0.00996633	1.94911
Contig24221	Ctrb1	Chymotrypsinogen B	GO:0030198	extracellular matrix organization	0.00996633	1.94911
Contig26217	Itga9	Protein Itga9	GO:0030198	extracellular matrix organization	0.00996633	1.94911
Contig1905	Ctsk	Cathepsin K, isoform CRA_a	GO:0030198	extracellular matrix organization	0.00996633	1.94911
c20290_g1_i3_960_23410	Try5	Protein Try5	GO:0030198	extracellular matrix organization	0.00996633	1.94911
Contig25886	Efemp1	EGF-containing fibulin-like extracellular matrix protein 1	GO:0030198	extracellular matrix organization	0.00996633	1.94911
Contig25976	Lama5	Putative uncharacterized protein	GO:0030198	extracellular matrix organization	0.00996633	1.94911
c3707_g1_i1_319_20998	Col27a1	Collagen alpha-1(XXVII) chain	GO:0030198	extracellular matrix organization	0.00996633	1.94911
Contig23946		Collagenase 3	GO:0030198	extracellular matrix organization	0.00996633	1.94911
Contig28342	Try5	Protein Try5	GO:0030198	extracellular matrix organization	0.00996633	1.94911
Contig23327	Tgfb3	Transforming growth factor beta-3	GO:0030198	extracellular matrix organization	0.00996633	1.94911
Contig13660	Mmp2	72 kDa type IV collagenase	GO:0030198	extracellular matrix organization	0.00996633	1.94911
Contig22498	Try5	Protein Try5	GO:0030198	extracellular matrix organization	0.00996633	1.94911
Contig21111	Ctrb1	Chymotrypsinogen B	GO:0030198	extracellular matrix organization	0.00996633	1.94911
c9630_g1_i2_504_21812	2210010C04Rik	Trypsinogen 7	GO:0030198	extracellular matrix organization	0.00996633	1.94911
Contig22828	Grn	Granulins	GO:0035988	chondrocyte proliferation	0.0111126	14.2935
Contig28267	Abca1	ATP-binding cassette sub-family A member 1	GO:0006497	protein lipidation	0.0111126	14.2935
Contig28268	Abca1	ATP-binding cassette sub-family A member 1	GO:0006497	protein lipidation	0.0111126	14.2935
Contig14240	Grn	Granulins	GO:0035988	chondrocyte proliferation	0.0111126	14.2935
c20492_g1_i1_449_16247	Card11	Putative uncharacterized protein	GO:0045580	regulation of T cell differentiation	0.0111126	14.2935
c12715_g3_i1_296_22359	Card11	Putative uncharacterized protein	GO:0045580	regulation of T cell differentiation	0.0111126	14.2935
Contig17001	Ryr3	Ryanodine receptor 3	GO:0006874	cellular calcium ion homeostasis	0.0117735	2.97191
Contig23913	Apoe	Apolipoprotein E	GO:0006874	cellular calcium ion homeostasis	0.0117735	2.97191
Contig13497	Ryr3	Ryanodine receptor 3	GO:0006874	cellular calcium ion homeostasis	0.0117735	2.97191
c7076_g1_i1_414_17380	Tpt1	Translationally-controlled tumor protein	GO:0006874	cellular calcium ion homeostasis	0.0117735	2.97191
Contig24230	Ryr3	Ryanodine receptor 3	GO:0006874	cellular calcium ion homeostasis	0.0117735	2.97191
Contig10079	Ctrc	Chymotrypsin-C	GO:0006874	cellular calcium ion homeostasis	0.0117735	2.97191
Contig18043	Slc8a1	Solute carrier family 8 (Sodium/calcium exchanger), member 1, isoform CRA_f	GO:0006874	cellular calcium ion homeostasis	0.0117735	2.97191
Contig24414	Actr2	ARP2 actin-related protein 2 homolog (Yeast)	GO:0030833	regulation of actin filament polymerization	0.0119404	6.7706
c18881_g7_i7_2917_20108	Mthfr	Methylenetetrahydrofolate reductase	GO:0009086	methionine biosynthetic process	0.0119404	6.7706
Contig22078	Mthfr	Methylenetetrahydrofolate reductase	GO:0009086	methionine biosynthetic process	0.0119404	6.7706
Contig28374	Arpc1b	Actin-related protein 2/3 complex subunit 1B	GO:0030833	regulation of actin filament polymerization	0.0119404	6.7706
c15992_g2_i1_1803_19604	Arpc1b	Actin-related protein 2/3 complex subunit 1B	GO:0030833	regulation of actin filament polymerization	0.0119404	6.7706
Contig13592	Bhmt	Betaine--homocysteine S-methyltransferase 1	GO:0009086	methionine biosynthetic process	0.0119404	6.7706
Contig28267	Abca1	ATP-binding cassette sub-family A member 1	GO:0042632	cholesterol homeostasis	0.0119708	4.7645
Contig23913	Apoe	Apolipoprotein E	GO:0042632	cholesterol homeostasis	0.0119708	4.7645
Contig28268	Abca1	ATP-binding cassette sub-family A member 1	GO:0042632	cholesterol homeostasis	0.0119708	4.7645
c12795_g1_i1_554_22369	Akr1b3	Aldose reductase	GO:0042632	cholesterol homeostasis	0.0119708	4.7645
Contig9555	Rac2	Ras-related C3 botulinum toxin substrate 2	GO:0010310	regulation of hydrogen peroxide metabolic process	0.012724	13.194
Contig26086	Dmbt1	Deleted in malignant brain tumors 1 protein	GO:0030858	positive regulation of epithelial cell differentiation	0.012724	13.194
Contig28267	Abca1	ATP-binding cassette sub-family A member 1	GO:0055098	response to low-density lipoprotein particle	0.012724	13.194
Contig28267	Abca1	ATP-binding cassette sub-family A member 1	GO:0010887	negative regulation of cholesterol storage	0.012724	13.194
Contig28267	Abca1	ATP-binding cassette sub-family A member 1	GO:0060155	platelet dense granule organization	0.012724	13.194
c15139_g2_i1_262_22719	5430419D17Rik	Putative DMBT1-like protein	GO:0030858	positive regulation of epithelial cell differentiation	0.012724	13.194
Contig28268	Abca1	ATP-binding cassette sub-family A member 1	GO:0055098	response to low-density lipoprotein particle	0.012724	13.194
Contig28268	Abca1	ATP-binding cassette sub-family A member 1	GO:0010887	negative regulation of cholesterol storage	0.012724	13.194
Contig28268	Abca1	ATP-binding cassette sub-family A member 1	GO:0060155	platelet dense granule organization	0.012724	13.194
Contig22415	Kif3b	Putative uncharacterized protein	GO:0046530	photoreceptor cell differentiation	0.012724	13.194
Contig3256	Kif3b	Putative uncharacterized protein	GO:0046530	photoreceptor cell differentiation	0.012724	13.194
Contig13389	Rac2	Ras-related C3 botulinum toxin substrate 2	GO:0010310	regulation of hydrogen peroxide metabolic process	0.012724	13.194
Contig9555	Rac2	Ras-related C3 botulinum toxin substrate 2	GO:0002446	neutrophil mediated immunity	0.0135885	6.43207
Contig24737	Myo1f	Unconventional myosin-If	GO:0002446	neutrophil mediated immunity	0.0135885	6.43207
Contig18310	Ace	Angiotensin-converting enzyme	GO:0002446	neutrophil mediated immunity	0.0135885	6.43207
Contig26694	Mgst1	Microsomal glutathione S-transferase 1	GO:0006805	xenobiotic metabolic process	0.0138781	3.19606
c13424_g1_i3_664_19169	Mgst1	Microsomal glutathione S-transferase 1	GO:0006805	xenobiotic metabolic process	0.0138781	3.19606
Contig24338	Paox	Polyamine oxidase (Exo-N4-amino), isoform CRA_d	GO:0006805	xenobiotic metabolic process	0.0138781	3.19606
c12795_g1_i1_554_22369	Akr1b3	Aldose reductase	GO:0006805	xenobiotic metabolic process	0.0138781	3.19606
Contig19649	Mgst1	Microsomal glutathione S-transferase 1	GO:0006805	xenobiotic metabolic process	0.0138781	3.19606
c19922_g2_i2_448_23311	Cyp3a13	Cytochrome P450, family 3, subfamily a, polypeptide 13	GO:0006805	xenobiotic metabolic process	0.0138781	3.19606
Contig17453	Tymp	Thymidine phosphorylase	GO:0006220	pyrimidine nucleotide metabolic process	0.0144305	12.2516
c20492_g1_i1_449_16247	Card11	Putative uncharacterized protein	GO:0045577	regulation of B cell differentiation	0.0144305	12.2516
Contig24474	Tymp	Thymidine phosphorylase	GO:0006220	pyrimidine nucleotide metabolic process	0.0144305	12.2516
Contig23946		Collagenase 3	GO:0043171	peptide catabolic process	0.0144305	12.2516
c12715_g3_i1_296_22359	Card11	Putative uncharacterized protein	GO:0045577	regulation of B cell differentiation	0.0144305	12.2516
Contig18310	Ace	Angiotensin-converting enzyme	GO:0043171	peptide catabolic process	0.0144305	12.2516
c19186_g2_i2_2260_23161	Ctss	Cathepsin S	GO:0002224	toll-like receptor signaling pathway	0.0152003	2.81843
Contig27323	Ctsk	Cathepsin K, isoform CRA_a	GO:0002224	toll-like receptor signaling pathway	0.0152003	2.81843
Contig13714	Unc93b1	Protein unc-93 homolog B1	GO:0002224	toll-like receptor signaling pathway	0.0152003	2.81843
Contig23672	Itgb2	Integrin beta-2	GO:0002224	toll-like receptor signaling pathway	0.0152003	2.81843
Contig1905	Ctsk	Cathepsin K, isoform CRA_a	GO:0002224	toll-like receptor signaling pathway	0.0152003	2.81843
Contig7181	Ctss	Cathepsin S	GO:0002224	toll-like receptor signaling pathway	0.0152003	2.81843
c11245_g2_i1_289_22141	Itgax	Putative uncharacterized protein	GO:0002224	toll-like receptor signaling pathway	0.0152003	2.81843
c6670_g2_i1_221_17292	B2m	Beta-2-microglobulin	GO:0006968	cellular defense response	0.0153593	6.12578
Contig17001	Ryr3	Ryanodine receptor 3	GO:0006941	striated muscle contraction	0.0153593	6.12578
c12765_g1_i1_1260_15042	Vezf1	Protein Vezf1	GO:0006968	cellular defense response	0.0153593	6.12578
Contig13497	Ryr3	Ryanodine receptor 3	GO:0006941	striated muscle contraction	0.0153593	6.12578
c12008_g1_i3_1472_22274	Vezf1	Protein Vezf1	GO:0006968	cellular defense response	0.0153593	6.12578
Contig24230	Ryr3	Ryanodine receptor 3	GO:0006941	striated muscle contraction	0.0153593	6.12578
c19186_g2_i2_2260_23161	Ctss	Cathepsin S	GO:0097067	cellular response to thyroid hormone stimulus	0.0162296	11.4348
Contig1884	H2-Eb1	I-E beta MHC class II protein	GO:0002455	humoral immune response mediated by circulating immunoglobulin	0.0162296	11.4348
Contig22714	H2-Q10	LOC676837 protein	GO:0016045	detection of bacterium	0.0162296	11.4348
Contig10868	Angptl4	Angiopoietin-related protein 4	GO:0070328	triglyceride homeostasis	0.0162296	11.4348
Contig26095	Angptl4	Angiopoietin-related protein 4	GO:0070328	triglyceride homeostasis	0.0162296	11.4348
Contig15336	H2-Ab1	Major histocompatibility complex class II beta chain	GO:0016045	detection of bacterium	0.0162296	11.4348
Contig15336	H2-Ab1	Major histocompatibility complex class II beta chain	GO:0002455	humoral immune response mediated by circulating immunoglobulin	0.0162296	11.4348
Contig7181	Ctss	Cathepsin S	GO:0097067	cellular response to thyroid hormone stimulus	0.0162296	11.4348
c9158_g2_i1_415_21713	Pld4	Phospholipase D4	GO:0046474	glycerophospholipid biosynthetic process	0.0166542	3.06289
c20345_g1_i5_713_23440	Chka	Choline kinase alpha	GO:0046474	glycerophospholipid biosynthetic process	0.0166542	3.06289
Contig24166	Ache	Acetylcholinesterase	GO:0046474	glycerophospholipid biosynthetic process	0.0166542	3.06289
Contig25069	Abi3	ABI gene family, member 3	GO:0046474	glycerophospholipid biosynthetic process	0.0166542	3.06289
Contig28062	Slc44a2	Choline transporter-like protein 2	GO:0046474	glycerophospholipid biosynthetic process	0.0166542	3.06289
Contig24834	Pld3	Phospholipase D3	GO:0046474	glycerophospholipid biosynthetic process	0.0166542	3.06289
Contig14371	Csf1r	Macrophage colony-stimulating factor 1 receptor	GO:0010759	positive regulation of macrophage chemotaxis	0.018119	10.7201
Contig25852	Cmklr1	Chemokine-like receptor 1	GO:0010759	positive regulation of macrophage chemotaxis	0.018119	10.7201
c13022_g2_i2_1892_15085	Bcl2l1	Bcl-2-like protein 1	GO:1900118	negative regulation of execution phase of apoptosis	0.018119	10.7201
c1413_g1_i1_339_20756	Cxcr3	C-X-C chemokine receptor type 3	GO:1900118	negative regulation of execution phase of apoptosis	0.018119	10.7201
c11227_g1_i1_221_22137	Emr1	Emr1	GO:0007166	cell surface receptor signaling pathway	0.0199872	2.31786
Contig17849	Bai2	Brain-specific angiogenesis inhibitor 2	GO:0007166	cell surface receptor signaling pathway	0.0199872	2.31786
Contig25480	si:ch73-221f6.7	Uncharacterized protein	GO:0007166	cell surface receptor signaling pathway	0.0199872	2.31786
Contig25730	Marco	Macrophage receptor with collagenous structure	GO:0007166	cell surface receptor signaling pathway	0.0199872	2.31786
c7783_g1_i1_216_21453	Cd101	Immunoglobulin superfamily member 2	GO:0007166	cell surface receptor signaling pathway	0.0199872	2.31786
Contig25260	Mertk	Tyrosine-protein kinase Mer	GO:0007166	cell surface receptor signaling pathway	0.0199872	2.31786
c1413_g1_i1_339_20756	Cxcr3	C-X-C chemokine receptor type 3	GO:0007166	cell surface receptor signaling pathway	0.0199872	2.31786
Contig23410	Fcer1g	High affinity immunoglobulin epsilon receptor subunit gamma	GO:0007166	cell surface receptor signaling pathway	0.0199872	2.31786
Contig25478	Lphn3	Latrophilin-3	GO:0007166	cell surface receptor signaling pathway	0.0199872	2.31786
Contig15049	Eftud1	Elongation factor Tu GTP-binding domain-containing protein 1	GO:0042256	mature ribosome assembly	0.0200962	10.0895
Contig17932	Bche	Butyrylcholinesterase	GO:0042135	neurotransmitter catabolic process	0.0200962	10.0895
Contig24166	Ache	Acetylcholinesterase	GO:0042135	neurotransmitter catabolic process	0.0200962	10.0895
Contig17453	Tymp	Thymidine phosphorylase	GO:0043097	pyrimidine nucleoside salvage	0.0200962	10.0895
c10184_g1_i1_4939_21917	Eftud1	Elongation factor Tu GTP-binding domain-containing protein 1	GO:0042256	mature ribosome assembly	0.0200962	10.0895
c20492_g1_i1_449_16247	Card11	Putative uncharacterized protein	GO:0045086	positive regulation of interleukin-2 biosynthetic process	0.0200962	10.0895
Contig24474	Tymp	Thymidine phosphorylase	GO:0043097	pyrimidine nucleoside salvage	0.0200962	10.0895
c12715_g3_i1_296_22359	Card11	Putative uncharacterized protein	GO:0045086	positive regulation of interleukin-2 biosynthetic process	0.0200962	10.0895
Contig25112	Mmp9	Matrix metalloproteinase-9	GO:0007566	embryo implantation	0.0202489	4.03581
Contig22828	Grn	Granulins	GO:0007566	embryo implantation	0.0202489	4.03581
Contig14240	Grn	Granulins	GO:0007566	embryo implantation	0.0202489	4.03581
Contig13660	Mmp2	72 kDa type IV collagenase	GO:0007566	embryo implantation	0.0202489	4.03581
Contig13536	Prdx6	Peroxiredoxin-6	GO:0000302	response to reactive oxygen species	0.0225347	5.25067
Contig26324	Aldh3a2	Fatty aldehyde dehydrogenase	GO:0000302	response to reactive oxygen species	0.0225347	5.25067
Contig23913	Apoe	Apolipoprotein E	GO:0000302	response to reactive oxygen species	0.0225347	5.25067
Contig14981	Chrm3	Cholinergic receptor, muscarinic 3, cardiac	GO:0019229	regulation of vasoconstriction	0.0225347	5.25067
Contig18372	Chrm3	Cholinergic receptor, muscarinic 3, cardiac	GO:0019229	regulation of vasoconstriction	0.0225347	5.25067
Contig18310	Ace	Angiotensin-converting enzyme	GO:0019229	regulation of vasoconstriction	0.0225347	5.25067
Contig27811	Adam8	Disintegrin and metalloproteinase domain-containing protein 8	GO:0045785	positive regulation of cell adhesion	0.0225532	3.89822
c20290_g1_i3_960_23410	Try5	Protein Try5	GO:0045785	positive regulation of cell adhesion	0.0225532	3.89822
c15713_g2_i1_477_15468	Tfe3	Transcription factor E3	GO:0045785	positive regulation of cell adhesion	0.0225532	3.89822
Contig28342	Try5	Protein Try5	GO:0045785	positive regulation of cell adhesion	0.0225532	3.89822
Contig24414	Actr2	ARP2 actin-related protein 2 homolog (Yeast)	GO:0006928	cellular component movement	0.0229013	2.39891
c7198_g1_i1_227_17405	Dnah9	Protein Dnah9	GO:0006928	cellular component movement	0.0229013	2.39891
c18523_g1_i1_495_23081	Strbp	Spermatid perinuclear RNA-binding protein	GO:0006928	cellular component movement	0.0229013	2.39891
Contig28374	Arpc1b	Actin-related protein 2/3 complex subunit 1B	GO:0006928	cellular component movement	0.0229013	2.39891
Contig19245	Tubb4b	Tubulin beta-4B chain	GO:0006928	cellular component movement	0.0229013	2.39891
c1413_g1_i1_339_20756	Cxcr3	C-X-C chemokine receptor type 3	GO:0006928	cellular component movement	0.0229013	2.39891
Contig25478	Lphn3	Latrophilin-3	GO:0006928	cellular component movement	0.0229013	2.39891
c15992_g2_i1_1803_19604	Arpc1b	Actin-related protein 2/3 complex subunit 1B	GO:0006928	cellular component movement	0.0229013	2.39891
c9703_g1_i1_279_21825	Gpr183	G-protein coupled receptor 183	GO:0002313	mature B cell differentiation involved in immune response	0.0229843	85.7609
Contig25112	Mmp9	Matrix metalloproteinase-9	GO:0002633	positive regulation of granuloma formation	0.0229843	85.7609
Contig23606	Twist2	Twist-related protein 2	GO:0044092	negative regulation of molecular function	0.0229843	85.7609
Contig23886	Adap2	Arf-GAP with dual PH domain-containing protein 2	GO:0048017	inositol lipid-mediated signaling	0.0229843	85.7609
Contig24803	Dpp4	Dipeptidyl peptidase 4	GO:0051234	establishment of localization	0.0229843	85.7609
Contig24803	Dpp4	Dipeptidyl peptidase 4	GO:0002709	regulation of T cell mediated immunity	0.0229843	85.7609
Contig17932	Bche	Butyrylcholinesterase	GO:0050783	cocaine metabolic process	0.0229843	85.7609
Contig17932	Bche	Butyrylcholinesterase	GO:0014016	neuroblast differentiation	0.0229843	85.7609
Contig24233	Ccr4	C-C chemokine receptor type 4	GO:0002507	tolerance induction	0.0229843	85.7609
Contig27811	Adam8	Disintegrin and metalloproteinase domain-containing protein 8	GO:2000418	positive regulation of eosinophil migration	0.0229843	85.7609
Contig27811	Adam8	Disintegrin and metalloproteinase domain-containing protein 8	GO:2000415	positive regulation of fibronectin-dependent thymocyte migration	0.0229843	85.7609
Contig27811	Adam8	Disintegrin and metalloproteinase domain-containing protein 8	GO:0072675	osteoclast fusion	0.0229843	85.7609
Contig27811	Adam8	Disintegrin and metalloproteinase domain-containing protein 8	GO:0048247	lymphocyte chemotaxis	0.0229843	85.7609
Contig27811	Adam8	Disintegrin and metalloproteinase domain-containing protein 8	GO:0035419	activation of MAPK activity involved in innate immune response	0.0229843	85.7609
Contig27811	Adam8	Disintegrin and metalloproteinase domain-containing protein 8	GO:2000309	positive regulation of tumor necrosis factor (ligand) superfamily member 11 production	0.0229843	85.7609
Contig27811	Adam8	Disintegrin and metalloproteinase domain-containing protein 8	GO:0002693	positive regulation of cellular extravasation	0.0229843	85.7609
Contig27811	Adam8	Disintegrin and metalloproteinase domain-containing protein 8	GO:2000399	negative regulation of thymocyte aggregation	0.0229843	85.7609
Contig23052	Tcn2	Transcobalamin-2	GO:0015889	cobalamin transport	0.0229843	85.7609
Contig23913	Apoe	Apolipoprotein E	GO:0032805	positive regulation of low-density lipoprotein particle receptor catabolic process	0.0229843	85.7609
Contig23913	Apoe	Apolipoprotein E	GO:0051651	maintenance of location in cell	0.0229843	85.7609
Contig27304	Slc37a2	Sugar phosphate exchanger 2	GO:0015794	glycerol-3-phosphate transport	0.0229843	85.7609
Contig27304	Slc37a2	Sugar phosphate exchanger 2	GO:0015791	polyol transport	0.0229843	85.7609
Contig24338	Paox	Polyamine oxidase (Exo-N4-amino), isoform CRA_d	GO:0046203	spermidine catabolic process	0.0229843	85.7609
Contig24338	Paox	Polyamine oxidase (Exo-N4-amino), isoform CRA_d	GO:1901307	positive regulation of spermidine biosynthetic process	0.0229843	85.7609
Contig28547	Cela1	Putative uncharacterized protein	GO:0061113	pancreas morphogenesis	0.0229843	85.7609
Contig24877	4632428N05Rik	Gi24 receptor	GO:2000562	negative regulation of CD4-positive, alpha-beta T cell proliferation	0.0229843	85.7609
Contig24877	4632428N05Rik	Gi24 receptor	GO:0002725	negative regulation of T cell cytokine production	0.0229843	85.7609
Contig15672	Nudt16	U8 snoRNA-decapping enzyme	GO:1901639	XDP catabolic process	0.0229843	85.7609
Contig15672	Nudt16	U8 snoRNA-decapping enzyme	GO:0035863	dITP catabolic process	0.0229843	85.7609
Contig15672	Nudt16	U8 snoRNA-decapping enzyme	GO:0016077	snoRNA catabolic process	0.0229843	85.7609
Contig15336	H2-Ab1	Major histocompatibility complex class II beta chain	GO:0032673	regulation of interleukin-4 production	0.0229843	85.7609
Contig15336	H2-Ab1	Major histocompatibility complex class II beta chain	GO:2001179	regulation of interleukin-10 secretion	0.0229843	85.7609
Contig23327	Tgfb3	Transforming growth factor beta-3	GO:0070483	detection of hypoxia	0.0229843	85.7609
c12795_g1_i1_554_22369	Akr1b3	Aldose reductase	GO:0071395	cellular response to jasmonic acid stimulus	0.0229843	85.7609
c12795_g1_i1_554_22369	Akr1b3	Aldose reductase	GO:0006061	sorbitol biosynthetic process	0.0229843	85.7609
Contig21790	Sepp1	Selenoprotein P	GO:0001887	selenium compound metabolic process	0.0229843	85.7609
Contig16916	Ppp4r4	Serine/threonine-protein phosphatase 4 regulatory subunit 4	GO:0080163	regulation of protein serine/threonine phosphatase activity	0.0229843	85.7609
Contig25051	Cd74	H-2 class II histocompatibility antigen gamma chain	GO:0006952	defense response	0.0236845	5.14566
Contig25050	Cd74	H-2 class II histocompatibility antigen gamma chain	GO:0006952	defense response	0.0236845	5.14566
c6948_g1_i1_731_17351	Cd74	H-2 class II histocompatibility antigen gamma chain	GO:0006952	defense response	0.0236845	5.14566
Contig25685	C1qtnf1	Complement C1q tumor necrosis factor-related protein 1	GO:0051260	protein homooligomerization	0.0242359	2.23724
c5354_g1_i1_858_619	Stom	Erythrocyte band 7 integral membrane protein	GO:0051260	protein homooligomerization	0.0242359	2.23724
c3521_g1_i1_530_9226	Stom	Erythrocyte band 7 integral membrane protein	GO:0051260	protein homooligomerization	0.0242359	2.23724
Contig10868	Angptl4	Angiopoietin-related protein 4	GO:0051260	protein homooligomerization	0.0242359	2.23724
Contig26095	Angptl4	Angiopoietin-related protein 4	GO:0051260	protein homooligomerization	0.0242359	2.23724
Contig22883	Eef1a1	Elongation factor 1-alpha 1	GO:0051260	protein homooligomerization	0.0242359	2.23724
c12795_g1_i1_554_22369	Akr1b3	Aldose reductase	GO:0051260	protein homooligomerization	0.0242359	2.23724
c6759_g1_i1_875_13938	Stom	Erythrocyte band 7 integral membrane protein	GO:0051260	protein homooligomerization	0.0242359	2.23724
c13783_g2_i1_886_22569	Stom	Erythrocyte band 7 integral membrane protein	GO:0051260	protein homooligomerization	0.0242359	2.23724
c9158_g2_i1_415_21713	Pld4	Phospholipase D4	GO:0006655	phosphatidylglycerol biosynthetic process	0.0243052	9.02747
Contig18042	apoc2	Uncharacterized protein	GO:0042159	lipoprotein catabolic process	0.0243052	9.02747
c12765_g1_i1_1260_15042	Vezf1	Protein Vezf1	GO:0001885	endothelial cell development	0.0243052	9.02747
Contig23913	Apoe	Apolipoprotein E	GO:0042159	lipoprotein catabolic process	0.0243052	9.02747
c12008_g1_i3_1472_22274	Vezf1	Protein Vezf1	GO:0001885	endothelial cell development	0.0243052	9.02747
Contig24834	Pld3	Phospholipase D3	GO:0006655	phosphatidylglycerol biosynthetic process	0.0243052	9.02747
Contig26694	Mgst1	Microsomal glutathione S-transferase 1	GO:0033327	Leydig cell differentiation	0.0248655	5.04476
c13424_g1_i3_664_19169	Mgst1	Microsomal glutathione S-transferase 1	GO:0033327	Leydig cell differentiation	0.0248655	5.04476
Contig19649	Mgst1	Microsomal glutathione S-transferase 1	GO:0033327	Leydig cell differentiation	0.0248655	5.04476
Contig17453	Tymp	Thymidine phosphorylase	GO:0046135	pyrimidine nucleoside catabolic process	0.0265325	8.57609
c20492_g1_i1_449_16247	Card11	Putative uncharacterized protein	GO:0045061	thymic T cell selection	0.0265325	8.57609
Contig24474	Tymp	Thymidine phosphorylase	GO:0046135	pyrimidine nucleoside catabolic process	0.0265325	8.57609
c12715_g3_i1_296_22359	Card11	Putative uncharacterized protein	GO:0045061	thymic T cell selection	0.0265325	8.57609
Contig22415	Kif3b	Putative uncharacterized protein	GO:0007100	mitotic centrosome separation	0.0265325	8.57609
Contig22415	Kif3b	Putative uncharacterized protein	GO:0072383	plus-end-directed vesicle transport along microtubule	0.0265325	8.57609
Contig22415	Kif3b	Putative uncharacterized protein	GO:0043584	nose development	0.0265325	8.57609
Contig3256	Kif3b	Putative uncharacterized protein	GO:0007100	mitotic centrosome separation	0.0265325	8.57609
Contig3256	Kif3b	Putative uncharacterized protein	GO:0072383	plus-end-directed vesicle transport along microtubule	0.0265325	8.57609
Contig3256	Kif3b	Putative uncharacterized protein	GO:0043584	nose development	0.0265325	8.57609
c19186_g2_i2_2260_23161	Ctss	Cathepsin S	GO:0050729	positive regulation of inflammatory response	0.0285279	3.61099
Contig24054	Bphl	Putative uncharacterized protein	GO:0006520	cellular amino acid metabolic process	0.0285279	3.61099
Contig27811	Adam8	Disintegrin and metalloproteinase domain-containing protein 8	GO:0050729	positive regulation of inflammatory response	0.0285279	3.61099
c18881_g7_i7_2917_20108	Mthfr	Methylenetetrahydrofolate reductase	GO:0006520	cellular amino acid metabolic process	0.0285279	3.61099
Contig22348	Slc6a14	Sodium- and chloride-dependent neutral and basic amino acid transporter B(0+)	GO:0006520	cellular amino acid metabolic process	0.0285279	3.61099
Contig22078	Mthfr	Methylenetetrahydrofolate reductase	GO:0006520	cellular amino acid metabolic process	0.0285279	3.61099
Contig7181	Ctss	Cathepsin S	GO:0050729	positive regulation of inflammatory response	0.0285279	3.61099
Contig18310	Ace	Angiotensin-converting enzyme	GO:0050729	positive regulation of inflammatory response	0.0285279	3.61099
c10334_g3_i1_557_18389	COX1	Cytochrome c oxidase subunit 1	GO:0006119	oxidative phosphorylation	0.0288388	8.16771
Contig26483	cxcl12a	Sdf1a	GO:0050930	induction of positive chemotaxis	0.0288388	8.16771
Contig22828	Grn	Granulins	GO:0061351	neural precursor cell proliferation	0.0288388	8.16771
Contig25262	Tyro3	Tyrosine-protein kinase receptor TYRO3	GO:0032940	secretion by cell	0.0288388	8.16771
Contig28547	Cela1	Putative uncharacterized protein	GO:0055123	digestive system development	0.0288388	8.16771
c16187_g4_i1_241_22808	cxcl12a	Sdf1a	GO:0050930	induction of positive chemotaxis	0.0288388	8.16771
Contig14240	Grn	Granulins	GO:0061351	neural precursor cell proliferation	0.0288388	8.16771
Contig25260	Mertk	Tyrosine-protein kinase Mer	GO:0032940	secretion by cell	0.0288388	8.16771
Contig23079	COX1	Cytochrome c oxidase subunit 1	GO:0006119	oxidative phosphorylation	0.0288388	8.16771
Contig13592	Bhmt	Betaine--homocysteine S-methyltransferase 1	GO:0055123	digestive system development	0.0288388	8.16771
Contig23886	Adap2	Arf-GAP with dual PH domain-containing protein 2	GO:0032312	regulation of ARF GTPase activity	0.0294507	3.57337
c9758_g1_i1_328_18200	Adap1	Protein Adap1	GO:0032312	regulation of ARF GTPase activity	0.0294507	3.57337
Contig24246	Asap2	Arf-GAP with SH3 domain, ANK repeat and PH domain-containing protein 2	GO:0032312	regulation of ARF GTPase activity	0.0294507	3.57337
Contig13849	Asap2	Arf-GAP with SH3 domain, ANK repeat and PH domain-containing protein 2	GO:0032312	regulation of ARF GTPase activity	0.0294507	3.57337
c11355_g1_i1_265_22171	csf3r	Granulocyte stimulating factor receptor	GO:0030224	monocyte differentiation	0.0299002	4.67787
Contig26385	H2-Aa	H-2 class II histocompatibility antigen, A-Q alpha chain	GO:0042130	negative regulation of T cell proliferation	0.0299002	4.67787
Contig1734	H2-Aa	H-2 class II histocompatibility antigen, A-Q alpha chain	GO:0042130	negative regulation of T cell proliferation	0.0299002	4.67787
Contig14371	Csf1r	Macrophage colony-stimulating factor 1 receptor	GO:0030224	monocyte differentiation	0.0299002	4.67787
Contig15336	H2-Ab1	Major histocompatibility complex class II beta chain	GO:0042130	negative regulation of T cell proliferation	0.0299002	4.67787
c11355_g3_i1_248_22173	csf3r	Granulocyte stimulating factor receptor	GO:0030224	monocyte differentiation	0.0299002	4.67787
Contig22415	Kif3b	Putative uncharacterized protein	GO:0090307	spindle assembly involved in mitosis	0.0299002	4.67787
Contig28400	Flna	Filamin, alpha	GO:0090307	spindle assembly involved in mitosis	0.0299002	4.67787
Contig3256	Kif3b	Putative uncharacterized protein	GO:0090307	spindle assembly involved in mitosis	0.0299002	4.67787
Contig26086	Dmbt1	Deleted in malignant brain tumors 1 protein	GO:0001833	inner cell mass cell proliferation	0.0312219	7.79645
Contig23913	Apoe	Apolipoprotein E	GO:0014012	peripheral nervous system axon regeneration	0.0312219	7.79645
c15139_g2_i1_262_22719	5430419D17Rik	Putative DMBT1-like protein	GO:0001833	inner cell mass cell proliferation	0.0312219	7.79645
Contig13660	Mmp2	72 kDa type IV collagenase	GO:0014012	peripheral nervous system axon regeneration	0.0312219	7.79645
Contig25354	Scn4b	Sodium channel, type IV, beta	GO:0035725	sodium ion transmembrane transport	0.0335059	2.58576
c11649_g2_i1_353_18734	Atp1a3	Sodium/potassium-transporting ATPase subunit alpha-3	GO:0035725	sodium ion transmembrane transport	0.0335059	2.58576
Contig28363	Slc28a2	Concentrative nucleoside transporter 2	GO:0035725	sodium ion transmembrane transport	0.0335059	2.58576
c12277_g1_i1_321_22304	scn4aa	Sodium channel protein type 4 subunit alpha A	GO:0035725	sodium ion transmembrane transport	0.0335059	2.58576
Contig18043	Slc8a1	Solute carrier family 8 (Sodium/calcium exchanger), member 1, isoform CRA_f	GO:0035725	sodium ion transmembrane transport	0.0335059	2.58576
c11649_g1_i1_230_18733	Atp1a3	Sodium/potassium-transporting ATPase subunit alpha-3	GO:0035725	sodium ion transmembrane transport	0.0335059	2.58576
Contig23672	Itgb2	Integrin beta-2	GO:0050798	activated T cell proliferation	0.0336797	7.45747
Contig17932	Bche	Butyrylcholinesterase	GO:0050803	regulation of synapse structure and activity	0.0336797	7.45747
Contig24166	Ache	Acetylcholinesterase	GO:0050803	regulation of synapse structure and activity	0.0336797	7.45747
Contig27811	Adam8	Disintegrin and metalloproteinase domain-containing protein 8	GO:0045670	regulation of osteoclast differentiation	0.0336797	7.45747
c16615_g2_i2_483_19696	Hprt	Hypoxanthine-guanine phosphoribosyltransferase	GO:0019835	cytolysis	0.0336797	7.45747
c978_g1_i1_239_20708	C7	Oxidation resistance protein 1	GO:0019835	cytolysis	0.0336797	7.45747
c15713_g2_i1_477_15468	Tfe3	Transcription factor E3	GO:0045670	regulation of osteoclast differentiation	0.0336797	7.45747
c11245_g2_i1_289_22141	Itgax	Putative uncharacterized protein	GO:0050798	activated T cell proliferation	0.0336797	7.45747
Contig10922	Rpl38	MCG14541	GO:0044267	cellular protein metabolic process	0.034243	1.67579
Contig17932	Bche	Butyrylcholinesterase	GO:0044267	cellular protein metabolic process	0.034243	1.67579
Contig6364	Tubb3	Tubulin beta 3	GO:0044267	cellular protein metabolic process	0.034243	1.67579
Contig9057	Dpm1	Dolichol-phosphate mannosyltransferase	GO:0044267	cellular protein metabolic process	0.034243	1.67579
Contig22883	Eef1a1	Elongation factor 1-alpha 1	GO:0044267	cellular protein metabolic process	0.034243	1.67579
Contig24010	St8sia6	ST8 alpha-N-acetyl-neuraminide alpha-2,8-sialyltransferase 6	GO:0044267	cellular protein metabolic process	0.034243	1.67579
Contig23946		Collagenase 3	GO:0044267	cellular protein metabolic process	0.034243	1.67579
Contig23982	Enpep	Glutamyl aminopeptidase	GO:0044267	cellular protein metabolic process	0.034243	1.67579
Contig19245	Tubb4b	Tubulin beta-4B chain	GO:0044267	cellular protein metabolic process	0.034243	1.67579
Contig13660	Mmp2	72 kDa type IV collagenase	GO:0044267	cellular protein metabolic process	0.034243	1.67579
c9263_g1_i1_213_18030	Rplp0	60S acidic ribosomal protein P0	GO:0044267	cellular protein metabolic process	0.034243	1.67579
Contig23983	Enpep	Glutamyl aminopeptidase	GO:0044267	cellular protein metabolic process	0.034243	1.67579
Contig18310	Ace	Angiotensin-converting enzyme	GO:0044267	cellular protein metabolic process	0.034243	1.67579
c20900_g1_i1_210_20506	Rpl35a	60S ribosomal protein L35a	GO:0044267	cellular protein metabolic process	0.034243	1.67579
Contig18471	Anpep	Aminopeptidase N	GO:0044267	cellular protein metabolic process	0.034243	1.67579
Contig22291	Pigq	Phosphatidylinositol N-acetylglucosaminyltransferase subunit Q	GO:0044267	cellular protein metabolic process	0.034243	1.67579
Contig23312	Rps14	40S ribosomal protein S14	GO:0044267	cellular protein metabolic process	0.034243	1.67579
Contig25112	Mmp9	Matrix metalloproteinase-9	GO:0071460	cellular response to cell-matrix adhesion	0.034277	42.8805
Contig10922	Rpl38	MCG14541	GO:0034463	90S preribosome assembly	0.034277	42.8805
Contig16926	Hck	Tyrosine-protein kinase HCK	GO:0002758	innate immune response-activating signal transduction	0.034277	42.8805
Contig16926	Hck	Tyrosine-protein kinase HCK	GO:0071801	regulation of podosome assembly	0.034277	42.8805
Contig16926	Hck	Tyrosine-protein kinase HCK	GO:0043299	leukocyte degranulation	0.034277	42.8805
Contig23559	Nmbr	Neuromedin-B receptor	GO:0031989	bombesin receptor signaling pathway	0.034277	42.8805
Contig24166	Ache	Acetylcholinesterase	GO:0032223	negative regulation of synaptic transmission, cholinergic	0.034277	42.8805
Contig24166	Ache	Acetylcholinesterase	GO:0001507	acetylcholine catabolic process in synaptic cleft	0.034277	42.8805
Contig23913	Apoe	Apolipoprotein E	GO:0019934	cGMP-mediated signaling	0.034277	42.8805
Contig23913	Apoe	Apolipoprotein E	GO:0034382	chylomicron remnant clearance	0.034277	42.8805
Contig24338	Paox	Polyamine oxidase (Exo-N4-amino), isoform CRA_d	GO:0009446	putrescine biosynthetic process	0.034277	42.8805
Contig22714	H2-Q10	LOC676837 protein	GO:0042270	protection from natural killer cell mediated cytotoxicity	0.034277	42.8805
c9244_g2_i1_393_18025	COX3	Cytochrome c oxidase subunit 3	GO:0019646	aerobic electron transport chain	0.034277	42.8805
Contig21658	Rhbdd1	Rhomboid-related protein 4	GO:2000254	regulation of male germ cell proliferation	0.034277	42.8805
c6175_g1_i1_1825_13834	Oxsm	3-oxoacyl-[acyl-carrier-protein] synthase, mitochondrial	GO:0051792	medium-chain fatty acid biosynthetic process	0.034277	42.8805
c6175_g1_i1_1825_13834	Oxsm	3-oxoacyl-[acyl-carrier-protein] synthase, mitochondrial	GO:0051790	short-chain fatty acid biosynthetic process	0.034277	42.8805
Contig15672	Nudt16	U8 snoRNA-decapping enzyme	GO:0046709	IDP catabolic process	0.034277	42.8805
Contig15336	H2-Ab1	Major histocompatibility complex class II beta chain	GO:0046635	positive regulation of alpha-beta T cell activation	0.034277	42.8805
Contig15336	H2-Ab1	Major histocompatibility complex class II beta chain	GO:0002344	B cell affinity maturation	0.034277	42.8805
Contig15336	H2-Ab1	Major histocompatibility complex class II beta chain	GO:0002579	positive regulation of antigen processing and presentation	0.034277	42.8805
Contig24010	St8sia6	ST8 alpha-N-acetyl-neuraminide alpha-2,8-sialyltransferase 6	GO:0009247	glycolipid biosynthetic process	0.034277	42.8805
Contig28363	Slc28a2	Concentrative nucleoside transporter 2	GO:0015931	nucleobase-containing compound transport	0.034277	42.8805
c11245_g2_i1_289_22141	Itgax	Putative uncharacterized protein	GO:0014005	microglia development	0.034277	42.8805
Contig23410	Fcer1g	High affinity immunoglobulin epsilon receptor subunit gamma	GO:0001812	positive regulation of type I hypersensitivity	0.034277	42.8805
Contig23410	Fcer1g	High affinity immunoglobulin epsilon receptor subunit gamma	GO:0033026	negative regulation of mast cell apoptotic process	0.034277	42.8805
Contig23410	Fcer1g	High affinity immunoglobulin epsilon receptor subunit gamma	GO:0001805	positive regulation of type III hypersensitivity	0.034277	42.8805
Contig23410	Fcer1g	High affinity immunoglobulin epsilon receptor subunit gamma	GO:0002431	Fc receptor mediated stimulatory signaling pathway	0.034277	42.8805
Contig23672	Itgb2	Integrin beta-2	GO:0007159	leukocyte cell-cell adhesion	0.0354288	4.36073
c11245_g2_i1_289_22141	Itgax	Putative uncharacterized protein	GO:0007159	leukocyte cell-cell adhesion	0.0354288	4.36073
Contig14865	Hmcn1	Protein Hmcn1	GO:0007159	leukocyte cell-cell adhesion	0.0354288	4.36073
Contig23540	Ecm1	Ecm1 protein	GO:0001960	negative regulation of cytokine-mediated signaling pathway	0.0362101	7.14674
Contig23541	Ecm1	Ecm1 protein	GO:0001960	negative regulation of cytokine-mediated signaling pathway	0.0362101	7.14674
Contig14174	Gnpda2	Glucosamine-6-phosphate isomerase 2	GO:0006044	N-acetylglucosamine metabolic process	0.0362101	7.14674
Contig18926	Chst2	Putative uncharacterized protein	GO:0006044	N-acetylglucosamine metabolic process	0.0362101	7.14674
Contig25262	Tyro3	Tyrosine-protein kinase receptor TYRO3	GO:0060068	vagina development	0.0388112	6.86087
Contig25260	Mertk	Tyrosine-protein kinase Mer	GO:0060068	vagina development	0.0388112	6.86087
Contig17001	Ryr3	Ryanodine receptor 3	GO:0034220	ion transmembrane transport	0.0388594	1.89052
c17116_g3_i2_732_3373	Unc80	Protein unc-80 homolog	GO:0034220	ion transmembrane transport	0.0388594	1.89052
Contig28267	Abca1	ATP-binding cassette sub-family A member 1	GO:0034220	ion transmembrane transport	0.0388594	1.89052
Contig27304	Slc37a2	Sugar phosphate exchanger 2	GO:0034220	ion transmembrane transport	0.0388594	1.89052
Contig13497	Ryr3	Ryanodine receptor 3	GO:0034220	ion transmembrane transport	0.0388594	1.89052
Contig28268	Abca1	ATP-binding cassette sub-family A member 1	GO:0034220	ion transmembrane transport	0.0388594	1.89052
c11649_g2_i1_353_18734	Atp1a3	Sodium/potassium-transporting ATPase subunit alpha-3	GO:0034220	ion transmembrane transport	0.0388594	1.89052
c19779_g1_i1_969_20361	Trpm3	Transient receptor potential cation channel, subfamily M, member 3	GO:0034220	ion transmembrane transport	0.0388594	1.89052
c13491_g1_i1_919_19182	Cox4i2	Cytochrome c oxidase subunit 4 isoform 2, mitochondrial	GO:0034220	ion transmembrane transport	0.0388594	1.89052
Contig24230	Ryr3	Ryanodine receptor 3	GO:0034220	ion transmembrane transport	0.0388594	1.89052
c11649_g1_i1_230_18733	Atp1a3	Sodium/potassium-transporting ATPase subunit alpha-3	GO:0034220	ion transmembrane transport	0.0388594	1.89052
Contig18042	apoc2	Uncharacterized protein	GO:0043085	positive regulation of catalytic activity	0.0395717	2.76648
Contig23913	Apoe	Apolipoprotein E	GO:0043085	positive regulation of catalytic activity	0.0395717	2.76648
Contig24246	Asap2	Arf-GAP with SH3 domain, ANK repeat and PH domain-containing protein 2	GO:0043085	positive regulation of catalytic activity	0.0395717	2.76648
Contig13849	Asap2	Arf-GAP with SH3 domain, ANK repeat and PH domain-containing protein 2	GO:0043085	positive regulation of catalytic activity	0.0395717	2.76648
Contig22119	Mmp17	Matrix metalloproteinase-17	GO:0043085	positive regulation of catalytic activity	0.0395717	2.76648
Contig26694	Mgst1	Microsomal glutathione S-transferase 1	GO:0006749	glutathione metabolic process	0.0414442	4.08385
c13424_g1_i3_664_19169	Mgst1	Microsomal glutathione S-transferase 1	GO:0006749	glutathione metabolic process	0.0414442	4.08385
Contig19649	Mgst1	Microsomal glutathione S-transferase 1	GO:0006749	glutathione metabolic process	0.0414442	4.08385
Contig23540	Ecm1	Ecm1 protein	GO:0031214	biomineral tissue development	0.041481	6.59699
Contig24460	Irf8	Interferon regulatory factor 8	GO:0032735	positive regulation of interleukin-12 production	0.041481	6.59699
Contig23541	Ecm1	Ecm1 protein	GO:0031214	biomineral tissue development	0.041481	6.59699
Contig17066	Ephb3	Ephrin type-B receptor 3	GO:0060997	dendritic spine morphogenesis	0.041481	6.59699
Contig23956	Shank1	SH3 and multiple ankyrin repeat domains protein 1	GO:0060997	dendritic spine morphogenesis	0.041481	6.59699
Contig24459	Irf8	Interferon regulatory factor 8	GO:0032735	positive regulation of interleukin-12 production	0.041481	6.59699
Contig17001	Ryr3	Ryanodine receptor 3	GO:0006816	calcium ion transport	0.0426115	2.11104
Contig25381	SLC3A2	cDNA FLJ54090, highly similar to 4F2 cell-surface antigen heavy chain	GO:0006816	calcium ion transport	0.0426115	2.11104
Contig18780	Slc3a2	4F2 cell-surface antigen heavy chain	GO:0006816	calcium ion transport	0.0426115	2.11104
Contig13497	Ryr3	Ryanodine receptor 3	GO:0006816	calcium ion transport	0.0426115	2.11104
c19779_g1_i1_969_20361	Trpm3	Transient receptor potential cation channel, subfamily M, member 3	GO:0006816	calcium ion transport	0.0426115	2.11104
c7076_g1_i1_414_17380	Tpt1	Translationally-controlled tumor protein	GO:0006816	calcium ion transport	0.0426115	2.11104
Contig24230	Ryr3	Ryanodine receptor 3	GO:0006816	calcium ion transport	0.0426115	2.11104
Contig18043	Slc8a1	Solute carrier family 8 (Sodium/calcium exchanger), member 1, isoform CRA_f	GO:0006816	calcium ion transport	0.0426115	2.11104
c11227_g1_i1_221_22137	Emr1	Emr1	GO:0007218	neuropeptide signaling pathway	0.0441479	2.68003
Contig17849	Bai2	Brain-specific angiogenesis inhibitor 2	GO:0007218	neuropeptide signaling pathway	0.0441479	2.68003
Contig25480	si:ch73-221f6.7	Uncharacterized protein	GO:0007218	neuropeptide signaling pathway	0.0441479	2.68003
Contig23827	Prlhr	Prolactin-releasing peptide receptor	GO:0007218	neuropeptide signaling pathway	0.0441479	2.68003
Contig25478	Lphn3	Latrophilin-3	GO:0007218	neuropeptide signaling pathway	0.0441479	2.68003
Contig23540	Ecm1	Ecm1 protein	GO:0030502	negative regulation of bone mineralization	0.0442175	6.35266
Contig23541	Ecm1	Ecm1 protein	GO:0030502	negative regulation of bone mineralization	0.0442175	6.35266
Contig28119	Scarb2	Lysosome membrane protein 2	GO:0006622	protein targeting to lysosome	0.0442175	6.35266
Contig14981	Chrm3	Cholinergic receptor, muscarinic 3, cardiac	GO:0007213	G-protein coupled acetylcholine receptor signaling pathway	0.0442175	6.35266
Contig28120	Scarb2	Lysosome membrane protein 2	GO:0006622	protein targeting to lysosome	0.0442175	6.35266
Contig18372	Chrm3	Cholinergic receptor, muscarinic 3, cardiac	GO:0007213	G-protein coupled acetylcholine receptor signaling pathway	0.0442175	6.35266
Contig24460	Irf8	Interferon regulatory factor 8	GO:0042742	defense response to bacterium	0.0446315	3.9582
c13022_g2_i2_1892_15085	Bcl2l1	Bcl-2-like protein 1	GO:0040007	growth	0.0446315	3.9582
Contig23327	Tgfb3	Transforming growth factor beta-3	GO:0040007	growth	0.0446315	3.9582
Contig23410	Fcer1g	High affinity immunoglobulin epsilon receptor subunit gamma	GO:0042742	defense response to bacterium	0.0446315	3.9582
Contig24459	Irf8	Interferon regulatory factor 8	GO:0042742	defense response to bacterium	0.0446315	3.9582
Contig21790	Sepp1	Selenoprotein P	GO:0040007	growth	0.0446315	3.9582
Contig9555	Rac2	Ras-related C3 botulinum toxin substrate 2	GO:0032878	regulation of establishment or maintenance of cell polarity	0.0454388	28.587
Contig16926	Hck	Tyrosine-protein kinase HCK	GO:0045728	respiratory burst after phagocytosis	0.0454388	28.587
Contig24166	Ache	Acetylcholinesterase	GO:0045212	neurotransmitter receptor biosynthetic process	0.0454388	28.587
Contig25069	Abi3	ABI gene family, member 3	GO:0035630	bone mineralization involved in bone maturation	0.0454388	28.587
Contig23913	Apoe	Apolipoprotein E	GO:0045541	negative regulation of cholesterol biosynthetic process	0.0454388	28.587
Contig23913	Apoe	Apolipoprotein E	GO:0010873	positive regulation of cholesterol esterification	0.0454388	28.587
Contig24338	Paox	Polyamine oxidase (Exo-N4-amino), isoform CRA_d	GO:0006598	polyamine catabolic process	0.0454388	28.587
Contig24338	Paox	Polyamine oxidase (Exo-N4-amino), isoform CRA_d	GO:0046208	spermine catabolic process	0.0454388	28.587
Contig15739	Arfgef2	Brefeldin A-inhibited guanine nucleotide-exchange protein 2	GO:0010256	endomembrane system organization	0.0454388	28.587
Contig15672	Nudt16	U8 snoRNA-decapping enzyme	GO:0006382	adenosine to inosine editing	0.0454388	28.587
Contig15672	Nudt16	U8 snoRNA-decapping enzyme	GO:2000233	negative regulation of rRNA processing	0.0454388	28.587
Contig14371	Csf1r	Macrophage colony-stimulating factor 1 receptor	GO:0090197	positive regulation of chemokine secretion	0.0454388	28.587
Contig9057	Dpm1	Dolichol-phosphate mannosyltransferase	GO:0035268	protein mannosylation	0.0454388	28.587
Contig19244	Cela2a	Chymotrypsin-like elastase family member 2A	GO:0061436	establishment of skin barrier	0.0454388	28.587
Contig28363	Slc28a2	Concentrative nucleoside transporter 2	GO:0015860	purine nucleoside transmembrane transport	0.0454388	28.587
Contig25622	gata5	GATA-binding protein 5	GO:0060975	cardioblast migration to the midline involved in heart field formation	0.0454388	28.587
Contig28358	Swap70	Switch-associated protein 70	GO:0016444	somatic cell DNA recombination	0.0454388	28.587
Contig15708	Hist2h4	Histone H4	GO:0045653	negative regulation of megakaryocyte differentiation	0.0454388	28.587
Contig23410	Fcer1g	High affinity immunoglobulin epsilon receptor subunit gamma	GO:0032765	positive regulation of mast cell cytokine production	0.0454388	28.587
Contig16916	Ppp4r4	Serine/threonine-protein phosphatase 4 regulatory subunit 4	GO:0032515	negative regulation of phosphoprotein phosphatase activity	0.0454388	28.587
Contig13592	Bhmt	Betaine--homocysteine S-methyltransferase 1	GO:0050666	regulation of homocysteine metabolic process	0.0454388	28.587
Contig25112	Mmp9	Matrix metalloproteinase-9	GO:0006979	response to oxidative stress	0.0459536	2.20708
Contig13536	Prdx6	Peroxiredoxin-6	GO:0006979	response to oxidative stress	0.0459536	2.20708
Contig23913	Apoe	Apolipoprotein E	GO:0006979	response to oxidative stress	0.0459536	2.20708
c15827_g2_i2_583_7507	Oxsr1	Serine/threonine-protein kinase OSR1	GO:0006979	response to oxidative stress	0.0459536	2.20708
Contig20273	Msrb3	Methionine-R-sulfoxide reductase B3, mitochondrial	GO:0006979	response to oxidative stress	0.0459536	2.20708
Contig13660	Mmp2	72 kDa type IV collagenase	GO:0006979	response to oxidative stress	0.0459536	2.20708
Contig21790	Sepp1	Selenoprotein P	GO:0006979	response to oxidative stress	0.0459536	2.20708
c6670_g2_i1_221_17292	B2m	Beta-2-microglobulin	GO:0046686	response to cadmium ion	0.0462694	3.89822
c10334_g3_i1_557_18389	COX1	Cytochrome c oxidase subunit 1	GO:0046686	response to cadmium ion	0.0462694	3.89822
Contig23079	COX1	Cytochrome c oxidase subunit 1	GO:0046686	response to cadmium ion	0.0462694	3.89822
Contig10922	Rpl38	MCG14541	GO:0019083	viral transcription	0.0466042	3.06289
c9263_g1_i1_213_18030	Rplp0	60S acidic ribosomal protein P0	GO:0019083	viral transcription	0.0466042	3.06289
c20900_g1_i1_210_20506	Rpl35a	60S ribosomal protein L35a	GO:0019083	viral transcription	0.0466042	3.06289
Contig23312	Rps14	40S ribosomal protein S14	GO:0019083	viral transcription	0.0466042	3.06289
c9776_g1_i1_521_21843	klf2a	Uncharacterized protein	GO:0006809	nitric oxide biosynthetic process	0.0470188	6.12578
c19186_g2_i2_2260_23161	Ctss	Cathepsin S	GO:0002250	adaptive immune response	0.0470188	6.12578
Contig24414	Actr2	ARP2 actin-related protein 2 homolog (Yeast)	GO:0034314	Arp2/3 complex-mediated actin nucleation	0.0470188	6.12578
Contig28267	Abca1	ATP-binding cassette sub-family A member 1	GO:0010745	negative regulation of macrophage derived foam cell differentiation	0.0470188	6.12578
Contig28268	Abca1	ATP-binding cassette sub-family A member 1	GO:0010745	negative regulation of macrophage derived foam cell differentiation	0.0470188	6.12578
Contig7181	Ctss	Cathepsin S	GO:0002250	adaptive immune response	0.0470188	6.12578
c9378_g1_i1_219_21752	Rora	Nuclear receptor ROR-alpha	GO:0006809	nitric oxide biosynthetic process	0.0470188	6.12578
c15026_g3_i1_692_19465	Jmy	Junction-mediating and -regulatory protein	GO:0034314	Arp2/3 complex-mediated actin nucleation	0.0470188	6.12578
c20492_g1_i1_449_16247	Card11	Putative uncharacterized protein	GO:0042102	positive regulation of T cell proliferation	0.0479365	3.84004
c12715_g3_i1_296_22359	Card11	Putative uncharacterized protein	GO:0042102	positive regulation of T cell proliferation	0.0479365	3.84004
Contig14865	Hmcn1	Protein Hmcn1	GO:0042102	positive regulation of T cell proliferation	0.0479365	3.84004
Contig13714	Unc93b1	Protein unc-93 homolog B1	GO:0051607	defense response to virus	0.0490267	2.59882
Contig26086	Dmbt1	Deleted in malignant brain tumors 1 protein	GO:0051607	defense response to virus	0.0490267	2.59882
c15139_g2_i1_262_22719	5430419D17Rik	Putative DMBT1-like protein	GO:0051607	defense response to virus	0.0490267	2.59882
c6638_g1_i1_210_21265	Trim25	Putative uncharacterized protein	GO:0051607	defense response to virus	0.0490267	2.59882
c11245_g2_i1_289_22141	Itgax	Putative uncharacterized protein	GO:0051607	defense response to virus	0.0490267	2.59882
Contig24460	Irf8	Interferon regulatory factor 8	GO:0071222	cellular response to lipopolysaccharide	0.0490653	3.00916
Contig28267	Abca1	ATP-binding cassette sub-family A member 1	GO:0071222	cellular response to lipopolysaccharide	0.0490653	3.00916
Contig28268	Abca1	ATP-binding cassette sub-family A member 1	GO:0071222	cellular response to lipopolysaccharide	0.0490653	3.00916
Contig24459	Irf8	Interferon regulatory factor 8	GO:0071222	cellular response to lipopolysaccharide	0.0490653	3.00916
Contig26694	Mgst1	Microsomal glutathione S-transferase 1	GO:0010243	response to organonitrogen compound	0.0496328	3.78357
c13424_g1_i3_664_19169	Mgst1	Microsomal glutathione S-transferase 1	GO:0010243	response to organonitrogen compound	0.0496328	3.78357
Contig19649	Mgst1	Microsomal glutathione S-transferase 1	GO:0010243	response to organonitrogen compound	0.0496328	3.78357
Contig15108	Krt8	Keratin, type II cytoskeletal 8	GO:0097284	hepatocyte apoptotic process	0.0498831	5.91455
Contig10868	Angptl4	Angiopoietin-related protein 4	GO:2000352	negative regulation of endothelial cell apoptotic process	0.0498831	5.91455
Contig17454	Cd2ap	CD2-associated protein	GO:2000249	regulation of actin cytoskeleton reorganization	0.0498831	5.91455
Contig26095	Angptl4	Angiopoietin-related protein 4	GO:2000352	negative regulation of endothelial cell apoptotic process	0.0498831	5.91455
Contig14371	Csf1r	Macrophage colony-stimulating factor 1 receptor	GO:2000249	regulation of actin cytoskeleton reorganization	0.0498831	5.91455
c7076_g1_i1_414_17380	Tpt1	Translationally-controlled tumor protein	GO:1902230	negative regulation of intrinsic apoptotic signaling pathway in response to DNA damage	0.0498831	5.91455
c20492_g1_i1_449_16247	Card11	Putative uncharacterized protein	GO:0001819	positive regulation of cytokine production	0.0498831	5.91455
c13022_g2_i2_1892_15085	Bcl2l1	Bcl-2-like protein 1	GO:0097284	hepatocyte apoptotic process	0.0498831	5.91455
c13022_g2_i2_1892_15085	Bcl2l1	Bcl-2-like protein 1	GO:1902230	negative regulation of intrinsic apoptotic signaling pathway in response to DNA damage	0.0498831	5.91455
c12715_g3_i1_296_22359	Card11	Putative uncharacterized protein	GO:0001819	positive regulation of cytokine production	0.0498831	5.91455
Contig24460	Irf8	Interferon regulatory factor 8	GO:0042832	defense response to protozoan	0.0528085	5.7174
c18881_g7_i7_2917_20108	Mthfr	Methylenetetrahydrofolate reductase	GO:0046653	tetrahydrofolate metabolic process	0.0528085	5.7174
Contig22078	Mthfr	Methylenetetrahydrofolate reductase	GO:0046653	tetrahydrofolate metabolic process	0.0528085	5.7174
Contig24459	Irf8	Interferon regulatory factor 8	GO:0042832	defense response to protozoan	0.0528085	5.7174
Contig17932	Bche	Butyrylcholinesterase	GO:0001975	response to amphetamine	0.0531117	3.67547
Contig24166	Ache	Acetylcholinesterase	GO:0050714	positive regulation of protein secretion	0.0531117	3.67547
Contig24166	Ache	Acetylcholinesterase	GO:0001975	response to amphetamine	0.0531117	3.67547
Contig27811	Adam8	Disintegrin and metalloproteinase domain-containing protein 8	GO:0050714	positive regulation of protein secretion	0.0531117	3.67547
c16615_g2_i2_483_19696	Hprt	Hypoxanthine-guanine phosphoribosyltransferase	GO:0001975	response to amphetamine	0.0531117	3.67547
Contig23327	Tgfb3	Transforming growth factor beta-3	GO:0050714	positive regulation of protein secretion	0.0531117	3.67547
Contig25262	Tyro3	Tyrosine-protein kinase receptor TYRO3	GO:0034446	substrate adhesion-dependent cell spreading	0.0555241	2.88272
Contig25976	Lama5	Putative uncharacterized protein	GO:0034446	substrate adhesion-dependent cell spreading	0.0555241	2.88272
Contig17066	Ephb3	Ephrin type-B receptor 3	GO:0034446	substrate adhesion-dependent cell spreading	0.0555241	2.88272
Contig25260	Mertk	Tyrosine-protein kinase Mer	GO:0034446	substrate adhesion-dependent cell spreading	0.0555241	2.88272
Contig9331	Atp5e	ATP synthase subunit epsilon, mitochondrial	GO:0006811	ion transport	0.055745	1.50988
Contig17001	Ryr3	Ryanodine receptor 3	GO:0006811	ion transport	0.055745	1.50988
Contig25381	SLC3A2	cDNA FLJ54090, highly similar to 4F2 cell-surface antigen heavy chain	GO:0006811	ion transport	0.055745	1.50988
Contig25354	Scn4b	Sodium channel, type IV, beta	GO:0006811	ion transport	0.055745	1.50988
c19976_g4_i2_381_23333	LOC562831	Uncharacterized protein	GO:0006811	ion transport	0.055745	1.50988
Contig23052	Tcn2	Transcobalamin-2	GO:0006811	ion transport	0.055745	1.50988
Contig22348	Slc6a14	Sodium- and chloride-dependent neutral and basic amino acid transporter B(0+)	GO:0006811	ion transport	0.055745	1.50988
Contig18780	Slc3a2	4F2 cell-surface antigen heavy chain	GO:0006811	ion transport	0.055745	1.50988
Contig13497	Ryr3	Ryanodine receptor 3	GO:0006811	ion transport	0.055745	1.50988
c11649_g2_i1_353_18734	Atp1a3	Sodium/potassium-transporting ATPase subunit alpha-3	GO:0006811	ion transport	0.055745	1.50988
c19779_g1_i1_969_20361	Trpm3	Transient receptor potential cation channel, subfamily M, member 3	GO:0006811	ion transport	0.055745	1.50988
c13082_g1_i1_670_11609	Kcnh1	Potassium voltage-gated channel, subfamily H (Eag-related), member 1	GO:0006811	ion transport	0.055745	1.50988
Contig19917	Kcnip3	Calsenilin isoform 4	GO:0006811	ion transport	0.055745	1.50988
Contig25730	Marco	Macrophage receptor with collagenous structure	GO:0006811	ion transport	0.055745	1.50988
c3191_g1_i2_4544_13528	Kcnh7	Potassium voltage-gated channel subfamily H member 7	GO:0006811	ion transport	0.055745	1.50988
c19842_g1_i1_262_20363	ATP6	ATP synthase subunit a	GO:0006811	ion transport	0.055745	1.50988
Contig24230	Ryr3	Ryanodine receptor 3	GO:0006811	ion transport	0.055745	1.50988
c12277_g1_i1_321_22304	scn4aa	Sodium channel protein type 4 subunit alpha A	GO:0006811	ion transport	0.055745	1.50988
Contig18043	Slc8a1	Solute carrier family 8 (Sodium/calcium exchanger), member 1, isoform CRA_f	GO:0006811	ion transport	0.055745	1.50988
c11649_g1_i1_230_18733	Atp1a3	Sodium/potassium-transporting ATPase subunit alpha-3	GO:0006811	ion transport	0.055745	1.50988
c20345_g1_i5_713_23440	Chka	Choline kinase alpha	GO:0006646	phosphatidylethanolamine biosynthetic process	0.0557931	5.53296
Contig28267	Abca1	ATP-binding cassette sub-family A member 1	GO:0030301	cholesterol transport	0.0557931	5.53296
Contig25069	Abi3	ABI gene family, member 3	GO:0006646	phosphatidylethanolamine biosynthetic process	0.0557931	5.53296
Contig22714	H2-Q10	LOC676837 protein	GO:0050829	defense response to Gram-negative bacterium	0.0557931	5.53296
Contig28268	Abca1	ATP-binding cassette sub-family A member 1	GO:0030301	cholesterol transport	0.0557931	5.53296
Contig22715	Mr1	MCH class I	GO:0050829	defense response to Gram-negative bacterium	0.0557931	5.53296
c6670_g2_i1_221_17292	B2m	Beta-2-microglobulin	GO:0002481	antigen processing and presentation of exogenous protein antigen via MHC class Ib, TAP-dependent	0.0564712	21.4402
Contig23606	Twist2	Twist-related protein 2	GO:0010838	positive regulation of keratinocyte proliferation	0.0564712	21.4402
Contig24803	Dpp4	Dipeptidyl peptidase 4	GO:0033632	regulation of cell-cell adhesion mediated by integrin	0.0564712	21.4402
Contig27811	Adam8	Disintegrin and metalloproteinase domain-containing protein 8	GO:0070245	positive regulation of thymocyte apoptotic process	0.0564712	21.4402
Contig26324	Aldh3a2	Fatty aldehyde dehydrogenase	GO:0006714	sesquiterpenoid metabolic process	0.0564712	21.4402
Contig26324	Aldh3a2	Fatty aldehyde dehydrogenase	GO:0046292	formaldehyde metabolic process	0.0564712	21.4402
Contig23913	Apoe	Apolipoprotein E	GO:0034447	very-low-density lipoprotein particle clearance	0.0564712	21.4402
Contig21658	Rhbdd1	Rhomboid-related protein 4	GO:0034620	cellular response to unfolded protein	0.0564712	21.4402
Contig14371	Csf1r	Macrophage colony-stimulating factor 1 receptor	GO:0036006	cellular response to macrophage colony-stimulating factor stimulus	0.0564712	21.4402
Contig23851	Entpd2	Ectonucleoside triphosphate diphosphohydrolase 2	GO:0009181	purine ribonucleoside diphosphate catabolic process	0.0564712	21.4402
Contig23956	Shank1	SH3 and multiple ankyrin repeat domains protein 1	GO:0050894	determination of affect	0.0564712	21.4402
Contig18310	Ace	Angiotensin-converting enzyme	GO:0002019	regulation of renal output by angiotensin	0.0564712	21.4402
Contig14865	Hmcn1	Protein Hmcn1	GO:0009308	amine metabolic process	0.0564712	21.4402
c9703_g1_i1_279_21825	Gpr183	G-protein coupled receptor 183	GO:0006959	humoral immune response	0.0588353	5.36006
Contig25381	SLC3A2	cDNA FLJ54090, highly similar to 4F2 cell-surface antigen heavy chain	GO:0043330	response to exogenous dsRNA	0.0588353	5.36006
c18881_g7_i7_2917_20108	Mthfr	Methylenetetrahydrofolate reductase	GO:0035999	tetrahydrofolate interconversion	0.0588353	5.36006
Contig23913	Apoe	Apolipoprotein E	GO:0042311	vasodilation	0.0588353	5.36006
Contig18780	Slc3a2	4F2 cell-surface antigen heavy chain	GO:0043330	response to exogenous dsRNA	0.0588353	5.36006
Contig22078	Mthfr	Methylenetetrahydrofolate reductase	GO:0035999	tetrahydrofolate interconversion	0.0588353	5.36006
c15713_g2_i1_477_15468	Tfe3	Transcription factor E3	GO:0006959	humoral immune response	0.0588353	5.36006
Contig18764	Itga1	Itga1 protein	GO:0042311	vasodilation	0.0588353	5.36006
c18881_g7_i7_2917_20108	Mthfr	Methylenetetrahydrofolate reductase	GO:0046655	folic acid metabolic process	0.0619332	5.19763
Contig22078	Mthfr	Methylenetetrahydrofolate reductase	GO:0046655	folic acid metabolic process	0.0619332	5.19763
Contig22415	Kif3b	Putative uncharacterized protein	GO:0035845	photoreceptor cell outer segment organization	0.0619332	5.19763
Contig3256	Kif3b	Putative uncharacterized protein	GO:0035845	photoreceptor cell outer segment organization	0.0619332	5.19763
Contig17001	Ryr3	Ryanodine receptor 3	GO:0071277	cellular response to calcium ion	0.0642231	3.3853
Contig14718	Crebzf	CREB/ATF bZIP transcription factor	GO:0051090	regulation of sequence-specific DNA binding transcription factor activity	0.0642231	3.3853
Contig16926	Hck	Tyrosine-protein kinase HCK	GO:0051090	regulation of sequence-specific DNA binding transcription factor activity	0.0642231	3.3853
Contig13497	Ryr3	Ryanodine receptor 3	GO:0071277	cellular response to calcium ion	0.0642231	3.3853
Contig18003	Crebzf	CREB/ATF bZIP transcription factor	GO:0051090	regulation of sequence-specific DNA binding transcription factor activity	0.0642231	3.3853
Contig24230	Ryr3	Ryanodine receptor 3	GO:0071277	cellular response to calcium ion	0.0642231	3.3853
Contig25381	SLC3A2	cDNA FLJ54090, highly similar to 4F2 cell-surface antigen heavy chain	GO:0015804	neutral amino acid transport	0.0650853	5.04476
c7224_g2_i1_562_17413	Hba-x	Hemoglobin subunit zeta	GO:0043249	erythrocyte maturation	0.0650853	5.04476
c18881_g7_i7_2917_20108	Mthfr	Methylenetetrahydrofolate reductase	GO:0006555	methionine metabolic process	0.0650853	5.04476
Contig17862	Hba-x	Hemoglobin subunit zeta	GO:0043249	erythrocyte maturation	0.0650853	5.04476
Contig18780	Slc3a2	4F2 cell-surface antigen heavy chain	GO:0015804	neutral amino acid transport	0.0650853	5.04476
Contig27341	Adamts12	Putative uncharacterized protein	GO:0032331	negative regulation of chondrocyte differentiation	0.0650853	5.04476
Contig17453	Tymp	Thymidine phosphorylase	GO:0000002	mitochondrial genome maintenance	0.0650853	5.04476
Contig25886	Efemp1	EGF-containing fibulin-like extracellular matrix protein 1	GO:0032331	negative regulation of chondrocyte differentiation	0.0650853	5.04476
Contig22078	Mthfr	Methylenetetrahydrofolate reductase	GO:0006555	methionine metabolic process	0.0650853	5.04476
Contig24474	Tymp	Thymidine phosphorylase	GO:0000002	mitochondrial genome maintenance	0.0650853	5.04476
Contig23672	Itgb2	Integrin beta-2	GO:0050900	leukocyte migration	0.0665691	2.16204
Contig25381	SLC3A2	cDNA FLJ54090, highly similar to 4F2 cell-surface antigen heavy chain	GO:0050900	leukocyte migration	0.0665691	2.16204
Contig18780	Slc3a2	4F2 cell-surface antigen heavy chain	GO:0050900	leukocyte migration	0.0665691	2.16204
c11245_g2_i1_289_22141	Itgax	Putative uncharacterized protein	GO:0050900	leukocyte migration	0.0665691	2.16204
Contig25260	Mertk	Tyrosine-protein kinase Mer	GO:0050900	leukocyte migration	0.0665691	2.16204
Contig23410	Fcer1g	High affinity immunoglobulin epsilon receptor subunit gamma	GO:0050900	leukocyte migration	0.0665691	2.16204
Contig25112	Mmp9	Matrix metalloproteinase-9	GO:0031915	positive regulation of synaptic plasticity	0.0673758	17.1522
Contig13714	Unc93b1	Protein unc-93 homolog B1	GO:0034154	toll-like receptor 7 signaling pathway	0.0673758	17.1522
Contig27811	Adam8	Disintegrin and metalloproteinase domain-containing protein 8	GO:0002675	positive regulation of acute inflammatory response	0.0673758	17.1522
Contig23913	Apoe	Apolipoprotein E	GO:0034372	very-low-density lipoprotein particle remodeling	0.0673758	17.1522
Contig23913	Apoe	Apolipoprotein E	GO:0034384	high-density lipoprotein particle clearance	0.0673758	17.1522
Contig17141	rpph1	ribonuclease P RNA component H1	GO:0001682	tRNA 5'-leader removal	0.0673758	17.1522
Contig21658	Rhbdd1	Rhomboid-related protein 4	GO:0033619	membrane protein proteolysis	0.0673758	17.1522
Contig15672	Nudt16	U8 snoRNA-decapping enzyme	GO:2000781	positive regulation of double-strand break repair	0.0673758	17.1522
Contig14371	Csf1r	Macrophage colony-stimulating factor 1 receptor	GO:0061075	positive regulation of neural retina development	0.0673758	17.1522
Contig15336	H2-Ab1	Major histocompatibility complex class II beta chain	GO:0002862	negative regulation of inflammatory response to antigenic stimulus	0.0673758	17.1522
Contig9057	Dpm1	Dolichol-phosphate mannosyltransferase	GO:0019348	dolichol metabolic process	0.0673758	17.1522
Contig25819	Prg4	Prg4 protein	GO:0045409	negative regulation of interleukin-6 biosynthetic process	0.0673758	17.1522
Contig23327	Tgfb3	Transforming growth factor beta-3	GO:0022601	menstrual cycle phase	0.0673758	17.1522
Contig25622	gata5	GATA-binding protein 5	GO:0048618	post-embryonic foregut morphogenesis	0.0673758	17.1522
c1413_g1_i1_339_20756	Cxcr3	C-X-C chemokine receptor type 3	GO:0071954	chemokine (C-C motif) ligand 11 production	0.0673758	17.1522
Contig23410	Fcer1g	High affinity immunoglobulin epsilon receptor subunit gamma	GO:0002554	serotonin secretion by platelet	0.0673758	17.1522
Contig23410	Fcer1g	High affinity immunoglobulin epsilon receptor subunit gamma	GO:0002283	neutrophil activation involved in immune response	0.0673758	17.1522
Contig23410	Fcer1g	High affinity immunoglobulin epsilon receptor subunit gamma	GO:0001798	positive regulation of type IIa hypersensitivity	0.0673758	17.1522
Contig18043	Slc8a1	Solute carrier family 8 (Sodium/calcium exchanger), member 1, isoform CRA_f	GO:0042044	fluid transport	0.0673758	17.1522
c1149_g1_i1_216_20734	Slc27a6	Protein Slc27a6	GO:0097089	methyl-branched fatty acid metabolic process	0.0673758	17.1522
Contig13592	Bhmt	Betaine--homocysteine S-methyltransferase 1	GO:0006579	amino-acid betaine catabolic process	0.0673758	17.1522
Contig16926	Hck	Tyrosine-protein kinase HCK	GO:0018108	peptidyl-tyrosine phosphorylation	0.0677583	1.9058
Contig25069	Abi3	ABI gene family, member 3	GO:0018108	peptidyl-tyrosine phosphorylation	0.0677583	1.9058
c22161_g1_i1_478_23674	Tec	Tyrosine-protein kinase Tec	GO:0018108	peptidyl-tyrosine phosphorylation	0.0677583	1.9058
Contig25262	Tyro3	Tyrosine-protein kinase receptor TYRO3	GO:0018108	peptidyl-tyrosine phosphorylation	0.0677583	1.9058
Contig14371	Csf1r	Macrophage colony-stimulating factor 1 receptor	GO:0018108	peptidyl-tyrosine phosphorylation	0.0677583	1.9058
Contig25886	Efemp1	EGF-containing fibulin-like extracellular matrix protein 1	GO:0018108	peptidyl-tyrosine phosphorylation	0.0677583	1.9058
Contig17066	Ephb3	Ephrin type-B receptor 3	GO:0018108	peptidyl-tyrosine phosphorylation	0.0677583	1.9058
Contig25260	Mertk	Tyrosine-protein kinase Mer	GO:0018108	peptidyl-tyrosine phosphorylation	0.0677583	1.9058
Contig27811	Adam8	Disintegrin and metalloproteinase domain-containing protein 8	GO:0022407	regulation of cell-cell adhesion	0.0682897	4.90062
Contig17066	Ephb3	Ephrin type-B receptor 3	GO:0022407	regulation of cell-cell adhesion	0.0682897	4.90062
Contig11869	Tnfsf10	Tumor necrosis factor ligand superfamily member 10	GO:0043123	positive regulation of I-kappaB kinase/NF-kappaB signaling	0.068968	2.00109
Contig23540	Ecm1	Ecm1 protein	GO:0043123	positive regulation of I-kappaB kinase/NF-kappaB signaling	0.068968	2.00109
Contig23541	Ecm1	Ecm1 protein	GO:0043123	positive regulation of I-kappaB kinase/NF-kappaB signaling	0.068968	2.00109
Contig28062	Slc44a2	Choline transporter-like protein 2	GO:0043123	positive regulation of I-kappaB kinase/NF-kappaB signaling	0.068968	2.00109
c20492_g1_i1_449_16247	Card11	Putative uncharacterized protein	GO:0043123	positive regulation of I-kappaB kinase/NF-kappaB signaling	0.068968	2.00109
c12715_g3_i1_296_22359	Card11	Putative uncharacterized protein	GO:0043123	positive regulation of I-kappaB kinase/NF-kappaB signaling	0.068968	2.00109
Contig28400	Flna	Filamin, alpha	GO:0043123	positive regulation of I-kappaB kinase/NF-kappaB signaling	0.068968	2.00109
Contig10922	Rpl38	MCG14541	GO:0006415	translational termination	0.0712483	2.6388
c9263_g1_i1_213_18030	Rplp0	60S acidic ribosomal protein P0	GO:0006415	translational termination	0.0712483	2.6388
c20900_g1_i1_210_20506	Rpl35a	60S ribosomal protein L35a	GO:0006415	translational termination	0.0712483	2.6388
Contig23312	Rps14	40S ribosomal protein S14	GO:0006415	translational termination	0.0712483	2.6388
c10334_g3_i1_557_18389	COX1	Cytochrome c oxidase subunit 1	GO:0051597	response to methylmercury	0.071545	4.7645
Contig27811	Adam8	Disintegrin and metalloproteinase domain-containing protein 8	GO:0045780	positive regulation of bone resorption	0.071545	4.7645
c18881_g7_i7_2917_20108	Mthfr	Methylenetetrahydrofolate reductase	GO:0050667	homocysteine metabolic process	0.071545	4.7645
Contig26217	Itga9	Protein Itga9	GO:0045780	positive regulation of bone resorption	0.071545	4.7645
Contig25262	Tyro3	Tyrosine-protein kinase receptor TYRO3	GO:0001779	natural killer cell differentiation	0.071545	4.7645
Contig22078	Mthfr	Methylenetetrahydrofolate reductase	GO:0050667	homocysteine metabolic process	0.071545	4.7645
Contig25260	Mertk	Tyrosine-protein kinase Mer	GO:0001779	natural killer cell differentiation	0.071545	4.7645
Contig23079	COX1	Cytochrome c oxidase subunit 1	GO:0051597	response to methylmercury	0.071545	4.7645
c10334_g3_i1_557_18389	COX1	Cytochrome c oxidase subunit 1	GO:0055114	oxidation-reduction process	0.0718762	1.45976
Contig26694	Mgst1	Microsomal glutathione S-transferase 1	GO:0055114	oxidation-reduction process	0.0718762	1.45976
Contig13536	Prdx6	Peroxiredoxin-6	GO:0055114	oxidation-reduction process	0.0718762	1.45976
c13424_g1_i3_664_19169	Mgst1	Microsomal glutathione S-transferase 1	GO:0055114	oxidation-reduction process	0.0718762	1.45976
Contig26324	Aldh3a2	Fatty aldehyde dehydrogenase	GO:0055114	oxidation-reduction process	0.0718762	1.45976
c18881_g7_i7_2917_20108	Mthfr	Methylenetetrahydrofolate reductase	GO:0055114	oxidation-reduction process	0.0718762	1.45976
c9060_g1_i1_499_21696	Chdh	Putative uncharacterized protein	GO:0055114	oxidation-reduction process	0.0718762	1.45976
Contig24338	Paox	Polyamine oxidase (Exo-N4-amino), isoform CRA_d	GO:0055114	oxidation-reduction process	0.0718762	1.45976
c9244_g2_i1_393_18025	COX3	Cytochrome c oxidase subunit 3	GO:0055114	oxidation-reduction process	0.0718762	1.45976
Contig26770	Ifi30	Gamma-interferon-inducible lysosomal thiol reductase	GO:0055114	oxidation-reduction process	0.0718762	1.45976
Contig20273	Msrb3	Methionine-R-sulfoxide reductase B3, mitochondrial	GO:0055114	oxidation-reduction process	0.0718762	1.45976
Contig22078	Mthfr	Methylenetetrahydrofolate reductase	GO:0055114	oxidation-reduction process	0.0718762	1.45976
c13491_g1_i1_919_19182	Cox4i2	Cytochrome c oxidase subunit 4 isoform 2, mitochondrial	GO:0055114	oxidation-reduction process	0.0718762	1.45976
Contig24229	Chdh	Putative uncharacterized protein	GO:0055114	oxidation-reduction process	0.0718762	1.45976
c12795_g1_i1_554_22369	Akr1b3	Aldose reductase	GO:0055114	oxidation-reduction process	0.0718762	1.45976
Contig23079	COX1	Cytochrome c oxidase subunit 1	GO:0055114	oxidation-reduction process	0.0718762	1.45976
Contig17159	COX2	Cytochrome c oxidase subunit 2	GO:0055114	oxidation-reduction process	0.0718762	1.45976
Contig19649	Mgst1	Microsomal glutathione S-transferase 1	GO:0055114	oxidation-reduction process	0.0718762	1.45976
Contig17888	Fth1	Ferritin heavy chain	GO:0055114	oxidation-reduction process	0.0718762	1.45976
c19922_g2_i2_448_23311	Cyp3a13	Cytochrome P450, family 3, subfamily a, polypeptide 13	GO:0055114	oxidation-reduction process	0.0718762	1.45976
Contig24166	Ache	Acetylcholinesterase	GO:0031623	receptor internalization	0.0721733	3.21603
Contig23946		Collagenase 3	GO:0031623	receptor internalization	0.0721733	3.21603
c11302_g5_i2_550_14777	Dnm1	Dynamin-1	GO:0031623	receptor internalization	0.0721733	3.21603
Contig9555	Rac2	Ras-related C3 botulinum toxin substrate 2	GO:0030031	cell projection assembly	0.0748493	4.63573
Contig14981	Chrm3	Cholinergic receptor, muscarinic 3, cardiac	GO:0045987	positive regulation of smooth muscle contraction	0.0748493	4.63573
Contig18372	Chrm3	Cholinergic receptor, muscarinic 3, cardiac	GO:0045987	positive regulation of smooth muscle contraction	0.0748493	4.63573
Contig13389	Rac2	Ras-related C3 botulinum toxin substrate 2	GO:0030031	cell projection assembly	0.0748493	4.63573
Contig28267	Abca1	ATP-binding cassette sub-family A member 1	GO:0044255	cellular lipid metabolic process	0.0775926	1.9428
Contig10868	Angptl4	Angiopoietin-related protein 4	GO:0044255	cellular lipid metabolic process	0.0775926	1.9428
Contig23185	Plin2	Perilipin-2	GO:0044255	cellular lipid metabolic process	0.0775926	1.9428
Contig28268	Abca1	ATP-binding cassette sub-family A member 1	GO:0044255	cellular lipid metabolic process	0.0775926	1.9428
Contig26095	Angptl4	Angiopoietin-related protein 4	GO:0044255	cellular lipid metabolic process	0.0775926	1.9428
c17026_g2_i1_507_22916	Elovl1	Elongation of very long chain fatty acids (FEN1/Elo2, SUR4/Elo3, yeast)-like 1	GO:0044255	cellular lipid metabolic process	0.0775926	1.9428
c1149_g1_i1_216_20734	Slc27a6	Protein Slc27a6	GO:0044255	cellular lipid metabolic process	0.0775926	1.9428
c9776_g1_i1_521_21843	klf2a	Uncharacterized protein	GO:0003171	atrioventricular valve development	0.0781539	14.2935
Contig23606	Twist2	Twist-related protein 2	GO:0061303	cornea development in camera-type eye	0.0781539	14.2935
Contig25354	Scn4b	Sodium channel, type IV, beta	GO:0086067	AV node cell to bundle of His cell communication	0.0781539	14.2935
Contig25354	Scn4b	Sodium channel, type IV, beta	GO:0086002	regulation of cardiac muscle cell action potential involved in contraction	0.0781539	14.2935
Contig15108	Krt8	Keratin, type II cytoskeletal 8	GO:0051599	response to hydrostatic pressure	0.0781539	14.2935
c18529_g6_i1_3491_15954	Usp16	Ubiquitin carboxyl-terminal hydrolase 16	GO:0070537	histone H2A K63-linked deubiquitination	0.0781539	14.2935
Contig27811	Adam8	Disintegrin and metalloproteinase domain-containing protein 8	GO:0033089	positive regulation of T cell differentiation in thymus	0.0781539	14.2935
Contig26324	Aldh3a2	Fatty aldehyde dehydrogenase	GO:0033306	phytol metabolic process	0.0781539	14.2935
Contig23913	Apoe	Apolipoprotein E	GO:0034374	low-density lipoprotein particle remodeling	0.0781539	14.2935
Contig25262	Tyro3	Tyrosine-protein kinase receptor TYRO3	GO:0021885	forebrain cell migration	0.0781539	14.2935
c16615_g2_i2_483_19696	Hprt	Hypoxanthine-guanine phosphoribosyltransferase	GO:0045964	positive regulation of dopamine metabolic process	0.0781539	14.2935
Contig15672	Nudt16	U8 snoRNA-decapping enzyme	GO:0090068	positive regulation of cell cycle process	0.0781539	14.2935
Contig14371	Csf1r	Macrophage colony-stimulating factor 1 receptor	GO:0050936	xanthophore differentiation	0.0781539	14.2935
Contig14371	Csf1r	Macrophage colony-stimulating factor 1 receptor	GO:0038145	macrophage colony-stimulating factor signaling pathway	0.0781539	14.2935
Contig18392	Spi1	Transcription factor PU.1	GO:0090241	negative regulation of histone H4 acetylation	0.0781539	14.2935
c7076_g1_i1_414_17380	Tpt1	Translationally-controlled tumor protein	GO:2000384	negative regulation of ectoderm development	0.0781539	14.2935
Contig24538	Herc3	Protein Herc3	GO:0042068	regulation of pteridine metabolic process	0.0781539	14.2935
Contig25819	Prg4	Prg4 protein	GO:0006404	RNA import into nucleus	0.0781539	14.2935
Contig25819	Prg4	Prg4 protein	GO:0031453	positive regulation of heterochromatin assembly	0.0781539	14.2935
Contig25819	Prg4	Prg4 protein	GO:1901673	regulation of spindle assembly involved in mitosis	0.0781539	14.2935
Contig25819	Prg4	Prg4 protein	GO:0031990	mRNA export from nucleus in response to heat stress	0.0781539	14.2935
Contig25819	Prg4	Prg4 protein	GO:0010965	regulation of mitotic sister chromatid separation	0.0781539	14.2935
Contig23327	Tgfb3	Transforming growth factor beta-3	GO:0043932	ossification involved in bone remodeling	0.0781539	14.2935
Contig23327	Tgfb3	Transforming growth factor beta-3	GO:0060364	frontal suture morphogenesis	0.0781539	14.2935
c12795_g1_i1_554_22369	Akr1b3	Aldose reductase	GO:0046683	response to organophosphorus	0.0781539	14.2935
Contig23410	Fcer1g	High affinity immunoglobulin epsilon receptor subunit gamma	GO:0050778	positive regulation of immune response	0.0781539	14.2935
Contig18043	Slc8a1	Solute carrier family 8 (Sodium/calcium exchanger), member 1, isoform CRA_f	GO:0044557	relaxation of smooth muscle	0.0781539	14.2935
Contig18043	Slc8a1	Solute carrier family 8 (Sodium/calcium exchanger), member 1, isoform CRA_f	GO:0097369	sodium ion import	0.0781539	14.2935
c19922_g2_i2_448_23311	Cyp3a13	Cytochrome P450, family 3, subfamily a, polypeptide 13	GO:0036378	calcitriol biosynthetic process from calciol	0.0781539	14.2935
c19922_g2_i2_448_23311	Cyp3a13	Cytochrome P450, family 3, subfamily a, polypeptide 13	GO:0009822	alkaloid catabolic process	0.0781539	14.2935
c19922_g2_i2_448_23311	Cyp3a13	Cytochrome P450, family 3, subfamily a, polypeptide 13	GO:0046483	heterocycle metabolic process	0.0781539	14.2935
c19922_g2_i2_448_23311	Cyp3a13	Cytochrome P450, family 3, subfamily a, polypeptide 13	GO:0016098	monoterpenoid metabolic process	0.0781539	14.2935
Contig24460	Irf8	Interferon regulatory factor 8	GO:0060337	type I interferon signaling pathway	0.0782013	4.51373
Contig24460	Irf8	Interferon regulatory factor 8	GO:0032729	positive regulation of interferon-gamma production	0.0782013	4.51373
Contig23982	Enpep	Glutamyl aminopeptidase	GO:0032835	glomerulus development	0.0782013	4.51373
Contig23983	Enpep	Glutamyl aminopeptidase	GO:0032835	glomerulus development	0.0782013	4.51373
Contig24459	Irf8	Interferon regulatory factor 8	GO:0060337	type I interferon signaling pathway	0.0782013	4.51373
Contig24459	Irf8	Interferon regulatory factor 8	GO:0032729	positive regulation of interferon-gamma production	0.0782013	4.51373
Contig9331	Atp5e	ATP synthase subunit epsilon, mitochondrial	GO:0015986	ATP synthesis coupled proton transport	0.0815993	4.398
c19842_g1_i1_262_20363	ATP6	ATP synthase subunit a	GO:0015986	ATP synthesis coupled proton transport	0.0815993	4.398
Contig26385	H2-Aa	H-2 class II histocompatibility antigen, A-Q alpha chain	GO:0050852	T cell receptor signaling pathway	0.0846466	2.199
Contig1734	H2-Aa	H-2 class II histocompatibility antigen, A-Q alpha chain	GO:0050852	T cell receptor signaling pathway	0.0846466	2.199
Contig15336	H2-Ab1	Major histocompatibility complex class II beta chain	GO:0050852	T cell receptor signaling pathway	0.0846466	2.199
c20492_g1_i1_449_16247	Card11	Putative uncharacterized protein	GO:0050852	T cell receptor signaling pathway	0.0846466	2.199
c12715_g3_i1_296_22359	Card11	Putative uncharacterized protein	GO:0050852	T cell receptor signaling pathway	0.0846466	2.199
Contig26086	Dmbt1	Deleted in malignant brain tumors 1 protein	GO:0030855	epithelial cell differentiation	0.0850418	4.28805
Contig28267	Abca1	ATP-binding cassette sub-family A member 1	GO:0055091	phospholipid homeostasis	0.0850418	4.28805
Contig27811	Adam8	Disintegrin and metalloproteinase domain-containing protein 8	GO:0051044	positive regulation of membrane protein ectodomain proteolysis	0.0850418	4.28805
Contig23913	Apoe	Apolipoprotein E	GO:0051044	positive regulation of membrane protein ectodomain proteolysis	0.0850418	4.28805
c15139_g2_i1_262_22719	5430419D17Rik	Putative DMBT1-like protein	GO:0030855	epithelial cell differentiation	0.0850418	4.28805
Contig28268	Abca1	ATP-binding cassette sub-family A member 1	GO:0055091	phospholipid homeostasis	0.0850418	4.28805
c10724_g1_i1_435_22033	rem2	Uncharacterized protein	GO:0071542	dopaminergic neuron differentiation	0.0850418	4.28805
c13022_g2_i2_1892_15085	Bcl2l1	Bcl-2-like protein 1	GO:0030878	thyroid gland development	0.0850418	4.28805
Contig25622	gata5	GATA-binding protein 5	GO:0030878	thyroid gland development	0.0850418	4.28805
Contig17470	rem2	Uncharacterized protein	GO:0071542	dopaminergic neuron differentiation	0.0850418	4.28805
Contig25451	Zeb1	Zinc finger E-box binding homeobox 1	GO:0071230	cellular response to amino acid stimulus	0.0856142	2.46794
Contig25408	Lamtor3	Ragulator complex protein LAMTOR3	GO:0071230	cellular response to amino acid stimulus	0.0856142	2.46794
c13022_g2_i2_1892_15085	Bcl2l1	Bcl-2-like protein 1	GO:0071230	cellular response to amino acid stimulus	0.0856142	2.46794
Contig13660	Mmp2	72 kDa type IV collagenase	GO:0071230	cellular response to amino acid stimulus	0.0856142	2.46794
c9703_g1_i1_279_21825	Gpr183	G-protein coupled receptor 183	GO:0070374	positive regulation of ERK1 and ERK2 cascade	0.0860181	2.18778
Contig25051	Cd74	H-2 class II histocompatibility antigen gamma chain	GO:0070374	positive regulation of ERK1 and ERK2 cascade	0.0860181	2.18778
Contig25050	Cd74	H-2 class II histocompatibility antigen gamma chain	GO:0070374	positive regulation of ERK1 and ERK2 cascade	0.0860181	2.18778
Contig14371	Csf1r	Macrophage colony-stimulating factor 1 receptor	GO:0070374	positive regulation of ERK1 and ERK2 cascade	0.0860181	2.18778
c6948_g1_i1_731_17351	Cd74	H-2 class II histocompatibility antigen gamma chain	GO:0070374	positive regulation of ERK1 and ERK2 cascade	0.0860181	2.18778
Contig10922	Rpl38	MCG14541	GO:0019058	viral life cycle	0.0872909	2.45031
c9263_g1_i1_213_18030	Rplp0	60S acidic ribosomal protein P0	GO:0019058	viral life cycle	0.0872909	2.45031
c20900_g1_i1_210_20506	Rpl35a	60S ribosomal protein L35a	GO:0019058	viral life cycle	0.0872909	2.45031
Contig23312	Rps14	40S ribosomal protein S14	GO:0019058	viral life cycle	0.0872909	2.45031
c10334_g3_i1_557_18389	COX1	Cytochrome c oxidase subunit 1	GO:0009060	aerobic respiration	0.0885273	4.18346
Contig15739	Arfgef2	Brefeldin A-inhibited guanine nucleotide-exchange protein 2	GO:0032760	positive regulation of tumor necrosis factor production	0.0885273	4.18346
Contig23079	COX1	Cytochrome c oxidase subunit 1	GO:0009060	aerobic respiration	0.0885273	4.18346
Contig23410	Fcer1g	High affinity immunoglobulin epsilon receptor subunit gamma	GO:0032760	positive regulation of tumor necrosis factor production	0.0885273	4.18346
Contig14718	Crebzf	CREB/ATF bZIP transcription factor	GO:0009615	response to virus	0.0887956	2.16568
Contig18003	Crebzf	CREB/ATF bZIP transcription factor	GO:0009615	response to virus	0.0887956	2.16568
c7076_g1_i1_414_17380	Tpt1	Translationally-controlled tumor protein	GO:0009615	response to virus	0.0887956	2.16568
c13022_g2_i2_1892_15085	Bcl2l1	Bcl-2-like protein 1	GO:0009615	response to virus	0.0887956	2.16568
Contig18471	Anpep	Aminopeptidase N	GO:0009615	response to virus	0.0887956	2.16568
Contig25112	Mmp9	Matrix metalloproteinase-9	GO:0051549	positive regulation of keratinocyte migration	0.0888072	12.2516
Contig25354	Scn4b	Sodium channel, type IV, beta	GO:0086012	membrane depolarization involved in regulation of cardiac muscle cell action potential	0.0888072	12.2516
c18529_g6_i1_3491_15954	Usp16	Ubiquitin carboxyl-terminal hydrolase 16	GO:0045901	positive regulation of translational elongation	0.0888072	12.2516
Contig22348	Slc6a14	Sodium- and chloride-dependent neutral and basic amino acid transporter B(0+)	GO:0015837	amine transport	0.0888072	12.2516
Contig24338	Paox	Polyamine oxidase (Exo-N4-amino), isoform CRA_d	GO:0008215	spermine metabolic process	0.0888072	12.2516
Contig24338	Paox	Polyamine oxidase (Exo-N4-amino), isoform CRA_d	GO:0009447	putrescine catabolic process	0.0888072	12.2516
c16615_g2_i2_483_19696	Hprt	Hypoxanthine-guanine phosphoribosyltransferase	GO:0046083	adenine metabolic process	0.0888072	12.2516
c16615_g2_i2_483_19696	Hprt	Hypoxanthine-guanine phosphoribosyltransferase	GO:0006178	guanine salvage	0.0888072	12.2516
c16615_g2_i2_483_19696	Hprt	Hypoxanthine-guanine phosphoribosyltransferase	GO:0032263	GMP salvage	0.0888072	12.2516
c16615_g2_i2_483_19696	Hprt	Hypoxanthine-guanine phosphoribosyltransferase	GO:0043103	hypoxanthine salvage	0.0888072	12.2516
c16615_g2_i2_483_19696	Hprt	Hypoxanthine-guanine phosphoribosyltransferase	GO:0046100	hypoxanthine metabolic process	0.0888072	12.2516
Contig14371	Csf1r	Macrophage colony-stimulating factor 1 receptor	GO:0036035	osteoclast development	0.0888072	12.2516
Contig18392	Spi1	Transcription factor PU.1	GO:0045347	negative regulation of MHC class II biosynthetic process	0.0888072	12.2516
Contig18392	Spi1	Transcription factor PU.1	GO:0045646	regulation of erythrocyte differentiation	0.0888072	12.2516
Contig15336	H2-Ab1	Major histocompatibility complex class II beta chain	GO:0002827	positive regulation of T-helper 1 type immune response	0.0888072	12.2516
Contig24538	Herc3	Protein Herc3	GO:0016198	axon choice point recognition	0.0888072	12.2516
Contig23956	Shank1	SH3 and multiple ankyrin repeat domains protein 1	GO:0032232	negative regulation of actin filament bundle assembly	0.0888072	12.2516
Contig23956	Shank1	SH3 and multiple ankyrin repeat domains protein 1	GO:0046959	habituation	0.0888072	12.2516
Contig17159	COX2	Cytochrome c oxidase subunit 2	GO:0022900	electron transport chain	0.0888072	12.2516
c1413_g1_i1_339_20756	Cxcr3	C-X-C chemokine receptor type 3	GO:0030816	positive regulation of cAMP metabolic process	0.0888072	12.2516
Contig18310	Ace	Angiotensin-converting enzyme	GO:0042447	hormone catabolic process	0.0888072	12.2516
Contig18310	Ace	Angiotensin-converting enzyme	GO:0010815	bradykinin catabolic process	0.0888072	12.2516
Contig18310	Ace	Angiotensin-converting enzyme	GO:0060978	angiogenesis involved in coronary vascular morphogenesis	0.0888072	12.2516
Contig18310	Ace	Angiotensin-converting enzyme	GO:0032943	mononuclear cell proliferation	0.0888072	12.2516
Contig14865	Hmcn1	Protein Hmcn1	GO:0060669	embryonic placenta morphogenesis	0.0888072	12.2516
c19922_g2_i2_448_23311	Cyp3a13	Cytochrome P450, family 3, subfamily a, polypeptide 13	GO:0006706	steroid catabolic process	0.0888072	12.2516
c19922_g2_i2_448_23311	Cyp3a13	Cytochrome P450, family 3, subfamily a, polypeptide 13	GO:0042737	drug catabolic process	0.0888072	12.2516
Contig25051	Cd74	H-2 class II histocompatibility antigen gamma chain	GO:0048146	positive regulation of fibroblast proliferation	0.0892986	2.92367
Contig25050	Cd74	H-2 class II histocompatibility antigen gamma chain	GO:0048146	positive regulation of fibroblast proliferation	0.0892986	2.92367
c6948_g1_i1_731_17351	Cd74	H-2 class II histocompatibility antigen gamma chain	GO:0048146	positive regulation of fibroblast proliferation	0.0892986	2.92367
Contig26483	cxcl12a	Sdf1a	GO:0031290	retinal ganglion cell axon guidance	0.0906914	2.4158
c16187_g4_i1_241_22808	cxcl12a	Sdf1a	GO:0031290	retinal ganglion cell axon guidance	0.0906914	2.4158
Contig17066	Ephb3	Ephrin type-B receptor 3	GO:0031290	retinal ganglion cell axon guidance	0.0906914	2.4158
Contig24538	Herc3	Protein Herc3	GO:0031290	retinal ganglion cell axon guidance	0.0906914	2.4158
Contig9057	Dpm1	Dolichol-phosphate mannosyltransferase	GO:0006506	GPI anchor biosynthetic process	0.0920544	4.08385
Contig22291	Pigq	Phosphatidylinositol N-acetylglucosaminyltransferase subunit Q	GO:0006506	GPI anchor biosynthetic process	0.0920544	4.08385
Contig11869	Tnfsf10	Tumor necrosis factor ligand superfamily member 10	GO:0007267	cell-cell signaling	0.0925898	1.97152
Contig23672	Itgb2	Integrin beta-2	GO:0007267	cell-cell signaling	0.0925898	1.97152
Contig23982	Enpep	Glutamyl aminopeptidase	GO:0007267	cell-cell signaling	0.0925898	1.97152
Contig25260	Mertk	Tyrosine-protein kinase Mer	GO:0007267	cell-cell signaling	0.0925898	1.97152
Contig23983	Enpep	Glutamyl aminopeptidase	GO:0007267	cell-cell signaling	0.0925898	1.97152
Contig25478	Lphn3	Latrophilin-3	GO:0007267	cell-cell signaling	0.0925898	1.97152
Contig10922	Rpl38	MCG14541	GO:0006614	SRP-dependent cotranslational protein targeting to membrane	0.0941541	2.38225
c9263_g1_i1_213_18030	Rplp0	60S acidic ribosomal protein P0	GO:0006614	SRP-dependent cotranslational protein targeting to membrane	0.0941541	2.38225
c20900_g1_i1_210_20506	Rpl35a	60S ribosomal protein L35a	GO:0006614	SRP-dependent cotranslational protein targeting to membrane	0.0941541	2.38225
Contig23312	Rps14	40S ribosomal protein S14	GO:0006614	SRP-dependent cotranslational protein targeting to membrane	0.0941541	2.38225
Contig25354	Scn4b	Sodium channel, type IV, beta	GO:0060307	regulation of ventricular cardiac muscle cell membrane repolarization	0.0956217	3.98888
c11649_g2_i1_353_18734	Atp1a3	Sodium/potassium-transporting ATPase subunit alpha-3	GO:0015672	monovalent inorganic cation transport	0.0956217	3.98888
c20492_g1_i1_449_16247	Card11	Putative uncharacterized protein	GO:0050870	positive regulation of T cell activation	0.0956217	3.98888
c3191_g1_i2_4544_13528	Kcnh7	Potassium voltage-gated channel subfamily H member 7	GO:0060307	regulation of ventricular cardiac muscle cell membrane repolarization	0.0956217	3.98888
c12715_g3_i1_296_22359	Card11	Putative uncharacterized protein	GO:0050870	positive regulation of T cell activation	0.0956217	3.98888
c12795_g1_i1_554_22369	Akr1b3	Aldose reductase	GO:0008206	bile acid metabolic process	0.0956217	3.98888
c11649_g1_i1_230_18733	Atp1a3	Sodium/potassium-transporting ATPase subunit alpha-3	GO:0015672	monovalent inorganic cation transport	0.0956217	3.98888
c1149_g1_i1_216_20734	Slc27a6	Protein Slc27a6	GO:0008206	bile acid metabolic process	0.0956217	3.98888
Contig10868	Angptl4	Angiopoietin-related protein 4	GO:0009267	cellular response to starvation	0.0992276	3.89822
Contig26095	Angptl4	Angiopoietin-related protein 4	GO:0009267	cellular response to starvation	0.0992276	3.89822
Contig24414	Actr2	ARP2 actin-related protein 2 homolog (Yeast)	GO:0033206	meiotic cytokinesis	0.0993369	10.7201
Contig23672	Itgb2	Integrin beta-2	GO:0030101	natural killer cell activation	0.0993369	10.7201
c18529_g6_i1_3491_15954	Usp16	Ubiquitin carboxyl-terminal hydrolase 16	GO:0035522	monoubiquitinated histone H2A deubiquitination	0.0993369	10.7201
Contig23913	Apoe	Apolipoprotein E	GO:0030195	negative regulation of blood coagulation	0.0993369	10.7201
Contig27304	Slc37a2	Sugar phosphate exchanger 2	GO:0006127	glycerophosphate shuttle	0.0993369	10.7201
c16615_g2_i2_483_19696	Hprt	Hypoxanthine-guanine phosphoribosyltransferase	GO:0032264	IMP salvage	0.0993369	10.7201
c16615_g2_i2_483_19696	Hprt	Hypoxanthine-guanine phosphoribosyltransferase	GO:0046038	GMP catabolic process	0.0993369	10.7201
c16615_g2_i2_483_19696	Hprt	Hypoxanthine-guanine phosphoribosyltransferase	GO:0006168	adenine salvage	0.0993369	10.7201
c13082_g1_i1_670_11609	Kcnh1	Potassium voltage-gated channel, subfamily H (Eag-related), member 1	GO:0021576	hindbrain formation	0.0993369	10.7201
c978_g1_i1_239_20708	C7	Oxidation resistance protein 1	GO:0006957	complement activation, alternative pathway	0.0993369	10.7201
Contig9057	Dpm1	Dolichol-phosphate mannosyltransferase	GO:0019673	GDP-mannose metabolic process	0.0993369	10.7201
c17026_g2_i1_507_22916	Elovl1	Elongation of very long chain fatty acids (FEN1/Elo2, SUR4/Elo3, yeast)-like 1	GO:0042761	very long-chain fatty acid biosynthetic process	0.0993369	10.7201
Contig24010	St8sia6	ST8 alpha-N-acetyl-neuraminide alpha-2,8-sialyltransferase 6	GO:0001574	ganglioside biosynthetic process	0.0993369	10.7201
Contig25819	Prg4	Prg4 protein	GO:0046832	negative regulation of RNA export from nucleus	0.0993369	10.7201
c9378_g1_i1_219_21752	Rora	Nuclear receptor ROR-alpha	GO:0046068	cGMP metabolic process	0.0993369	10.7201
Contig23410	Fcer1g	High affinity immunoglobulin epsilon receptor subunit gamma	GO:0045576	mast cell activation	0.0993369	10.7201
Contig23410	Fcer1g	High affinity immunoglobulin epsilon receptor subunit gamma	GO:0032733	positive regulation of interleukin-10 production	0.0993369	10.7201
Contig27341	Adamts12	Putative uncharacterized protein	GO:0051603	proteolysis involved in cellular protein catabolic process	0.102871	3.8116
Contig25675	Psmb7	Proteasome subunit beta type-7	GO:0051603	proteolysis involved in cellular protein catabolic process	0.102871	3.8116
Contig20061	Dusp22	Dual specificity protein phosphatase 22	GO:0000188	inactivation of MAPK activity	0.10655	3.72874
Contig26770	Ifi30	Gamma-interferon-inducible lysosomal thiol reductase	GO:0048147	negative regulation of fibroblast proliferation	0.10655	3.72874
Contig26295	Dusp22	Dual specificity protein phosphatase 22	GO:0000188	inactivation of MAPK activity	0.10655	3.72874
Contig17453	Tymp	Thymidine phosphorylase	GO:0006206	pyrimidine nucleobase metabolic process	0.10655	3.72874
Contig24474	Tymp	Thymidine phosphorylase	GO:0006206	pyrimidine nucleobase metabolic process	0.10655	3.72874
Contig17888	Fth1	Ferritin heavy chain	GO:0048147	negative regulation of fibroblast proliferation	0.10655	3.72874
Contig26483	cxcl12a	Sdf1a	GO:0009887	organ morphogenesis	0.108209	1.78138
c16187_g4_i1_241_22808	cxcl12a	Sdf1a	GO:0009887	organ morphogenesis	0.108209	1.78138
Contig17453	Tymp	Thymidine phosphorylase	GO:0009887	organ morphogenesis	0.108209	1.78138
c7288_g1_i1_571_21383	D630003M21Rik	Protein D630003M21Rik	GO:0009887	organ morphogenesis	0.108209	1.78138
Contig25976	Lama5	Putative uncharacterized protein	GO:0009887	organ morphogenesis	0.108209	1.78138
Contig24474	Tymp	Thymidine phosphorylase	GO:0009887	organ morphogenesis	0.108209	1.78138
Contig23327	Tgfb3	Transforming growth factor beta-3	GO:0009887	organ morphogenesis	0.108209	1.78138
Contig17001	Ryr3	Ryanodine receptor 3	GO:0055085	transmembrane transport	0.108526	1.35542
c3201_g1_i1_754_20954	Gja10	Gap junction alpha-10 protein	GO:0055085	transmembrane transport	0.108526	1.35542
c17116_g3_i2_732_3373	Unc80	Protein unc-80 homolog	GO:0055085	transmembrane transport	0.108526	1.35542
Contig25381	SLC3A2	cDNA FLJ54090, highly similar to 4F2 cell-surface antigen heavy chain	GO:0055085	transmembrane transport	0.108526	1.35542
Contig28267	Abca1	ATP-binding cassette sub-family A member 1	GO:0055085	transmembrane transport	0.108526	1.35542
Contig22348	Slc6a14	Sodium- and chloride-dependent neutral and basic amino acid transporter B(0+)	GO:0055085	transmembrane transport	0.108526	1.35542
Contig27304	Slc37a2	Sugar phosphate exchanger 2	GO:0055085	transmembrane transport	0.108526	1.35542
Contig18780	Slc3a2	4F2 cell-surface antigen heavy chain	GO:0055085	transmembrane transport	0.108526	1.35542
Contig13497	Ryr3	Ryanodine receptor 3	GO:0055085	transmembrane transport	0.108526	1.35542
Contig27480	Slc35c2	Solute carrier family 35 member C2	GO:0055085	transmembrane transport	0.108526	1.35542
Contig28268	Abca1	ATP-binding cassette sub-family A member 1	GO:0055085	transmembrane transport	0.108526	1.35542
c11649_g2_i1_353_18734	Atp1a3	Sodium/potassium-transporting ATPase subunit alpha-3	GO:0055085	transmembrane transport	0.108526	1.35542
c19779_g1_i1_969_20361	Trpm3	Transient receptor potential cation channel, subfamily M, member 3	GO:0055085	transmembrane transport	0.108526	1.35542
Contig28062	Slc44a2	Choline transporter-like protein 2	GO:0055085	transmembrane transport	0.108526	1.35542
c13082_g1_i1_670_11609	Kcnh1	Potassium voltage-gated channel, subfamily H (Eag-related), member 1	GO:0055085	transmembrane transport	0.108526	1.35542
c3191_g1_i2_4544_13528	Kcnh7	Potassium voltage-gated channel subfamily H member 7	GO:0055085	transmembrane transport	0.108526	1.35542
Contig28363	Slc28a2	Concentrative nucleoside transporter 2	GO:0055085	transmembrane transport	0.108526	1.35542
Contig24230	Ryr3	Ryanodine receptor 3	GO:0055085	transmembrane transport	0.108526	1.35542
c12277_g1_i1_321_22304	scn4aa	Sodium channel protein type 4 subunit alpha A	GO:0055085	transmembrane transport	0.108526	1.35542
Contig18043	Slc8a1	Solute carrier family 8 (Sodium/calcium exchanger), member 1, isoform CRA_f	GO:0055085	transmembrane transport	0.108526	1.35542
c11649_g1_i1_230_18733	Atp1a3	Sodium/potassium-transporting ATPase subunit alpha-3	GO:0055085	transmembrane transport	0.108526	1.35542
Contig17888	Fth1	Ferritin heavy chain	GO:0055085	transmembrane transport	0.108526	1.35542
Contig26483	cxcl12a	Sdf1a	GO:0042074	cell migration involved in gastrulation	0.108609	2.25687
c16187_g4_i1_241_22808	cxcl12a	Sdf1a	GO:0042074	cell migration involved in gastrulation	0.108609	2.25687
c17751_g8_i2_530_7954	mmp14b	Uncharacterized protein	GO:0042074	cell migration involved in gastrulation	0.108609	2.25687
Contig13389	Rac2	Ras-related C3 botulinum toxin substrate 2	GO:0042074	cell migration involved in gastrulation	0.108609	2.25687
Contig25479	Fbln2	Fibulin-2	GO:0035582	sequestering of BMP in extracellular matrix	0.109745	9.52899
Contig25451	Zeb1	Zinc finger E-box binding homeobox 1	GO:0010464	regulation of mesenchymal cell proliferation	0.109745	9.52899
Contig16926	Hck	Tyrosine-protein kinase HCK	GO:0050764	regulation of phagocytosis	0.109745	9.52899
Contig23913	Apoe	Apolipoprotein E	GO:0010544	negative regulation of platelet activation	0.109745	9.52899
Contig23913	Apoe	Apolipoprotein E	GO:0006707	cholesterol catabolic process	0.109745	9.52899
Contig27480	Slc35c2	Solute carrier family 35 member C2	GO:0036066	protein O-linked fucosylation	0.109745	9.52899
Contig18392	Spi1	Transcription factor PU.1	GO:0002320	lymphoid progenitor cell differentiation	0.109745	9.52899
Contig9057	Dpm1	Dolichol-phosphate mannosyltransferase	GO:0035269	protein O-linked mannosylation	0.109745	9.52899
c13022_g2_i2_1892_15085	Bcl2l1	Bcl-2-like protein 1	GO:0071839	apoptotic process in bone marrow	0.109745	9.52899
Contig25819	Prg4	Prg4 protein	GO:0000189	MAPK import into nucleus	0.109745	9.52899
Contig25628	Timd4	T-cell immunoglobulin and mucin domain-containing protein 4	GO:0060060	post-embryonic retina morphogenesis in camera-type eye	0.109745	9.52899
Contig23327	Tgfb3	Transforming growth factor beta-3	GO:0061035	regulation of cartilage development	0.109745	9.52899
Contig18310	Ace	Angiotensin-converting enzyme	GO:0014910	regulation of smooth muscle cell migration	0.109745	9.52899
Contig18861	Colec12	Collectin-12	GO:0006910	phagocytosis, recognition	0.109745	9.52899
Contig18043	Slc8a1	Solute carrier family 8 (Sodium/calcium exchanger), member 1, isoform CRA_f	GO:0060401	cytosolic calcium ion transport	0.109745	9.52899
Contig14865	Hmcn1	Protein Hmcn1	GO:0050901	leukocyte tethering or rolling	0.109745	9.52899
Contig21790	Sepp1	Selenoprotein P	GO:0019953	sexual reproduction	0.109745	9.52899
c19922_g2_i2_448_23311	Cyp3a13	Cytochrome P450, family 3, subfamily a, polypeptide 13	GO:0042738	exogenous drug catabolic process	0.109745	9.52899
Contig22828	Grn	Granulins	GO:0048488	synaptic vesicle endocytosis	0.110264	3.6494
Contig15672	Nudt16	U8 snoRNA-decapping enzyme	GO:0051276	chromosome organization	0.110264	3.6494
Contig14240	Grn	Granulins	GO:0048488	synaptic vesicle endocytosis	0.110264	3.6494
Contig23023	Bnc1	Bnc1 protein	GO:0051276	chromosome organization	0.110264	3.6494
Contig24737	Myo1f	Unconventional myosin-If	GO:0007162	negative regulation of cell adhesion	0.112807	2.62533
Contig25628	Timd4	T-cell immunoglobulin and mucin domain-containing protein 4	GO:0007162	negative regulation of cell adhesion	0.112807	2.62533
Contig13660	Mmp2	72 kDa type IV collagenase	GO:0007162	negative regulation of cell adhesion	0.112807	2.62533
c19186_g2_i2_2260_23161	Ctss	Cathepsin S	GO:0051930	regulation of sensory perception of pain	0.114011	3.57337
Contig7181	Ctss	Cathepsin S	GO:0051930	regulation of sensory perception of pain	0.114011	3.57337
Contig25260	Mertk	Tyrosine-protein kinase Mer	GO:0050766	positive regulation of phagocytosis	0.114011	3.57337
Contig23410	Fcer1g	High affinity immunoglobulin epsilon receptor subunit gamma	GO:0050766	positive regulation of phagocytosis	0.114011	3.57337
Contig26217	Itga9	Protein Itga9	GO:0045672	positive regulation of osteoclast differentiation	0.117791	3.50045
Contig26727	Mreg	Melanoregulin	GO:0048066	developmental pigmentation	0.117791	3.50045
Contig14371	Csf1r	Macrophage colony-stimulating factor 1 receptor	GO:0048066	developmental pigmentation	0.117791	3.50045
Contig14371	Csf1r	Macrophage colony-stimulating factor 1 receptor	GO:0045672	positive regulation of osteoclast differentiation	0.117791	3.50045
Contig15108	Krt8	Keratin, type II cytoskeletal 8	GO:0051707	response to other organism	0.120032	8.57609
Contig23052	Tcn2	Transcobalamin-2	GO:0006824	cobalt ion transport	0.120032	8.57609
Contig23913	Apoe	Apolipoprotein E	GO:0034375	high-density lipoprotein particle remodeling	0.120032	8.57609
Contig17454	Cd2ap	CD2-associated protein	GO:0032911	negative regulation of transforming growth factor beta1 production	0.120032	8.57609
Contig18392	Spi1	Transcription factor PU.1	GO:0043011	myeloid dendritic cell differentiation	0.120032	8.57609
Contig15901	Pou1f1	Pituitary-specific positive transcription factor 1 variant w	GO:0051169	nuclear transport	0.120032	8.57609
Contig15901	Pou1f1	Pituitary-specific positive transcription factor 1 variant w	GO:0060133	somatotropin secreting cell development	0.120032	8.57609
Contig13577	Doc2b	Double C2-like domain-containing protein beta	GO:0048791	calcium ion-dependent exocytosis of neurotransmitter	0.120032	8.57609
c13022_g2_i2_1892_15085	Bcl2l1	Bcl-2-like protein 1	GO:0019050	suppression by virus of host apoptotic process	0.120032	8.57609
c13022_g2_i2_1892_15085	Bcl2l1	Bcl-2-like protein 1	GO:0060154	cellular process regulating host cell cycle in response to virus	0.120032	8.57609
Contig25819	Prg4	Prg4 protein	GO:0090267	positive regulation of mitotic cell cycle spindle assembly checkpoint	0.120032	8.57609
Contig23327	Tgfb3	Transforming growth factor beta-3	GO:0010936	negative regulation of macrophage cytokine production	0.120032	8.57609
Contig28400	Flna	Filamin, alpha	GO:0051220	cytoplasmic sequestering of protein	0.120032	8.57609
Contig18310	Ace	Angiotensin-converting enzyme	GO:0006518	peptide metabolic process	0.120032	8.57609
Contig17888	Fth1	Ferritin heavy chain	GO:0006880	intracellular sequestering of iron ion	0.120032	8.57609
c19922_g2_i2_448_23311	Cyp3a13	Cytochrome P450, family 3, subfamily a, polypeptide 13	GO:0070989	oxidative demethylation	0.120032	8.57609
Contig25381	SLC3A2	cDNA FLJ54090, highly similar to 4F2 cell-surface antigen heavy chain	GO:0006865	amino acid transport	0.120272	2.54735
Contig22348	Slc6a14	Sodium- and chloride-dependent neutral and basic amino acid transporter B(0+)	GO:0006865	amino acid transport	0.120272	2.54735
Contig18780	Slc3a2	4F2 cell-surface antigen heavy chain	GO:0006865	amino acid transport	0.120272	2.54735
Contig28267	Abca1	ATP-binding cassette sub-family A member 1	GO:0030819	positive regulation of cAMP biosynthetic process	0.121601	3.43044
Contig28268	Abca1	ATP-binding cassette sub-family A member 1	GO:0030819	positive regulation of cAMP biosynthetic process	0.121601	3.43044
Contig22415	Kif3b	Putative uncharacterized protein	GO:0008089	anterograde axon cargo transport	0.121601	3.43044
Contig3256	Kif3b	Putative uncharacterized protein	GO:0008089	anterograde axon cargo transport	0.121601	3.43044
Contig25112	Mmp9	Matrix metalloproteinase-9	GO:0001501	skeletal system development	0.123283	1.81185
Contig10922	Rpl38	MCG14541	GO:0001501	skeletal system development	0.123283	1.81185
Contig25479	Fbln2	Fibulin-2	GO:0001501	skeletal system development	0.123283	1.81185
Contig697	Aebp1	Adipocyte enhancer-binding protein 1	GO:0001501	skeletal system development	0.123283	1.81185
Contig25852	Cmklr1	Chemokine-like receptor 1	GO:0001501	skeletal system development	0.123283	1.81185
c3707_g1_i1_319_20998	Col27a1	Collagen alpha-1(XXVII) chain	GO:0001501	skeletal system development	0.123283	1.81185
Contig26483	cxcl12a	Sdf1a	GO:0050918	positive chemotaxis	0.125441	3.36317
c16187_g4_i1_241_22808	cxcl12a	Sdf1a	GO:0050918	positive chemotaxis	0.125441	3.36317
Contig22415	Kif3b	Putative uncharacterized protein	GO:0007052	mitotic spindle organization	0.125441	3.36317
Contig3256	Kif3b	Putative uncharacterized protein	GO:0007052	mitotic spindle organization	0.125441	3.36317
Contig27323	Ctsk	Cathepsin K, isoform CRA_a	GO:0009612	response to mechanical stimulus	0.127912	2.47387
Contig1905	Ctsk	Cathepsin K, isoform CRA_a	GO:0009612	response to mechanical stimulus	0.127912	2.47387
Contig13660	Mmp2	72 kDa type IV collagenase	GO:0009612	response to mechanical stimulus	0.127912	2.47387
Contig28267	Abca1	ATP-binding cassette sub-family A member 1	GO:0045332	phospholipid translocation	0.129309	3.2985
Contig28268	Abca1	ATP-binding cassette sub-family A member 1	GO:0045332	phospholipid translocation	0.129309	3.2985
Contig23913	Apoe	Apolipoprotein E	GO:0071397	cellular response to cholesterol	0.1302	7.79645
Contig24338	Paox	Polyamine oxidase (Exo-N4-amino), isoform CRA_d	GO:0006596	polyamine biosynthetic process	0.1302	7.79645
Contig15672	Nudt16	U8 snoRNA-decapping enzyme	GO:0034656	nucleobase-containing small molecule catabolic process	0.1302	7.79645
Contig14371	Csf1r	Macrophage colony-stimulating factor 1 receptor	GO:2000147	positive regulation of cell motility	0.1302	7.79645
Contig14371	Csf1r	Macrophage colony-stimulating factor 1 receptor	GO:0035791	platelet-derived growth factor receptor-beta signaling pathway	0.1302	7.79645
Contig15336	H2-Ab1	Major histocompatibility complex class II beta chain	GO:0042088	T-helper 1 type immune response	0.1302	7.79645
Contig15901	Pou1f1	Pituitary-specific positive transcription factor 1 variant w	GO:0043567	regulation of insulin-like growth factor receptor signaling pathway	0.1302	7.79645
c17026_g2_i1_507_22916	Elovl1	Elongation of very long chain fatty acids (FEN1/Elo2, SUR4/Elo3, yeast)-like 1	GO:0034625	fatty acid elongation, monounsaturated fatty acid	0.1302	7.79645
Contig24010	St8sia6	ST8 alpha-N-acetyl-neuraminide alpha-2,8-sialyltransferase 6	GO:0009100	glycoprotein metabolic process	0.1302	7.79645
Contig25819	Prg4	Prg4 protein	GO:0070849	response to epidermal growth factor	0.1302	7.79645
c12795_g1_i1_554_22369	Akr1b3	Aldose reductase	GO:0044598	doxorubicin metabolic process	0.1302	7.79645
c12795_g1_i1_554_22369	Akr1b3	Aldose reductase	GO:0044597	daunorubicin metabolic process	0.1302	7.79645
c12795_g1_i1_554_22369	Akr1b3	Aldose reductase	GO:0030299	intestinal cholesterol absorption	0.1302	7.79645
Contig14865	Hmcn1	Protein Hmcn1	GO:0022614	membrane to membrane docking	0.1302	7.79645
Contig14865	Hmcn1	Protein Hmcn1	GO:0002544	chronic inflammatory response	0.1302	7.79645
Contig23312	Rps14	40S ribosomal protein S14	GO:0030490	maturation of SSU-rRNA	0.1302	7.79645
c11649_g2_i1_353_18734	Atp1a3	Sodium/potassium-transporting ATPase subunit alpha-3	GO:0071805	potassium ion transmembrane transport	0.132304	1.89737
c13082_g1_i1_670_11609	Kcnh1	Potassium voltage-gated channel, subfamily H (Eag-related), member 1	GO:0071805	potassium ion transmembrane transport	0.132304	1.89737
Contig19917	Kcnip3	Calsenilin isoform 4	GO:0071805	potassium ion transmembrane transport	0.132304	1.89737
c3191_g1_i2_4544_13528	Kcnh7	Potassium voltage-gated channel subfamily H member 7	GO:0071805	potassium ion transmembrane transport	0.132304	1.89737
c11649_g1_i1_230_18733	Atp1a3	Sodium/potassium-transporting ATPase subunit alpha-3	GO:0071805	potassium ion transmembrane transport	0.132304	1.89737
Contig28267	Abca1	ATP-binding cassette sub-family A member 1	GO:0006820	anion transport	0.133205	3.23626
Contig28268	Abca1	ATP-binding cassette sub-family A member 1	GO:0006820	anion transport	0.133205	3.23626
c11227_g1_i1_221_22137	Emr1	Emr1	GO:0007155	cell adhesion	0.135134	1.31297
Contig23672	Itgb2	Integrin beta-2	GO:0007155	cell adhesion	0.135134	1.31297
Contig24803	Dpp4	Dipeptidyl peptidase 4	GO:0007155	cell adhesion	0.135134	1.31297
Contig16926	Hck	Tyrosine-protein kinase HCK	GO:0007155	cell adhesion	0.135134	1.31297
Contig24166	Ache	Acetylcholinesterase	GO:0007155	cell adhesion	0.135134	1.31297
Contig18139	Plxnc1	Putative uncharacterized protein	GO:0007155	cell adhesion	0.135134	1.31297
Contig26217	Itga9	Protein Itga9	GO:0007155	cell adhesion	0.135134	1.31297
Contig25262	Tyro3	Tyrosine-protein kinase receptor TYRO3	GO:0007155	cell adhesion	0.135134	1.31297
Contig28119	Scarb2	Lysosome membrane protein 2	GO:0007155	cell adhesion	0.135134	1.31297
Contig697	Aebp1	Adipocyte enhancer-binding protein 1	GO:0007155	cell adhesion	0.135134	1.31297
Contig28120	Scarb2	Lysosome membrane protein 2	GO:0007155	cell adhesion	0.135134	1.31297
Contig25976	Lama5	Putative uncharacterized protein	GO:0007155	cell adhesion	0.135134	1.31297
Contig25628	Timd4	T-cell immunoglobulin and mucin domain-containing protein 4	GO:0007155	cell adhesion	0.135134	1.31297
c11245_g2_i1_289_22141	Itgax	Putative uncharacterized protein	GO:0007155	cell adhesion	0.135134	1.31297
c14218_g3_i1_202_22630	Plxnc1	Putative uncharacterized protein	GO:0007155	cell adhesion	0.135134	1.31297
c1413_g1_i1_339_20756	Cxcr3	C-X-C chemokine receptor type 3	GO:0007155	cell adhesion	0.135134	1.31297
Contig18764	Itga1	Itga1 protein	GO:0007155	cell adhesion	0.135134	1.31297
Contig14737	Pdzd2	Protein Pdzd2	GO:0007155	cell adhesion	0.135134	1.31297
Contig17217	Ptpru	Receptor-type tyrosine-protein phosphatase U	GO:0007155	cell adhesion	0.135134	1.31297
Contig14865	Hmcn1	Protein Hmcn1	GO:0007155	cell adhesion	0.135134	1.31297
Contig24339	Pcdh19	Protocadherin-19	GO:0007155	cell adhesion	0.135134	1.31297
Contig25478	Lphn3	Latrophilin-3	GO:0007155	cell adhesion	0.135134	1.31297
Contig17932	Bche	Butyrylcholinesterase	GO:0045471	response to ethanol	0.138143	2.05415
Contig24166	Ache	Acetylcholinesterase	GO:0045471	response to ethanol	0.138143	2.05415
Contig23913	Apoe	Apolipoprotein E	GO:0045471	response to ethanol	0.138143	2.05415
Contig23851	Entpd2	Ectonucleoside triphosphate diphosphohydrolase 2	GO:0045471	response to ethanol	0.138143	2.05415
Contig25354	Scn4b	Sodium channel, type IV, beta	GO:0006814	sodium ion transport	0.13918	1.86437
c11649_g2_i1_353_18734	Atp1a3	Sodium/potassium-transporting ATPase subunit alpha-3	GO:0006814	sodium ion transport	0.13918	1.86437
c12277_g1_i1_321_22304	scn4aa	Sodium channel protein type 4 subunit alpha A	GO:0006814	sodium ion transport	0.13918	1.86437
Contig18043	Slc8a1	Solute carrier family 8 (Sodium/calcium exchanger), member 1, isoform CRA_f	GO:0006814	sodium ion transport	0.13918	1.86437
c11649_g1_i1_230_18733	Atp1a3	Sodium/potassium-transporting ATPase subunit alpha-3	GO:0006814	sodium ion transport	0.13918	1.86437
Contig25112	Mmp9	Matrix metalloproteinase-9	GO:0019087	transformation of host cell by virus	0.14025	7.14674
Contig26250	Fbp1	Folate receptor alpha	GO:0006002	fructose 6-phosphate metabolic process	0.14025	7.14674
Contig19415	zgc:198241	CDNA, clone cssl:d0818	GO:0019885	antigen processing and presentation of endogenous peptide antigen via MHC class I	0.14025	7.14674
Contig24877	4632428N05Rik	Gi24 receptor	GO:2000738	positive regulation of stem cell differentiation	0.14025	7.14674
Contig18392	Spi1	Transcription factor PU.1	GO:0002573	myeloid leukocyte differentiation	0.14025	7.14674
Contig24737	Myo1f	Unconventional myosin-If	GO:0043312	neutrophil degranulation	0.14025	7.14674
Contig13577	Doc2b	Double C2-like domain-containing protein beta	GO:0045956	positive regulation of calcium ion-dependent exocytosis	0.14025	7.14674
Contig25819	Prg4	Prg4 protein	GO:0006999	nuclear pore organization	0.14025	7.14674
Contig23956	Shank1	SH3 and multiple ankyrin repeat domains protein 1	GO:0042048	olfactory behavior	0.14025	7.14674
c12795_g1_i1_554_22369	Akr1b3	Aldose reductase	GO:0031098	stress-activated protein kinase signaling cascade	0.14025	7.14674
c1413_g1_i1_339_20756	Cxcr3	C-X-C chemokine receptor type 3	GO:0010818	T cell chemotaxis	0.14025	7.14674
c15026_g3_i1_692_19465	Jmy	Junction-mediating and -regulatory protein	GO:0070060	'de novo' actin filament nucleation	0.14025	7.14674
Contig23410	Fcer1g	High affinity immunoglobulin epsilon receptor subunit gamma	GO:0043306	positive regulation of mast cell degranulation	0.14025	7.14674
Contig18043	Slc8a1	Solute carrier family 8 (Sodium/calcium exchanger), member 1, isoform CRA_f	GO:0086064	cell communication by electrical coupling involved in cardiac conduction	0.14025	7.14674
Contig14865	Hmcn1	Protein Hmcn1	GO:0002526	acute inflammatory response	0.14025	7.14674
Contig9331	Atp5e	ATP synthase subunit epsilon, mitochondrial	GO:0015992	proton transport	0.141012	2.36039
c6059_g1_i1_272_21186	Klf7	Krueppel-like factor 7	GO:0048813	dendrite morphogenesis	0.141012	2.36039
c16615_g2_i2_483_19696	Hprt	Hypoxanthine-guanine phosphoribosyltransferase	GO:0048813	dendrite morphogenesis	0.141012	2.36039
c13491_g1_i1_919_19182	Cox4i2	Cytochrome c oxidase subunit 4 isoform 2, mitochondrial	GO:0015992	proton transport	0.141012	2.36039
c19842_g1_i1_262_20363	ATP6	ATP synthase subunit a	GO:0015992	proton transport	0.141012	2.36039
Contig25628	Timd4	T-cell immunoglobulin and mucin domain-containing protein 4	GO:0048813	dendrite morphogenesis	0.141012	2.36039
Contig15049	Eftud1	Elongation factor Tu GTP-binding domain-containing protein 1	GO:0042254	ribosome biogenesis	0.146372	2.31786
c10184_g1_i1_4939_21917	Eftud1	Elongation factor Tu GTP-binding domain-containing protein 1	GO:0042254	ribosome biogenesis	0.146372	2.31786
c9263_g1_i1_213_18030	Rplp0	60S acidic ribosomal protein P0	GO:0042254	ribosome biogenesis	0.146372	2.31786
c16615_g2_i2_483_19696	Hprt	Hypoxanthine-guanine phosphoribosyltransferase	GO:0055086	nucleobase-containing small molecule metabolic process	0.146509	2.0061
Contig15672	Nudt16	U8 snoRNA-decapping enzyme	GO:0055086	nucleobase-containing small molecule metabolic process	0.146509	2.0061
Contig17453	Tymp	Thymidine phosphorylase	GO:0055086	nucleobase-containing small molecule metabolic process	0.146509	2.0061
Contig24474	Tymp	Thymidine phosphorylase	GO:0055086	nucleobase-containing small molecule metabolic process	0.146509	2.0061
c9776_g1_i1_521_21843	klf2a	Uncharacterized protein	GO:0061444	endocardial cushion cell development	0.150183	6.59699
Contig24414	Actr2	ARP2 actin-related protein 2 homolog (Yeast)	GO:0008356	asymmetric cell division	0.150183	6.59699
Contig24414	Actr2	ARP2 actin-related protein 2 homolog (Yeast)	GO:0051321	meiotic cell cycle	0.150183	6.59699
Contig24414	Actr2	ARP2 actin-related protein 2 homolog (Yeast)	GO:0051653	spindle localization	0.150183	6.59699
c6178_g1_i1_347_21198	Pkm	Pyruvate kinase PKM	GO:0042866	pyruvate biosynthetic process	0.150183	6.59699
c20345_g1_i5_713_23440	Chka	Choline kinase alpha	GO:0006657	CDP-choline pathway	0.150183	6.59699
Contig25354	Scn4b	Sodium channel, type IV, beta	GO:2000649	regulation of sodium ion transmembrane transporter activity	0.150183	6.59699
Contig15739	Arfgef2	Brefeldin A-inhibited guanine nucleotide-exchange protein 2	GO:0006893	Golgi to plasma membrane transport	0.150183	6.59699
c16615_g2_i2_483_19696	Hprt	Hypoxanthine-guanine phosphoribosyltransferase	GO:0006166	purine ribonucleoside salvage	0.150183	6.59699
Contig18392	Spi1	Transcription factor PU.1	GO:0060033	anatomical structure regression	0.150183	6.59699
Contig25852	Cmklr1	Chemokine-like receptor 1	GO:0050848	regulation of calcium-mediated signaling	0.150183	6.59699
Contig15901	Pou1f1	Pituitary-specific positive transcription factor 1 variant w	GO:0060126	somatotropin secreting cell differentiation	0.150183	6.59699
c13022_g2_i2_1892_15085	Bcl2l1	Bcl-2-like protein 1	GO:0071312	cellular response to alkaloid	0.150183	6.59699
c13022_g2_i2_1892_15085	Bcl2l1	Bcl-2-like protein 1	GO:0046898	response to cycloheximide	0.150183	6.59699
c13022_g2_i2_1892_15085	Bcl2l1	Bcl-2-like protein 1	GO:0090005	negative regulation of establishment of protein localization to plasma membrane	0.150183	6.59699
Contig18043	Slc8a1	Solute carrier family 8 (Sodium/calcium exchanger), member 1, isoform CRA_f	GO:0071436	sodium ion export	0.150183	6.59699
Contig18043	Slc8a1	Solute carrier family 8 (Sodium/calcium exchanger), member 1, isoform CRA_f	GO:0014829	vascular smooth muscle contraction	0.150183	6.59699
c1149_g1_i1_216_20734	Slc27a6	Protein Slc27a6	GO:0001561	fatty acid alpha-oxidation	0.150183	6.59699
Contig23606	Twist2	Twist-related protein 2	GO:0060325	face morphogenesis	0.151797	2.27684
Contig23327	Tgfb3	Transforming growth factor beta-3	GO:0060325	face morphogenesis	0.151797	2.27684
Contig13660	Mmp2	72 kDa type IV collagenase	GO:0060325	face morphogenesis	0.151797	2.27684
Contig23913	Apoe	Apolipoprotein E	GO:0001937	negative regulation of endothelial cell proliferation	0.153052	2.95727
c1413_g1_i1_339_20756	Cxcr3	C-X-C chemokine receptor type 3	GO:0001937	negative regulation of endothelial cell proliferation	0.153052	2.95727
Contig26483	cxcl12a	Sdf1a	GO:0008354	germ cell migration	0.157087	2.90715
c16187_g4_i1_241_22808	cxcl12a	Sdf1a	GO:0008354	germ cell migration	0.157087	2.90715
Contig14981	Chrm3	Cholinergic receptor, muscarinic 3, cardiac	GO:0006939	smooth muscle contraction	0.157087	2.90715
Contig18372	Chrm3	Cholinergic receptor, muscarinic 3, cardiac	GO:0006939	smooth muscle contraction	0.157087	2.90715
Contig24221	Ctrb1	Chymotrypsinogen B	GO:0034097	response to cytokine	0.157285	2.23724
c13022_g2_i2_1892_15085	Bcl2l1	Bcl-2-like protein 1	GO:0034097	response to cytokine	0.157285	2.23724
Contig21111	Ctrb1	Chymotrypsinogen B	GO:0034097	response to cytokine	0.157285	2.23724
Contig24803	Dpp4	Dipeptidyl peptidase 4	GO:0001666	response to hypoxia	0.158402	1.60087
Contig10868	Angptl4	Angiopoietin-related protein 4	GO:0001666	response to hypoxia	0.158402	1.60087
Contig26095	Angptl4	Angiopoietin-related protein 4	GO:0001666	response to hypoxia	0.158402	1.60087
Contig23327	Tgfb3	Transforming growth factor beta-3	GO:0001666	response to hypoxia	0.158402	1.60087
Contig13660	Mmp2	72 kDa type IV collagenase	GO:0001666	response to hypoxia	0.158402	1.60087
Contig18043	Slc8a1	Solute carrier family 8 (Sodium/calcium exchanger), member 1, isoform CRA_f	GO:0001666	response to hypoxia	0.158402	1.60087
Contig14865	Hmcn1	Protein Hmcn1	GO:0001666	response to hypoxia	0.158402	1.60087
Contig17932	Bche	Butyrylcholinesterase	GO:0043279	response to alkaloid	0.160002	6.12578
Contig9144	Antxr2	Putative uncharacterized protein	GO:0022414	reproductive process	0.160002	6.12578
Contig21658	Rhbdd1	Rhomboid-related protein 4	GO:0051047	positive regulation of secretion	0.160002	6.12578
Contig15901	Pou1f1	Pituitary-specific positive transcription factor 1 variant w	GO:0032962	positive regulation of inositol trisphosphate biosynthetic process	0.160002	6.12578
c17026_g2_i1_507_22916	Elovl1	Elongation of very long chain fatty acids (FEN1/Elo2, SUR4/Elo3, yeast)-like 1	GO:0019367	fatty acid elongation, saturated fatty acid	0.160002	6.12578
Contig25819	Prg4	Prg4 protein	GO:0071425	hematopoietic stem cell proliferation	0.160002	6.12578
Contig18310	Ace	Angiotensin-converting enzyme	GO:0042310	vasoconstriction	0.160002	6.12578
Contig18043	Slc8a1	Solute carrier family 8 (Sodium/calcium exchanger), member 1, isoform CRA_f	GO:1901660	calcium ion export	0.160002	6.12578
Contig26086	Dmbt1	Deleted in malignant brain tumors 1 protein	GO:0001824	blastocyst development	0.161142	2.8587
Contig16926	Hck	Tyrosine-protein kinase HCK	GO:0050830	defense response to Gram-positive bacterium	0.161142	2.8587
Contig6364	Tubb3	Tubulin beta 3	GO:0051258	protein polymerization	0.161142	2.8587
c15139_g2_i1_262_22719	5430419D17Rik	Putative DMBT1-like protein	GO:0001824	blastocyst development	0.161142	2.8587
Contig24737	Myo1f	Unconventional myosin-If	GO:0050830	defense response to Gram-positive bacterium	0.161142	2.8587
Contig19245	Tubb4b	Tubulin beta-4B chain	GO:0051258	protein polymerization	0.161142	2.8587
c6670_g2_i1_221_17292	B2m	Beta-2-microglobulin	GO:0050690	regulation of defense response to virus by virus	0.169308	2.76648
Contig16926	Hck	Tyrosine-protein kinase HCK	GO:0050690	regulation of defense response to virus by virus	0.169308	2.76648
c11649_g2_i1_353_18734	Atp1a3	Sodium/potassium-transporting ATPase subunit alpha-3	GO:0021591	ventricular system development	0.169308	2.76648
Contig9057	Dpm1	Dolichol-phosphate mannosyltransferase	GO:0006501	C-terminal protein lipidation	0.169308	2.76648
c11649_g1_i1_230_18733	Atp1a3	Sodium/potassium-transporting ATPase subunit alpha-3	GO:0021591	ventricular system development	0.169308	2.76648
Contig22291	Pigq	Phosphatidylinositol N-acetylglucosaminyltransferase subunit Q	GO:0006501	C-terminal protein lipidation	0.169308	2.76648
Contig9555	Rac2	Ras-related C3 botulinum toxin substrate 2	GO:0001780	neutrophil homeostasis	0.169707	5.7174
Contig25479	Fbln2	Fibulin-2	GO:0035583	sequestering of TGFbeta in extracellular matrix	0.169707	5.7174
Contig25262	Tyro3	Tyrosine-protein kinase receptor TYRO3	GO:0045824	negative regulation of innate immune response	0.169707	5.7174
Contig17454	Cd2ap	CD2-associated protein	GO:1900182	positive regulation of protein localization to nucleus	0.169707	5.7174
Contig17454	Cd2ap	CD2-associated protein	GO:0006930	substrate-dependent cell migration, cell extension	0.169707	5.7174
Contig18392	Spi1	Transcription factor PU.1	GO:1902262	apoptotic process involved in patterning of blood vessels	0.169707	5.7174
Contig18392	Spi1	Transcription factor PU.1	GO:0045647	negative regulation of erythrocyte differentiation	0.169707	5.7174
Contig25976	Lama5	Putative uncharacterized protein	GO:0035141	medial fin morphogenesis	0.169707	5.7174
Contig24010	St8sia6	ST8 alpha-N-acetyl-neuraminide alpha-2,8-sialyltransferase 6	GO:0016051	carbohydrate biosynthetic process	0.169707	5.7174
Contig19899	Hist1h1d	Histone H1.3	GO:0016584	nucleosome positioning	0.169707	5.7174
Contig13592	Bhmt	Betaine--homocysteine S-methyltransferase 1	GO:0003323	type B pancreatic cell development	0.169707	5.7174
Contig24166	Ache	Acetylcholinesterase	GO:0051262	protein tetramerization	0.173416	2.72257
Contig15336	H2-Ab1	Major histocompatibility complex class II beta chain	GO:0051262	protein tetramerization	0.173416	2.72257
Contig25051	Cd74	H-2 class II histocompatibility antigen gamma chain	GO:0000187	activation of MAPK activity	0.173832	1.72211
Contig25050	Cd74	H-2 class II histocompatibility antigen gamma chain	GO:0000187	activation of MAPK activity	0.173832	1.72211
Contig23327	Tgfb3	Transforming growth factor beta-3	GO:0000187	activation of MAPK activity	0.173832	1.72211
c6948_g1_i1_731_17351	Cd74	H-2 class II histocompatibility antigen gamma chain	GO:0000187	activation of MAPK activity	0.173832	1.72211
Contig18764	Itga1	Itga1 protein	GO:0000187	activation of MAPK activity	0.173832	1.72211
Contig28012	Polm	DNA-directed DNA/RNA polymerase mu	GO:0030183	B cell differentiation	0.174095	2.1263
Contig15901	Pou1f1	Pituitary-specific positive transcription factor 1 variant w	GO:0030183	B cell differentiation	0.174095	2.1263
Contig14865	Hmcn1	Protein Hmcn1	GO:0030183	B cell differentiation	0.174095	2.1263
Contig16537	Apcs	Serum amyloid P-component	GO:0006461	protein complex assembly	0.174667	1.62324
Contig25051	Cd74	H-2 class II histocompatibility antigen gamma chain	GO:0006461	protein complex assembly	0.174667	1.62324
Contig25050	Cd74	H-2 class II histocompatibility antigen gamma chain	GO:0006461	protein complex assembly	0.174667	1.62324
Contig17454	Cd2ap	CD2-associated protein	GO:0006461	protein complex assembly	0.174667	1.62324
Contig23956	Shank1	SH3 and multiple ankyrin repeat domains protein 1	GO:0006461	protein complex assembly	0.174667	1.62324
c6948_g1_i1_731_17351	Cd74	H-2 class II histocompatibility antigen gamma chain	GO:0006461	protein complex assembly	0.174667	1.62324
Contig9555	Rac2	Ras-related C3 botulinum toxin substrate 2	GO:0030168	platelet activation	0.176781	1.45907
Contig24203	Rhog	Ras homolog gene family member G	GO:0030168	platelet activation	0.176781	1.45907
Contig25262	Tyro3	Tyrosine-protein kinase receptor TYRO3	GO:0030168	platelet activation	0.176781	1.45907
Contig23327	Tgfb3	Transforming growth factor beta-3	GO:0030168	platelet activation	0.176781	1.45907
Contig23851	Entpd2	Ectonucleoside triphosphate diphosphohydrolase 2	GO:0030168	platelet activation	0.176781	1.45907
Contig28400	Flna	Filamin, alpha	GO:0030168	platelet activation	0.176781	1.45907
Contig25260	Mertk	Tyrosine-protein kinase Mer	GO:0030168	platelet activation	0.176781	1.45907
[truncated: 1,511 more rows]

## Sheet: DownGO2Gene
GOID	GOTerm	QueryID	P-Value	FDR	Enrichment
GO:0006955	immune response	Contig26385	1.79091e-17	2.51086e-14	8.28221
GO:0006955	immune response	c9703_g1_i1_279_21825	1.79091e-17	2.51086e-14	8.28221
GO:0006955	immune response	c19186_g2_i2_2260_23161	1.79091e-17	2.51086e-14	8.28221
GO:0006955	immune response	c6670_g2_i1_221_17292	1.79091e-17	2.51086e-14	8.28221
GO:0006955	immune response	Contig11869	1.79091e-17	2.51086e-14	8.28221
GO:0006955	immune response	Contig26483	1.79091e-17	2.51086e-14	8.28221
GO:0006955	immune response	Contig24460	1.79091e-17	2.51086e-14	8.28221
GO:0006955	immune response	Contig25451	1.79091e-17	2.51086e-14	8.28221
GO:0006955	immune response	Contig1884	1.79091e-17	2.51086e-14	8.28221
GO:0006955	immune response	Contig24233	1.79091e-17	2.51086e-14	8.28221
GO:0006955	immune response	Contig1734	1.79091e-17	2.51086e-14	8.28221
GO:0006955	immune response	c6709_g1_i1_295_21279	1.79091e-17	2.51086e-14	8.28221
GO:0006955	immune response	Contig25051	1.79091e-17	2.51086e-14	8.28221
GO:0006955	immune response	Contig25050	1.79091e-17	2.51086e-14	8.28221
GO:0006955	immune response	Contig13817	1.79091e-17	2.51086e-14	8.28221
GO:0006955	immune response	Contig22714	1.79091e-17	2.51086e-14	8.28221
GO:0006955	immune response	c16187_g4_i1_241_22808	1.79091e-17	2.51086e-14	8.28221
GO:0006955	immune response	Contig5358	1.79091e-17	2.51086e-14	8.28221
GO:0006955	immune response	Contig15336	1.79091e-17	2.51086e-14	8.28221
GO:0006955	immune response	c978_g1_i1_239_20708	1.79091e-17	2.51086e-14	8.28221
GO:0006955	immune response	Contig25852	1.79091e-17	2.51086e-14	8.28221
GO:0006955	immune response	Contig23667	1.79091e-17	2.51086e-14	8.28221
GO:0006955	immune response	Contig7181	1.79091e-17	2.51086e-14	8.28221
GO:0006955	immune response	Contig25819	1.79091e-17	2.51086e-14	8.28221
GO:0006955	immune response	c6948_g1_i1_731_17351	1.79091e-17	2.51086e-14	8.28221
GO:0006955	immune response	Contig18861	1.79091e-17	2.51086e-14	8.28221
GO:0006955	immune response	c2795_g1_i1_298_16713	1.79091e-17	2.51086e-14	8.28221
GO:0006955	immune response	Contig24459	1.79091e-17	2.51086e-14	8.28221
GO:0006955	immune response	Contig22715	1.79091e-17	2.51086e-14	8.28221
GO:0006955	immune response	Contig17888	1.79091e-17	2.51086e-14	8.28221
GO:0006955	immune response	Contig25478	1.79091e-17	2.51086e-14	8.28221
GO:0019882	antigen processing and presentation	Contig26385	4.20293e-13	2.94626e-10	27.8144
GO:0019882	antigen processing and presentation	c19186_g2_i2_2260_23161	4.20293e-13	2.94626e-10	27.8144
GO:0019882	antigen processing and presentation	Contig1884	4.20293e-13	2.94626e-10	27.8144
GO:0019882	antigen processing and presentation	Contig1734	4.20293e-13	2.94626e-10	27.8144
GO:0019882	antigen processing and presentation	c6709_g1_i1_295_21279	4.20293e-13	2.94626e-10	27.8144
GO:0019882	antigen processing and presentation	Contig25051	4.20293e-13	2.94626e-10	27.8144
GO:0019882	antigen processing and presentation	Contig25050	4.20293e-13	2.94626e-10	27.8144
GO:0019882	antigen processing and presentation	Contig22714	4.20293e-13	2.94626e-10	27.8144
GO:0019882	antigen processing and presentation	Contig15336	4.20293e-13	2.94626e-10	27.8144
GO:0019882	antigen processing and presentation	Contig7181	4.20293e-13	2.94626e-10	27.8144
GO:0019882	antigen processing and presentation	c6948_g1_i1_731_17351	4.20293e-13	2.94626e-10	27.8144
GO:0019882	antigen processing and presentation	Contig22715	4.20293e-13	2.94626e-10	27.8144
GO:0020028	hemoglobin import	Contig27535	1.35923e-11	4.7641e-09	68.6087
GO:0020028	hemoglobin import	Contig27534	1.35923e-11	4.7641e-09	68.6087
GO:0020028	hemoglobin import	Contig27531	1.35923e-11	4.7641e-09	68.6087
GO:0020028	hemoglobin import	c13114_g3_i1_339_22421	1.35923e-11	4.7641e-09	68.6087
GO:0020028	hemoglobin import	Contig25386	1.35923e-11	4.7641e-09	68.6087
GO:0020028	hemoglobin import	c8780_g1_i1_445_17880	1.35923e-11	4.7641e-09	68.6087
GO:0020028	hemoglobin import	Contig27533	1.35923e-11	4.7641e-09	68.6087
GO:0020028	hemoglobin import	Contig27532	1.35923e-11	4.7641e-09	68.6087
GO:0070293	renal absorption	Contig27535	1.35923e-11	4.7641e-09	68.6087
GO:0070293	renal absorption	Contig27534	1.35923e-11	4.7641e-09	68.6087
GO:0070293	renal absorption	Contig27531	1.35923e-11	4.7641e-09	68.6087
GO:0070293	renal absorption	c13114_g3_i1_339_22421	1.35923e-11	4.7641e-09	68.6087
GO:0070293	renal absorption	Contig25386	1.35923e-11	4.7641e-09	68.6087
GO:0070293	renal absorption	c8780_g1_i1_445_17880	1.35923e-11	4.7641e-09	68.6087
GO:0070293	renal absorption	Contig27533	1.35923e-11	4.7641e-09	68.6087
GO:0070293	renal absorption	Contig27532	1.35923e-11	4.7641e-09	68.6087
GO:0042359	vitamin D metabolic process	Contig27535	2.1817e-10	6.11748e-08	29.6865
GO:0042359	vitamin D metabolic process	Contig27534	2.1817e-10	6.11748e-08	29.6865
GO:0042359	vitamin D metabolic process	Contig27531	2.1817e-10	6.11748e-08	29.6865
GO:0042359	vitamin D metabolic process	c13114_g3_i1_339_22421	2.1817e-10	6.11748e-08	29.6865
GO:0042359	vitamin D metabolic process	Contig25386	2.1817e-10	6.11748e-08	29.6865
GO:0042359	vitamin D metabolic process	c8780_g1_i1_445_17880	2.1817e-10	6.11748e-08	29.6865
GO:0042359	vitamin D metabolic process	Contig27533	2.1817e-10	6.11748e-08	29.6865
GO:0042359	vitamin D metabolic process	Contig27532	2.1817e-10	6.11748e-08	29.6865
GO:0042359	vitamin D metabolic process	c19922_g2_i2_448_23311	2.1817e-10	6.11748e-08	29.6865
GO:0002504	antigen processing and presentation of peptide or polysaccharide antigen via MHC class II	Contig26385	3.05098e-10	7.12912e-08	66.7029
GO:0002504	antigen processing and presentation of peptide or polysaccharide antigen via MHC class II	Contig1884	3.05098e-10	7.12912e-08	66.7029
GO:0002504	antigen processing and presentation of peptide or polysaccharide antigen via MHC class II	Contig1734	3.05098e-10	7.12912e-08	66.7029
GO:0002504	antigen processing and presentation of peptide or polysaccharide antigen via MHC class II	Contig25051	3.05098e-10	7.12912e-08	66.7029
GO:0002504	antigen processing and presentation of peptide or polysaccharide antigen via MHC class II	Contig25050	3.05098e-10	7.12912e-08	66.7029
GO:0002504	antigen processing and presentation of peptide or polysaccharide antigen via MHC class II	Contig15336	3.05098e-10	7.12912e-08	66.7029
GO:0002504	antigen processing and presentation of peptide or polysaccharide antigen via MHC class II	c6948_g1_i1_731_17351	3.05098e-10	7.12912e-08	66.7029
GO:0046879	hormone secretion	Contig27535	8.68862e-10	1.74021e-07	34.3044
GO:0046879	hormone secretion	Contig27534	8.68862e-10	1.74021e-07	34.3044
GO:0046879	hormone secretion	Contig27531	8.68862e-10	1.74021e-07	34.3044
GO:0046879	hormone secretion	c13114_g3_i1_339_22421	8.68862e-10	1.74021e-07	34.3044
GO:0046879	hormone secretion	Contig25386	8.68862e-10	1.74021e-07	34.3044
GO:0046879	hormone secretion	c8780_g1_i1_445_17880	8.68862e-10	1.74021e-07	34.3044
GO:0046879	hormone secretion	Contig27533	8.68862e-10	1.74021e-07	34.3044
GO:0046879	hormone secretion	Contig27532	8.68862e-10	1.74021e-07	34.3044
GO:0045056	transcytosis	Contig27535	1.18729e-09	1.99157e-07	32.6708
GO:0045056	transcytosis	Contig27534	1.18729e-09	1.99157e-07	32.6708
GO:0045056	transcytosis	Contig27531	1.18729e-09	1.99157e-07	32.6708
GO:0045056	transcytosis	c13114_g3_i1_339_22421	1.18729e-09	1.99157e-07	32.6708
GO:0045056	transcytosis	Contig25386	1.18729e-09	1.99157e-07	32.6708
GO:0045056	transcytosis	c8780_g1_i1_445_17880	1.18729e-09	1.99157e-07	32.6708
GO:0045056	transcytosis	Contig27533	1.18729e-09	1.99157e-07	32.6708
GO:0045056	transcytosis	Contig27532	1.18729e-09	1.99157e-07	32.6708
GO:0042953	lipoprotein transport	Contig27535	1.27847e-09	1.99157e-07	23.3893
GO:0042953	lipoprotein transport	Contig18042	1.27847e-09	1.99157e-07	23.3893
GO:0042953	lipoprotein transport	Contig27534	1.27847e-09	1.99157e-07	23.3893
GO:0042953	lipoprotein transport	Contig27531	1.27847e-09	1.99157e-07	23.3893
GO:0042953	lipoprotein transport	c13114_g3_i1_339_22421	1.27847e-09	1.99157e-07	23.3893
GO:0042953	lipoprotein transport	Contig25386	1.27847e-09	1.99157e-07	23.3893
GO:0042953	lipoprotein transport	c8780_g1_i1_445_17880	1.27847e-09	1.99157e-07	23.3893
GO:0042953	lipoprotein transport	Contig27533	1.27847e-09	1.99157e-07	23.3893
GO:0042953	lipoprotein transport	Contig27532	1.27847e-09	1.99157e-07	23.3893
GO:0006508	proteolysis	Contig25112	4.88216e-09	6.84479e-07	3.25786
GO:0006508	proteolysis	c11294_g1_i1_234_18633	4.88216e-09	6.84479e-07	3.25786
GO:0006508	proteolysis	Contig28520	4.88216e-09	6.84479e-07	3.25786
GO:0006508	proteolysis	c19186_g2_i2_2260_23161	4.88216e-09	6.84479e-07	3.25786
GO:0006508	proteolysis	Contig27323	4.88216e-09	6.84479e-07	3.25786
GO:0006508	proteolysis	Contig24803	4.88216e-09	6.84479e-07	3.25786
GO:0006508	proteolysis	c18529_g6_i1_3491_15954	4.88216e-09	6.84479e-07	3.25786
GO:0006508	proteolysis	Contig27410	4.88216e-09	6.84479e-07	3.25786
GO:0006508	proteolysis	Contig27811	4.88216e-09	6.84479e-07	3.25786
GO:0006508	proteolysis	Contig24221	4.88216e-09	6.84479e-07	3.25786
GO:0006508	proteolysis	c12365_g3_i1_250_22319	4.88216e-09	6.84479e-07	3.25786
GO:0006508	proteolysis	Contig28547	4.88216e-09	6.84479e-07	3.25786
GO:0006508	proteolysis	Contig21658	4.88216e-09	6.84479e-07	3.25786
GO:0006508	proteolysis	Contig1905	4.88216e-09	6.84479e-07	3.25786
GO:0006508	proteolysis	Contig27341	4.88216e-09	6.84479e-07	3.25786
GO:0006508	proteolysis	Contig25675	4.88216e-09	6.84479e-07	3.25786
GO:0006508	proteolysis	Contig27023	4.88216e-09	6.84479e-07	3.25786
GO:0006508	proteolysis	c4955_g1_i1_202_17048	4.88216e-09	6.84479e-07	3.25786
GO:0006508	proteolysis	Contig697	4.88216e-09	6.84479e-07	3.25786
GO:0006508	proteolysis	c20290_g1_i3_960_23410	4.88216e-09	6.84479e-07	3.25786
GO:0006508	proteolysis	Contig24802	4.88216e-09	6.84479e-07	3.25786
GO:0006508	proteolysis	Contig19244	4.88216e-09	6.84479e-07	3.25786
GO:0006508	proteolysis	c17751_g8_i2_530_7954	4.88216e-09	6.84479e-07	3.25786
GO:0006508	proteolysis	Contig7181	4.88216e-09	6.84479e-07	3.25786
GO:0006508	proteolysis	Contig23946	4.88216e-09	6.84479e-07	3.25786
GO:0006508	proteolysis	Contig23982	4.88216e-09	6.84479e-07	3.25786
GO:0006508	proteolysis	Contig28342	4.88216e-09	6.84479e-07	3.25786
GO:0006508	proteolysis	Contig13660	4.88216e-09	6.84479e-07	3.25786
GO:0006508	proteolysis	Contig22498	4.88216e-09	6.84479e-07	3.25786
GO:0006508	proteolysis	Contig23983	4.88216e-09	6.84479e-07	3.25786
GO:0006508	proteolysis	Contig21111	4.88216e-09	6.84479e-07	3.25786
GO:0006508	proteolysis	Contig18310	4.88216e-09	6.84479e-07	3.25786
GO:0006508	proteolysis	Contig10079	4.88216e-09	6.84479e-07	3.25786
GO:0006508	proteolysis	Contig19269	4.88216e-09	6.84479e-07	3.25786
GO:0006508	proteolysis	Contig18471	4.88216e-09	6.84479e-07	3.25786
GO:0006508	proteolysis	Contig22119	4.88216e-09	6.84479e-07	3.25786
GO:0006508	proteolysis	c9630_g1_i2_504_21812	4.88216e-09	6.84479e-07	3.25786
GO:0006766	vitamin metabolic process	Contig27535	1.08028e-08	1.37687e-06	7.35094
GO:0006766	vitamin metabolic process	c18881_g7_i7_2917_20108	1.08028e-08	1.37687e-06	7.35094
GO:0006766	vitamin metabolic process	Contig23052	1.08028e-08	1.37687e-06	7.35094
GO:0006766	vitamin metabolic process	Contig24221	1.08028e-08	1.37687e-06	7.35094
GO:0006766	vitamin metabolic process	Contig27534	1.08028e-08	1.37687e-06	7.35094
GO:0006766	vitamin metabolic process	Contig27531	1.08028e-08	1.37687e-06	7.35094
GO:0006766	vitamin metabolic process	c13114_g3_i1_339_22421	1.08028e-08	1.37687e-06	7.35094
GO:0006766	vitamin metabolic process	Contig25386	1.08028e-08	1.37687e-06	7.35094
GO:0006766	vitamin metabolic process	Contig22078	1.08028e-08	1.37687e-06	7.35094
GO:0006766	vitamin metabolic process	c8780_g1_i1_445_17880	1.08028e-08	1.37687e-06	7.35094
GO:0006766	vitamin metabolic process	Contig27533	1.08028e-08	1.37687e-06	7.35094
GO:0006766	vitamin metabolic process	Contig22498	1.08028e-08	1.37687e-06	7.35094
GO:0006766	vitamin metabolic process	Contig21111	1.08028e-08	1.37687e-06	7.35094
GO:0006766	vitamin metabolic process	Contig27532	1.08028e-08	1.37687e-06	7.35094
GO:0006766	vitamin metabolic process	c9630_g1_i2_504_21812	1.08028e-08	1.37687e-06	7.35094
GO:0007586	digestion	Contig24221	2.19804e-08	2.56805e-06	16.0802
GO:0007586	digestion	Contig14981	2.19804e-08	2.56805e-06	16.0802
GO:0007586	digestion	c20290_g1_i3_960_23410	2.19804e-08	2.56805e-06	16.0802
GO:0007586	digestion	Contig18372	2.19804e-08	2.56805e-06	16.0802
GO:0007586	digestion	Contig28342	2.19804e-08	2.56805e-06	16.0802
GO:0007586	digestion	c12795_g1_i1_554_22369	2.19804e-08	2.56805e-06	16.0802
GO:0007586	digestion	Contig22498	2.19804e-08	2.56805e-06	16.0802
GO:0007586	digestion	Contig21111	2.19804e-08	2.56805e-06	16.0802
GO:0007586	digestion	c9630_g1_i2_504_21812	2.19804e-08	2.56805e-06	16.0802
GO:0010165	response to X-ray	Contig27535	1.63466e-07	1.76292e-05	15.5929
GO:0010165	response to X-ray	Contig27534	1.63466e-07	1.76292e-05	15.5929
GO:0010165	response to X-ray	Contig27531	1.63466e-07	1.76292e-05	15.5929
GO:0010165	response to X-ray	c13114_g3_i1_339_22421	1.63466e-07	1.76292e-05	15.5929
GO:0010165	response to X-ray	Contig25386	1.63466e-07	1.76292e-05	15.5929
GO:0010165	response to X-ray	c8780_g1_i1_445_17880	1.63466e-07	1.76292e-05	15.5929
GO:0010165	response to X-ray	Contig27533	1.63466e-07	1.76292e-05	15.5929
GO:0010165	response to X-ray	Contig27532	1.63466e-07	1.76292e-05	15.5929
GO:0006898	receptor-mediated endocytosis	Contig27535	3.68309e-07	3.62694e-05	7.19672
GO:0006898	receptor-mediated endocytosis	Contig23913	3.68309e-07	3.62694e-05	7.19672
GO:0006898	receptor-mediated endocytosis	Contig27534	3.68309e-07	3.62694e-05	7.19672
GO:0006898	receptor-mediated endocytosis	Contig27531	3.68309e-07	3.62694e-05	7.19672
GO:0006898	receptor-mediated endocytosis	Contig24958	3.68309e-07	3.62694e-05	7.19672
GO:0006898	receptor-mediated endocytosis	c13114_g3_i1_339_22421	3.68309e-07	3.62694e-05	7.19672
GO:0006898	receptor-mediated endocytosis	Contig25386	3.68309e-07	3.62694e-05	7.19672
GO:0006898	receptor-mediated endocytosis	Contig25730	3.68309e-07	3.62694e-05	7.19672
GO:0006898	receptor-mediated endocytosis	c8780_g1_i1_445_17880	3.68309e-07	3.62694e-05	7.19672
GO:0006898	receptor-mediated endocytosis	Contig27533	3.68309e-07	3.62694e-05	7.19672
GO:0006898	receptor-mediated endocytosis	c11302_g5_i2_550_14777	3.68309e-07	3.62694e-05	7.19672
GO:0006898	receptor-mediated endocytosis	Contig27532	3.68309e-07	3.62694e-05	7.19672
GO:0030225	macrophage differentiation	c11355_g1_i1_265_22171	3.88046e-07	3.62694e-05	18.1917
GO:0030225	macrophage differentiation	Contig25112	3.88046e-07	3.62694e-05	18.1917
GO:0030225	macrophage differentiation	Contig24460	3.88046e-07	3.62694e-05	18.1917
GO:0030225	macrophage differentiation	Contig14371	3.88046e-07	3.62694e-05	18.1917
GO:0030225	macrophage differentiation	Contig18392	3.88046e-07	3.62694e-05	18.1917
GO:0030225	macrophage differentiation	c11355_g3_i1_248_22173	3.88046e-07	3.62694e-05	18.1917
GO:0030225	macrophage differentiation	Contig24459	3.88046e-07	3.62694e-05	18.1917
GO:0060333	interferon-gamma-mediated signaling pathway	Contig26385	6.09066e-07	5.33694e-05	10.4304
GO:0060333	interferon-gamma-mediated signaling pathway	c6670_g2_i1_221_17292	6.09066e-07	5.33694e-05	10.4304
GO:0060333	interferon-gamma-mediated signaling pathway	Contig24460	6.09066e-07	5.33694e-05	10.4304
GO:0060333	interferon-gamma-mediated signaling pathway	Contig16926	6.09066e-07	5.33694e-05	10.4304
GO:0060333	interferon-gamma-mediated signaling pathway	Contig1734	6.09066e-07	5.33694e-05	10.4304
GO:0060333	interferon-gamma-mediated signaling pathway	Contig26770	6.09066e-07	5.33694e-05	10.4304
GO:0060333	interferon-gamma-mediated signaling pathway	Contig15336	6.09066e-07	5.33694e-05	10.4304
GO:0060333	interferon-gamma-mediated signaling pathway	Contig24459	6.09066e-07	5.33694e-05	10.4304
GO:0060333	interferon-gamma-mediated signaling pathway	Contig14865	6.09066e-07	5.33694e-05	10.4304
GO:0019886	antigen processing and presentation of exogenous peptide antigen via MHC class II	Contig26385	9.10695e-07	7.51055e-05	5.48243
GO:0019886	antigen processing and presentation of exogenous peptide antigen via MHC class II	c19186_g2_i2_2260_23161	9.10695e-07	7.51055e-05	5.48243
GO:0019886	antigen processing and presentation of exogenous peptide antigen via MHC class II	Contig13714	9.10695e-07	7.51055e-05	5.48243
GO:0019886	antigen processing and presentation of exogenous peptide antigen via MHC class II	Contig1884	9.10695e-07	7.51055e-05	5.48243
GO:0019886	antigen processing and presentation of exogenous peptide antigen via MHC class II	Contig1734	9.10695e-07	7.51055e-05	5.48243
GO:0019886	antigen processing and presentation of exogenous peptide antigen via MHC class II	Contig25051	9.10695e-07	7.51055e-05	5.48243
GO:0019886	antigen processing and presentation of exogenous peptide antigen via MHC class II	Contig25050	9.10695e-07	7.51055e-05	5.48243
GO:0019886	antigen processing and presentation of exogenous peptide antigen via MHC class II	Contig26770	9.10695e-07	7.51055e-05	5.48243
GO:0019886	antigen processing and presentation of exogenous peptide antigen via MHC class II	Contig15336	9.10695e-07	7.51055e-05	5.48243
GO:0019886	antigen processing and presentation of exogenous peptide antigen via MHC class II	Contig7181	9.10695e-07	7.51055e-05	5.48243
GO:0019886	antigen processing and presentation of exogenous peptide antigen via MHC class II	Contig22415	9.10695e-07	7.51055e-05	5.48243
GO:0019886	antigen processing and presentation of exogenous peptide antigen via MHC class II	c6948_g1_i1_731_17351	9.10695e-07	7.51055e-05	5.48243
GO:0019886	antigen processing and presentation of exogenous peptide antigen via MHC class II	Contig3256	9.10695e-07	7.51055e-05	5.48243
GO:0019886	antigen processing and presentation of exogenous peptide antigen via MHC class II	Contig23410	9.10695e-07	7.51055e-05	5.48243
GO:0016064	immunoglobulin mediated immune response	Contig25051	2.15267e-06	0.000158845	30.6289
GO:0016064	immunoglobulin mediated immune response	Contig25050	2.15267e-06	0.000158845	30.6289
GO:0016064	immunoglobulin mediated immune response	Contig25439	2.15267e-06	0.000158845	30.6289
GO:0016064	immunoglobulin mediated immune response	c6948_g1_i1_731_17351	2.15267e-06	0.000158845	30.6289
GO:0016064	immunoglobulin mediated immune response	Contig23410	2.15267e-06	0.000158845	30.6289
GO:0045582	positive regulation of T cell differentiation	Contig26385	2.15267e-06	0.000158845	30.6289
GO:0045582	positive regulation of T cell differentiation	Contig1734	2.15267e-06	0.000158845	30.6289
GO:0045582	positive regulation of T cell differentiation	Contig25051	2.15267e-06	0.000158845	30.6289
GO:0045582	positive regulation of T cell differentiation	Contig25050	2.15267e-06	0.000158845	30.6289
GO:0045582	positive regulation of T cell differentiation	c6948_g1_i1_731_17351	2.15267e-06	0.000158845	30.6289
GO:0001523	retinoid metabolic process	Contig27535	2.66764e-06	0.000187002	7.39318
GO:0001523	retinoid metabolic process	Contig23913	2.66764e-06	0.000187002	7.39318
GO:0001523	retinoid metabolic process	Contig27534	2.66764e-06	0.000187002	7.39318
GO:0001523	retinoid metabolic process	Contig27531	2.66764e-06	0.000187002	7.39318
GO:0001523	retinoid metabolic process	c13114_g3_i1_339_22421	2.66764e-06	0.000187002	7.39318
GO:0001523	retinoid metabolic process	Contig25386	2.66764e-06	0.000187002	7.39318
GO:0001523	retinoid metabolic process	c8780_g1_i1_445_17880	2.66764e-06	0.000187002	7.39318
GO:0001523	retinoid metabolic process	Contig27533	2.66764e-06	0.000187002	7.39318
GO:0001523	retinoid metabolic process	c12795_g1_i1_554_22369	2.66764e-06	0.000187002	7.39318
GO:0001523	retinoid metabolic process	Contig27532	2.66764e-06	0.000187002	7.39318
GO:0008202	steroid metabolic process	Contig27535	4.3206e-06	0.000288451	5.5931
GO:0008202	steroid metabolic process	Contig28267	4.3206e-06	0.000288451	5.5931
GO:0008202	steroid metabolic process	Contig23913	4.3206e-06	0.000288451	5.5931
GO:0008202	steroid metabolic process	Contig27534	4.3206e-06	0.000288451	5.5931
GO:0008202	steroid metabolic process	Contig27531	4.3206e-06	0.000288451	5.5931
GO:0008202	steroid metabolic process	Contig28268	4.3206e-06	0.000288451	5.5931
GO:0008202	steroid metabolic process	c13114_g3_i1_339_22421	4.3206e-06	0.000288451	5.5931
GO:0008202	steroid metabolic process	Contig25386	4.3206e-06	0.000288451	5.5931
GO:0008202	steroid metabolic process	c8780_g1_i1_445_17880	4.3206e-06	0.000288451	5.5931
GO:0008202	steroid metabolic process	Contig27533	4.3206e-06	0.000288451	5.5931
GO:0008202	steroid metabolic process	Contig27532	4.3206e-06	0.000288451	5.5931
GO:0008202	steroid metabolic process	c19922_g2_i2_448_23311	4.3206e-06	0.000288451	5.5931
GO:0019221	cytokine-mediated signaling pathway	c11355_g1_i1_265_22171	5.27094e-06	0.000335903	4.37556
GO:0019221	cytokine-mediated signaling pathway	Contig26385	5.27094e-06	0.000335903	4.37556
GO:0019221	cytokine-mediated signaling pathway	c6670_g2_i1_221_17292	5.27094e-06	0.000335903	4.37556
GO:0019221	cytokine-mediated signaling pathway	Contig24460	5.27094e-06	0.000335903	4.37556
GO:0019221	cytokine-mediated signaling pathway	Contig16926	5.27094e-06	0.000335903	4.37556
GO:0019221	cytokine-mediated signaling pathway	Contig1734	5.27094e-06	0.000335903	4.37556
GO:0019221	cytokine-mediated signaling pathway	Contig25051	5.27094e-06	0.000335903	4.37556
GO:0019221	cytokine-mediated signaling pathway	Contig25050	5.27094e-06	0.000335903	4.37556
GO:0019221	cytokine-mediated signaling pathway	Contig26770	5.27094e-06	0.000335903	4.37556
GO:0019221	cytokine-mediated signaling pathway	Contig14371	5.27094e-06	0.000335903	4.37556
GO:0019221	cytokine-mediated signaling pathway	Contig15336	5.27094e-06	0.000335903	4.37556
GO:0019221	cytokine-mediated signaling pathway	c11355_g3_i1_248_22173	5.27094e-06	0.000335903	4.37556
GO:0019221	cytokine-mediated signaling pathway	c6948_g1_i1_731_17351	5.27094e-06	0.000335903	4.37556
GO:0019221	cytokine-mediated signaling pathway	Contig24459	5.27094e-06	0.000335903	4.37556
GO:0019221	cytokine-mediated signaling pathway	Contig14865	5.27094e-06	0.000335903	4.37556
GO:0048884	neuromast development	c6709_g1_i1_295_21279	5.82283e-06	0.000354939	15.5929
GO:0048884	neuromast development	Contig25051	5.82283e-06	0.000354939	15.5929
GO:0048884	neuromast development	Contig25050	5.82283e-06	0.000354939	15.5929
GO:0048884	neuromast development	Contig22415	5.82283e-06	0.000354939	15.5929
GO:0048884	neuromast development	c6948_g1_i1_731_17351	5.82283e-06	0.000354939	15.5929
GO:0048884	neuromast development	Contig3256	5.82283e-06	0.000354939	15.5929
GO:0006956	complement activation	Contig15238	9.27598e-06	0.000541872	21.4402
GO:0006956	complement activation	Contig13817	9.27598e-06	0.000541872	21.4402
GO:0006956	complement activation	Contig5358	9.27598e-06	0.000541872	21.4402
GO:0006956	complement activation	c978_g1_i1_239_20708	9.27598e-06	0.000541872	21.4402
GO:0006956	complement activation	Contig25439	9.27598e-06	0.000541872	21.4402
GO:0043030	regulation of macrophage activation	Contig25051	1.19344e-05	0.000669281	38.116
GO:0043030	regulation of macrophage activation	Contig25050	1.19344e-05	0.000669281	38.116
GO:0043030	regulation of macrophage activation	c6948_g1_i1_731_17351	1.19344e-05	0.000669281	38.116
GO:0043030	regulation of macrophage activation	c9378_g1_i1_219_21752	1.19344e-05	0.000669281	38.116
GO:0022617	extracellular matrix disassembly	Contig25112	1.3929e-05	0.000751097	5.42167
GO:0022617	extracellular matrix disassembly	Contig27323	1.3929e-05	0.000751097	5.42167
GO:0022617	extracellular matrix disassembly	Contig24221	1.3929e-05	0.000751097	5.42167
GO:0022617	extracellular matrix disassembly	Contig1905	1.3929e-05	0.000751097	5.42167
GO:0022617	extracellular matrix disassembly	c20290_g1_i3_960_23410	1.3929e-05	0.000751097	5.42167
GO:0022617	extracellular matrix disassembly	Contig23946	1.3929e-05	0.000751097	5.42167
GO:0022617	extracellular matrix disassembly	Contig28342	1.3929e-05	0.000751097	5.42167
GO:0022617	extracellular matrix disassembly	Contig13660	1.3929e-05	0.000751097	5.42167
GO:0022617	extracellular matrix disassembly	Contig22498	1.3929e-05	0.000751097	5.42167
GO:0022617	extracellular matrix disassembly	Contig21111	1.3929e-05	0.000751097	5.42167
GO:0022617	extracellular matrix disassembly	c9630_g1_i2_504_21812	1.3929e-05	0.000751097	5.42167
GO:0019883	antigen processing and presentation of endogenous antigen	Contig25051	3.03463e-05	0.00151948	85.7609
GO:0019883	antigen processing and presentation of endogenous antigen	Contig25050	3.03463e-05	0.00151948	85.7609
GO:0019883	antigen processing and presentation of endogenous antigen	c6948_g1_i1_731_17351	3.03463e-05	0.00151948	85.7609
GO:0045058	T cell selection	Contig25051	3.03463e-05	0.00151948	85.7609
GO:0045058	T cell selection	Contig25050	3.03463e-05	0.00151948	85.7609
GO:0045058	T cell selection	c6948_g1_i1_731_17351	3.03463e-05	0.00151948	85.7609
GO:0006958	complement activation, classical pathway	Contig15238	3.28394e-05	0.00158762	15.8817
GO:0006958	complement activation, classical pathway	Contig13817	3.28394e-05	0.00158762	15.8817
GO:0006958	complement activation, classical pathway	Contig5358	3.28394e-05	0.00158762	15.8817
GO:0006958	complement activation, classical pathway	c978_g1_i1_239_20708	3.28394e-05	0.00158762	15.8817
GO:0006958	complement activation, classical pathway	Contig25439	3.28394e-05	0.00158762	15.8817
GO:0007603	phototransduction, visible light	Contig27535	3.85936e-05	0.00180361	5.32677
[truncated: 3,214 more rows]

## Sheet: UpGO_Result
GOID	GOTerm	DifGene	AllDifGene	GeneInGOID	AllGene	P-Value	FDR	Enrichment	(-log2P)
[truncated: 1,039 more rows]

## Sheet: UpGene2GO
QueryID	SubjectSymbol	Description2	GOID	GOTerm	P-Value	Enrichment
[truncated: 3,111 more rows]
