# Supplementary material for: Gonadal Transcriptome Analysis in Sterile Double Haploid Japanese Flounder
Source: PLoS One. 2015 Nov 18;10(11):e0143204. doi: 10.1371/journal.pone.0143204 (PMC4651314; doi:10.1371/journal.pone.0143204)
Supplement: S3 File — (XLS) [file pone.0143204.s003.xls]

## Sheet: DownPathway_Result
PathwayID	PathwayTerm	DifGene	AllDifGene	GeneInPathwayID	AllGene	P-Value	FDR	Enrichment	(-log2P)
PATH:05150	Staphylococcus aureus infection	10	185	27	11505	3.02563e-10	2.84992e-08	23.033	31.622
PATH:05322	Systemic lupus erythematosus	15	185	92	11505	3.11466e-10	2.84992e-08	10.1395	31.5802
PATH:04612	Antigen processing and presentation	12	185	93	11505	1.69199e-07	1.03211e-05	8.02441	22.4948
PATH:05332	Graft-versus-host disease	5	185	10	11505	2.81367e-06	0.000128725	31.0946	18.4391
PATH:04974	Protein digestion and absorption	16	185	234	11505	4.92422e-06	0.000180226	4.25225	17.6317
PATH:04940	Type I diabetes mellitus	5	185	14	11505	1.03169e-05	0.000314666	22.2104	16.5646
PATH:05323	Rheumatoid arthritis	8	185	67	11505	2.99031e-05	0.000781752	7.42557	15.0293
PATH:05310	Asthma	5	185	21	11505	5.30667e-05	0.0012139	14.8069	14.2018
PATH:04672	Intestinal immune network for IgA production	6	185	38	11505	7.25528e-05	0.0014121	9.81935	13.7506
PATH:05330	Allograft rejection	5	185	23	11505	7.71639e-05	0.0014121	13.5194	13.6617
PATH:04340	Hedgehog signaling pathway	8	185	86	11505	0.000149693	0.00249034	5.78504	12.7057
PATH:04640	Hematopoietic cell lineage	8	185	91	11505	0.000214145	0.00326571	5.46718	12.1891
PATH:05321	Inflammatory bowel disease (IBD)	6	185	49	11505	0.000255618	0.00347222	7.615	11.9337
PATH:05320	Autoimmune thyroid disease	5	185	31	11505	0.000265634	0.00347222	10.0305	11.8783
PATH:04972	Pancreatic secretion	13	185	240	11505	0.000303721	0.0037054	3.36858	11.685
PATH:04145	Phagosome	14	185	286	11505	0.000481375	0.00535121	3.04423	11.0206
PATH:04918	Thyroid hormone synthesis	11	185	190	11505	0.000497107	0.00535121	3.60043	10.9742
PATH:05416	Viral myocarditis	9	185	143	11505	0.000883598	0.00898325	3.914	10.1443
PATH:05133	Pertussis	8	185	123	11505	0.00136496	0.0131467	4.04483	9.51692
PATH:05140	Leishmaniasis	7	185	107	11505	0.00256852	0.0225254	4.06845	8.60485
PATH:04060	Cytokine-cytokine receptor interaction	10	185	202	11505	0.00258488	0.0225254	3.07867	8.59569
PATH:05152	Tuberculosis	13	185	311	11505	0.00277288	0.0230653	2.59955	8.4944
PATH:00980	Metabolism of xenobiotics by cytochrome P450	5	185	56	11505	0.00299764	0.0238508	5.55261	8.38196
PATH:04614	Renin-angiotensin system	4	185	39	11505	0.0049296	0.0375882	6.37838	7.66432
PATH:04610	Complement and coagulation cascades	5	185	68	11505	0.0064534	0.0454761	4.57273	7.27572
PATH:04970	Salivary secretion	9	185	196	11505	0.00646108	0.0454761	2.85563	7.27401
PATH:04260	Cardiac muscle contraction	8	185	171	11505	0.00889903	0.0603156	2.90944	6.81214
PATH:05204	Chemical carcinogenesis	4	185	52	11505	0.0124389	0.0812973	4.78378	6.32899
PATH:04514	Cell adhesion molecules (CAMs)	9	185	227	11505	0.0151005	0.0952892	2.46565	6.04926
PATH:00982	Drug metabolism - cytochrome P450	4	185	56	11505	0.0157016	0.0957799	4.44208	5.99294
PATH:00983	Drug metabolism - other enzymes	4	185	62	11505	0.0215203	0.127039	4.01221	5.53816
PATH:00190	Oxidative phosphorylation	7	185	173	11505	0.0270377	0.154622	2.51633	5.20889
PATH:05020	Prion diseases	4	185	68	11505	0.0284962	0.156215	3.65819	5.13309
PATH:05164	Influenza A	10	185	298	11505	0.0290236	0.156215	2.08689	5.10663
PATH:04978	Mineral absorption	4	185	70	11505	0.0310851	0.162531	3.55367	5.00763
PATH:05219	Bladder cancer	4	185	81	11505	0.0477156	0.242555	3.07107	4.38939
PATH:00480	Glutathione metabolism	4	185	91	11505	0.0663267	0.328048	2.73359	3.91427
PATH:04080	Neuroactive ligand-receptor interaction	9	185	305	11505	0.0688235	0.33144	1.83509	3.86095
PATH:00260	Glycine, serine and threonine metabolism	3	185	58	11505	0.0739516	0.347004	3.21668	3.75727
PATH:05134	Legionellosis	3	185	60	11505	0.0797389	0.36208	3.10946	3.64857
PATH:04666	Fc gamma R-mediated phagocytosis	8	185	270	11505	0.0811218	0.36208	1.84264	3.62377
PATH:00564	Glycerophospholipid metabolism	6	185	194	11505	0.103451	0.439178	1.92338	3.27298
PATH:05144	Malaria	3	185	68	11505	0.104713	0.439178	2.74364	3.25549
PATH:04142	Lysosome	7	185	241	11505	0.105595	0.439178	1.80632	3.24339
PATH:05168	Herpes simplex infection	9	185	347	11505	0.121543	0.494276	1.61298	3.04046
PATH:00903	Limonene and pinene degradation	1	185	8	11505	0.134362	0.534527	7.77365	2.8958
PATH:00040	Pentose and glucuronate interconversions	2	185	39	11505	0.138658	0.539881	3.18919	2.8504
PATH:04961	Endocrine and other factor-regulated calcium reabsorption	4	185	123	11505	0.146134	0.557138	2.02241	2.77463
PATH:05145	Toxoplasmosis	7	185	270	11505	0.157951	0.589899	1.61231	2.66245
PATH:05034	Alcoholism	6	185	223	11505	0.162218	0.593719	1.67325	2.62399
PATH:00410	beta-Alanine metabolism	2	185	44	11505	0.166373	0.596984	2.82678	2.58751
PATH:05410	Hypertrophic cardiomyopathy (HCM)	6	185	232	11505	0.182828	0.643415	1.60834	2.45144
PATH:04064	NF-kappa B signaling pathway	5	185	186	11505	0.191311	0.660564	1.67175	2.38601
PATH:04670	Leukocyte transendothelial migration	7	185	288	11505	0.195286	0.661803	1.51154	2.35634
PATH:00780	Biotin metabolism	1	185	13	11505	0.201005	0.668798	4.78378	2.3147
PATH:04975	Fat digestion and absorption	2	185	52	11505	0.212309	0.686796	2.39189	2.23576
PATH:00620	Pyruvate metabolism	3	185	97	11505	0.21392	0.686796	1.92338	2.22486
PATH:04650	Natural killer cell mediated cytotoxicity	5	185	196	11505	0.219087	0.691256	1.58646	2.19043
PATH:00061	Fatty acid biosynthesis	1	185	15	11505	0.226195	0.701589	4.14595	2.14436
PATH:05142	Chagas disease	5	185	221	11505	0.292855	0.854664	1.407	1.77174
PATH:03010	Ribosome	4	185	168	11505	0.293937	0.854664	1.48069	1.76642
PATH:00565	Ether lipid metabolism	2	185	66	11505	0.294485	0.854664	1.88452	1.76373
PATH:03450	Non-homologous end-joining	1	185	21	11505	0.297077	0.854664	2.96139	1.75109
PATH:00010	Glycolysis / Gluconeogenesis	3	185	118	11505	0.303008	0.854664	1.58108	1.72257
PATH:00360	Phenylalanine metabolism	1	185	22	11505	0.308239	0.854664	2.82678	1.69788
PATH:00053	Ascorbate and aldarate metabolism	1	185	22	11505	0.308239	0.854664	2.82678	1.69788
PATH:05130	Pathogenic Escherichia coli infection	4	185	174	11505	0.315172	0.860844	1.42964	1.66579
PATH:00591	Linoleic acid metabolism	1	185	24	11505	0.330032	0.87903	2.59122	1.59932
PATH:00533	Glycosaminoglycan biosynthesis - keratan sulfate	1	185	25	11505	0.340668	0.87903	2.48757	1.55356
PATH:04964	Proximal tubule bicarbonate reclamation	2	185	74	11505	0.341044	0.87903	1.68079	1.55197
PATH:00140	Steroid hormone biosynthesis	2	185	74	11505	0.341044	0.87903	1.68079	1.55197
PATH:03320	PPAR signaling pathway	3	185	133	11505	0.367657	0.903096	1.40276	1.44357
PATH:00670	One carbon pool by folate	2	185	79	11505	0.369643	0.903096	1.57441	1.43579
PATH:05166	HTLV-I infection	10	185	535	11505	0.369956	0.903096	1.16241	1.43458
PATH:04662	B cell receptor signaling pathway	4	185	191	11505	0.375708	0.903096	1.30239	1.41232
PATH:05414	Dilated cardiomyopathy	5	185	249	11505	0.379184	0.903096	1.24878	1.39903
PATH:04380	Osteoclast differentiation	5	185	250	11505	0.382282	0.903096	1.24378	1.38729
PATH:05203	Viral carcinogenesis	8	185	425	11505	0.384926	0.903096	1.17062	1.37735
PATH:05212	Pancreatic cancer	4	185	201	11505	0.411121	0.937681	1.2376	1.28237
PATH:04911	Insulin secretion	4	185	204	11505	0.421663	0.937681	1.2194	1.24584
PATH:05100	Bacterial invasion of epithelial cells	5	185	265	11505	0.428543	0.937681	1.17338	1.22249
PATH:00051	Fructose and mannose metabolism	2	185	90	11505	0.430607	0.937681	1.38198	1.21556
PATH:05132	Salmonella infection	4	185	207	11505	0.432155	0.937681	1.20172	1.21038
PATH:02010	ABC transporters	2	185	92	11505	0.441351	0.937681	1.35194	1.18
PATH:04977	Vitamin digestion and absorption	1	185	36	11505	0.447041	0.937681	1.72748	1.16152
PATH:00563	Glycosylphosphatidylinositol(GPI)-anchor biosynthesis	1	185	36	11505	0.447041	0.937681	1.72748	1.16152
PATH:04971	Gastric acid secretion	4	185	212	11505	0.449516	0.937681	1.17338	1.15355
PATH:05010	Alzheimer's disease	6	185	334	11505	0.455052	0.937681	1.11717	1.1359
PATH:04810	Regulation of actin cytoskeleton	10	185	579	11505	0.460551	0.937681	1.07408	1.11857
PATH:00601	Glycosphingolipid biosynthesis - lacto and neolacto series	1	185	38	11505	0.464441	0.937681	1.63656	1.10643
PATH:01200	Carbon metabolism	4	185	218	11505	0.470108	0.937681	1.14109	1.08894
PATH:05202	Transcriptional misregulation in cancer	7	185	401	11505	0.471403	0.937681	1.0856	1.08497
PATH:04973	Carbohydrate digestion and absorption	2	185	100	11505	0.483146	0.950706	1.24378	1.04947
PATH:05146	Amoebiasis	5	185	287	11505	0.494801	0.958546	1.08344	1.01508
PATH:00030	Pentose phosphate pathway	1	185	42	11505	0.497606	0.958546	1.48069	1.00692
PATH:00330	Arginine and proline metabolism	2	185	105	11505	0.508248	0.965085	1.18456	0.976396
PATH:05131	Shigellosis	3	185	168	11505	0.511548	0.965085	1.11052	0.967058
PATH:00561	Glycerolipid metabolism	2	185	110	11505	0.532527	0.96912	1.13071	0.909073
PATH:00860	Porphyrin and chlorophyll metabolism	1	185	47	11505	0.536175	0.96912	1.32317	0.899223
PATH:00062	Fatty acid elongation	1	185	48	11505	0.543525	0.96912	1.29561	0.879583
PATH:05143	African trypanosomiasis	1	185	48	11505	0.543525	0.96912	1.29561	0.879583
PATH:04664	Fc epsilon RI signaling pathway	3	185	177	11505	0.545694	0.96912	1.05405	0.873835
PATH:04976	Bile secretion	3	185	178	11505	0.5494	0.96912	1.04813	0.864072
PATH:00340	Histidine metabolism	1	185	49	11505	0.550757	0.96912	1.26917	0.860513
PATH:00640	Propanoate metabolism	1	185	51	11505	0.564877	0.9845	1.2194	0.823991
PATH:05412	Arrhythmogenic right ventricular cardiomyopathy (ARVC)	4	185	252	11505	0.580077	0.991487	0.98713	0.785684
PATH:00052	Galactose metabolism	1	185	54	11505	0.585226	0.991487	1.15165	0.772935
PATH:00380	Tryptophan metabolism	1	185	55	11505	0.591794	0.991487	1.13071	0.756834
PATH:04620	Toll-like receptor signaling pathway	3	185	190	11505	0.592409	0.991487	0.981935	0.755336
PATH:04960	Aldosterone-regulated sodium reabsorption	2	185	124	11505	0.595976	0.991487	1.00305	0.746674
PATH:04020	Calcium signaling pathway	6	185	391	11505	0.601971	0.992439	0.95431	0.732234
PATH:03008	Ribosome biogenesis in eukaryotes	2	185	130	11505	0.621096	0.997513	0.956757	0.687112
PATH:00830	Retinol metabolism	1	185	61	11505	0.629064	0.997513	1.01949	0.668722
PATH:00270	Cysteine and methionine metabolism	1	185	63	11505	0.640711	0.997513	0.98713	0.642254
PATH:04630	Jak-STAT signaling pathway	3	185	205	11505	0.642224	0.997513	0.910086	0.638852
PATH:05210	Colorectal cancer	3	185	207	11505	0.648526	0.997513	0.901293	0.624764
PATH:03022	Basal transcription factors	1	185	66	11505	0.657496	0.997513	0.94226	0.604945
PATH:00280	Valine, leucine and isoleucine degradation	1	185	66	11505	0.657496	0.997513	0.94226	0.604945
PATH:04146	Peroxisome	2	185	146	11505	0.682081	0.997513	0.851907	0.551985
PATH:03050	Proteasome	1	185	71	11505	0.683739	0.997513	0.875904	0.548483
PATH:04062	Chemokine signaling pathway	5	185	363	11505	0.6931	0.997513	0.8566	0.528864
PATH:00071	Fatty acid degradation	1	185	75	11505	0.70327	0.997513	0.829189	0.507849
PATH:00240	Pyrimidine metabolism	2	185	159	11505	0.725453	0.997513	0.782254	0.463046
PATH:00230	Purine metabolism	4	185	309	11505	0.73067	0.997513	0.805038	0.452708
PATH:00520	Amino sugar and nucleotide sugar metabolism	1	185	86	11505	0.750955	0.997513	0.72313	0.413201
PATH:01212	Fatty acid metabolism	1	185	86	11505	0.750955	0.997513	0.72313	0.413201
PATH:04512	ECM-receptor interaction	4	185	322	11505	0.758566	0.997513	0.772537	0.398653
PATH:00600	Sphingolipid metabolism	1	185	89	11505	0.762568	0.997513	0.698755	0.391062
PATH:04370	VEGF signaling pathway	2	185	174	11505	0.769109	0.997513	0.714818	0.378739
PATH:01100	Metabolic pathways	28	185	2013	11505	0.788167	0.997513	0.865026	0.343427
PATH:05169	Epstein-Barr virus infection	5	185	412	11505	0.788307	0.997513	0.754723	0.343171
PATH:04713	Circadian entrainment	3	185	264	11505	0.795068	0.997513	0.706695	0.33085
PATH:04710	Circadian rhythm - mammal	1	185	101	11505	0.803826	0.997513	0.615735	0.315045
PATH:00510	N-Glycan biosynthesis	1	185	101	11505	0.803826	0.997513	0.615735	0.315045
PATH:04660	T cell receptor signaling pathway	3	185	282	11505	0.82911	0.997513	0.661587	0.270365
PATH:04210	Apoptosis	2	185	207	11505	0.844196	0.997513	0.600862	0.244349
PATH:04144	Endocytosis	6	185	527	11505	0.845092	0.997513	0.708036	0.24282
PATH:05220	Chronic myeloid leukemia	2	185	210	11505	0.849778	0.997513	0.592278	0.234841
PATH:04721	Synaptic vesicle cycle	1	185	118	11505	0.850256	0.997513	0.527027	0.23403
PATH:04622	RIG-I-like receptor signaling pathway	1	185	119	11505	0.852615	0.997513	0.522598	0.230034
PATH:04930	Type II diabetes mellitus	1	185	119	11505	0.852615	0.997513	0.522598	0.230034
PATH:04360	Axon guidance	5	185	459	11505	0.856103	0.997513	0.677442	0.224144
PATH:04725	Cholinergic synapse	3	185	309	11505	0.870944	0.997513	0.603779	0.199347
PATH:01230	Biosynthesis of amino acids	1	185	138	11505	0.890963	0.997513	0.450646	0.166563
PATH:04261	Adrenergic signaling in cardiomyocytes	4	185	411	11505	0.892782	0.997513	0.605248	0.16362
PATH:04010	MAPK signaling pathway	7	185	656	11505	0.896279	0.997513	0.663604	0.157979
PATH:05012	Parkinson's disease	2	185	244	11505	0.901344	0.997513	0.509747	0.14985
PATH:05200	Pathways in cancer	9	185	819	11505	0.902004	0.997513	0.683398	0.148795
PATH:04912	GnRH signaling pathway	2	185	248	11505	0.906177	0.997513	0.501526	0.142135
PATH:05014	Amyotrophic lateral sclerosis (ALS)	1	185	150	11505	0.909838	0.997513	0.414595	0.136318
PATH:03018	RNA degradation	1	185	153	11505	0.91402	0.997513	0.406465	0.129702
PATH:05221	Acute myeloid leukemia	1	185	154	11505	0.91537	0.997513	0.403826	0.127573
PATH:04540	Gap junction	2	185	257	11505	0.916246	0.997513	0.483963	0.126193
PATH:04120	Ubiquitin mediated proteolysis	3	185	362	11505	0.927408	0.997513	0.51538	0.108723
PATH:04510	Focal adhesion	7	185	702	11505	0.928009	0.997513	0.62012	0.107789
PATH:04014	Ras signaling pathway	4	185	455	11505	0.930558	0.997513	0.546718	0.103831
PATH:05222	Small cell lung cancer	2	185	279	11505	0.936719	0.997513	0.445801	0.0943116
PATH:00310	Lysine degradation	1	185	173	11505	0.937334	0.997513	0.359475	0.0933652
PATH:04915	Estrogen signaling pathway	2	185	280	11505	0.937526	0.997513	0.444208	0.0930699
PATH:04668	TNF signaling pathway	2	185	281	11505	0.938322	0.997513	0.442628	0.0918444
PATH:04015	Rap1 signaling pathway	5	185	573	11505	0.948705	0.997513	0.542663	0.075968
PATH:04730	Long-term depression	1	185	198	11505	0.957767	0.997513	0.314087	0.062254
PATH:05162	Measles	1	185	201	11505	0.959718	0.997513	0.309399	0.0593181
PATH:04921	Oxytocin signaling pathway	3	185	421	11505	0.962867	0.997513	0.443153	0.0545915
PATH:05161	Hepatitis B	2	185	324	11505	0.9647	0.997513	0.383884	0.0518483
PATH:04350	TGF-beta signaling pathway	1	185	218	11505	0.969181	0.997513	0.285272	0.0451616
PATH:04390	Hippo signaling pathway	2	185	339	11505	0.971016	0.997513	0.366898	0.0424335
PATH:05211	Renal cell carcinoma	1	185	225	11505	0.972396	0.997513	0.276396	0.0403845
PATH:04520	Adherens junction	2	185	345	11505	0.973222	0.997513	0.360517	0.0391594
PATH:05016	Huntington's disease	2	185	352	11505	0.97559	0.997513	0.353348	0.0356538
PATH:04022	cGMP-PKG signaling pathway	3	185	458	11505	0.975916	0.997513	0.407353	0.0351715
PATH:04068	FoxO signaling pathway	2	185	372	11505	0.981285	0.997513	0.33435	0.0272561
PATH:04724	Glutamatergic synapse	1	185	255	11505	0.982771	0.997513	0.243879	0.0250734
PATH:03013	RNA transport	1	185	262	11505	0.984562	0.997513	0.237363	0.0224454
PATH:04310	Wnt signaling pathway	2	185	388	11505	0.984886	0.997513	0.320563	0.0219717
PATH:04151	PI3K-Akt signaling pathway	6	185	795	11505	0.985643	0.997513	0.469352	0.0208632
PATH:04110	Cell cycle	1	185	268	11505	0.985948	0.997513	0.232049	0.0204159
PATH:04611	Platelet activation	2	185	407	11505	0.988287	0.997513	0.305598	0.0169977
PATH:04919	Thyroid hormone signaling pathway	2	185	421	11505	0.990301	0.997513	0.295436	0.0140616
PATH:04932	Non-alcoholic fatty liver disease (NAFLD)	1	185	306	11505	0.992247	0.997513	0.203233	0.0112284
PATH:05205	Proteoglycans in cancer	4	185	672	11505	0.993361	0.997513	0.370174	0.00961029
PATH:05206	MicroRNAs in cancer	2	185	460	11505	0.994281	0.997513	0.270388	0.00827378
PATH:04910	Insulin signaling pathway	1	185	379	11505	0.997513	0.997513	0.164088	0.00359192

## Sheet: DownGene2Path
QueryID	SubjectSymbol	Description2	PathwayID	PathwayTerm	P-Value	Enrichment
Contig26385	H2-Aa	H-2 class II histocompatibility antigen, A-Q alpha chain	PATH:05150	Staphylococcus aureus infection	3.02563e-10	23.033
Contig15238	C1qb	Complement C1q subcomponent subunit B	PATH:05150	Staphylococcus aureus infection	3.02563e-10	23.033
Contig23672	Itgb2	Integrin beta-2	PATH:05150	Staphylococcus aureus infection	3.02563e-10	23.033
Contig1884	H2-Eb1	I-E beta MHC class II protein	PATH:05150	Staphylococcus aureus infection	3.02563e-10	23.033
Contig1734	H2-Aa	H-2 class II histocompatibility antigen, A-Q alpha chain	PATH:05150	Staphylococcus aureus infection	3.02563e-10	23.033
Contig13817	C1qc	Complement C1q subcomponent subunit C	PATH:05150	Staphylococcus aureus infection	3.02563e-10	23.033
Contig5358	C1qc	Complement C1q subcomponent subunit C	PATH:05150	Staphylococcus aureus infection	3.02563e-10	23.033
Contig15336	H2-Ab1	Major histocompatibility complex class II beta chain	PATH:05150	Staphylococcus aureus infection	3.02563e-10	23.033
Contig25439	C4b	Complement component 4B (Childo blood group)	PATH:05150	Staphylococcus aureus infection	3.02563e-10	23.033
c11245_g2_i1_289_22141	Itgax	Putative uncharacterized protein	PATH:05150	Staphylococcus aureus infection	3.02563e-10	23.033
Contig26385	H2-Aa	H-2 class II histocompatibility antigen, A-Q alpha chain	PATH:05322	Systemic lupus erythematosus	3.11466e-10	10.1395
c13714_g2_i1_409_11745	Hist1h2ak	Histone H2A type 1-K	PATH:05322	Systemic lupus erythematosus	3.11466e-10	10.1395
Contig15238	C1qb	Complement C1q subcomponent subunit B	PATH:05322	Systemic lupus erythematosus	3.11466e-10	10.1395
Contig1884	H2-Eb1	I-E beta MHC class II protein	PATH:05322	Systemic lupus erythematosus	3.11466e-10	10.1395
Contig1734	H2-Aa	H-2 class II histocompatibility antigen, A-Q alpha chain	PATH:05322	Systemic lupus erythematosus	3.11466e-10	10.1395
Contig20428	Hist2h2bb	Histone H2B type 2-B	PATH:05322	Systemic lupus erythematosus	3.11466e-10	10.1395
Contig13817	C1qc	Complement C1q subcomponent subunit C	PATH:05322	Systemic lupus erythematosus	3.11466e-10	10.1395
Contig24031	Hist1h4i	histone cluster 1, H4i	PATH:05322	Systemic lupus erythematosus	3.11466e-10	10.1395
Contig27058	Hist2h2bb	Histone H2B type 2-B	PATH:05322	Systemic lupus erythematosus	3.11466e-10	10.1395
Contig5358	C1qc	Complement C1q subcomponent subunit C	PATH:05322	Systemic lupus erythematosus	3.11466e-10	10.1395
Contig15336	H2-Ab1	Major histocompatibility complex class II beta chain	PATH:05322	Systemic lupus erythematosus	3.11466e-10	10.1395
c978_g1_i1_239_20708	C7	Oxidation resistance protein 1	PATH:05322	Systemic lupus erythematosus	3.11466e-10	10.1395
Contig25439	C4b	Complement component 4B (Childo blood group)	PATH:05322	Systemic lupus erythematosus	3.11466e-10	10.1395
Contig15708	Hist2h4	Histone H4	PATH:05322	Systemic lupus erythematosus	3.11466e-10	10.1395
c17703_g1_i2_588_22990	Hist2h2bb	Histone H2B type 2-B	PATH:05322	Systemic lupus erythematosus	3.11466e-10	10.1395
Contig26385	H2-Aa	H-2 class II histocompatibility antigen, A-Q alpha chain	PATH:04612	Antigen processing and presentation	1.69199e-07	8.02441
c19186_g2_i2_2260_23161	Ctss	Cathepsin S	PATH:04612	Antigen processing and presentation	1.69199e-07	8.02441
c6670_g2_i1_221_17292	B2m	Beta-2-microglobulin	PATH:04612	Antigen processing and presentation	1.69199e-07	8.02441
Contig1884	H2-Eb1	I-E beta MHC class II protein	PATH:04612	Antigen processing and presentation	1.69199e-07	8.02441
Contig1734	H2-Aa	H-2 class II histocompatibility antigen, A-Q alpha chain	PATH:04612	Antigen processing and presentation	1.69199e-07	8.02441
Contig25051	Cd74	H-2 class II histocompatibility antigen gamma chain	PATH:04612	Antigen processing and presentation	1.69199e-07	8.02441
Contig25050	Cd74	H-2 class II histocompatibility antigen gamma chain	PATH:04612	Antigen processing and presentation	1.69199e-07	8.02441
Contig22714	H2-Q10	LOC676837 protein	PATH:04612	Antigen processing and presentation	1.69199e-07	8.02441
Contig26770	Ifi30	Gamma-interferon-inducible lysosomal thiol reductase	PATH:04612	Antigen processing and presentation	1.69199e-07	8.02441
Contig15336	H2-Ab1	Major histocompatibility complex class II beta chain	PATH:04612	Antigen processing and presentation	1.69199e-07	8.02441
Contig7181	Ctss	Cathepsin S	PATH:04612	Antigen processing and presentation	1.69199e-07	8.02441
c6948_g1_i1_731_17351	Cd74	H-2 class II histocompatibility antigen gamma chain	PATH:04612	Antigen processing and presentation	1.69199e-07	8.02441
Contig26385	H2-Aa	H-2 class II histocompatibility antigen, A-Q alpha chain	PATH:05332	Graft-versus-host disease	2.81367e-06	31.0946
Contig1884	H2-Eb1	I-E beta MHC class II protein	PATH:05332	Graft-versus-host disease	2.81367e-06	31.0946
Contig1734	H2-Aa	H-2 class II histocompatibility antigen, A-Q alpha chain	PATH:05332	Graft-versus-host disease	2.81367e-06	31.0946
Contig22714	H2-Q10	LOC676837 protein	PATH:05332	Graft-versus-host disease	2.81367e-06	31.0946
Contig15336	H2-Ab1	Major histocompatibility complex class II beta chain	PATH:05332	Graft-versus-host disease	2.81367e-06	31.0946
Contig28520	Cpa1	Carboxypeptidase A1	PATH:04974	Protein digestion and absorption	4.92422e-06	4.25225
Contig24803	Dpp4	Dipeptidyl peptidase 4	PATH:04974	Protein digestion and absorption	4.92422e-06	4.25225
Contig25381	SLC3A2	cDNA FLJ54090, highly similar to 4F2 cell-surface antigen heavy chain	PATH:04974	Protein digestion and absorption	4.92422e-06	4.25225
Contig24221	Ctrb1	Chymotrypsinogen B	PATH:04974	Protein digestion and absorption	4.92422e-06	4.25225
Contig18780	Slc3a2	4F2 cell-surface antigen heavy chain	PATH:04974	Protein digestion and absorption	4.92422e-06	4.25225
c11649_g2_i1_353_18734	Atp1a3	Sodium/potassium-transporting ATPase subunit alpha-3	PATH:04974	Protein digestion and absorption	4.92422e-06	4.25225
c20290_g1_i3_960_23410	Try5	Protein Try5	PATH:04974	Protein digestion and absorption	4.92422e-06	4.25225
Contig19244	Cela2a	Chymotrypsin-like elastase family member 2A	PATH:04974	Protein digestion and absorption	4.92422e-06	4.25225
c3707_g1_i1_319_20998	Col27a1	Collagen alpha-1(XXVII) chain	PATH:04974	Protein digestion and absorption	4.92422e-06	4.25225
Contig28342	Try5	Protein Try5	PATH:04974	Protein digestion and absorption	4.92422e-06	4.25225
Contig22498	Try5	Protein Try5	PATH:04974	Protein digestion and absorption	4.92422e-06	4.25225
Contig21111	Ctrb1	Chymotrypsinogen B	PATH:04974	Protein digestion and absorption	4.92422e-06	4.25225
Contig10079	Ctrc	Chymotrypsin-C	PATH:04974	Protein digestion and absorption	4.92422e-06	4.25225
Contig18043	Slc8a1	Solute carrier family 8 (Sodium/calcium exchanger), member 1, isoform CRA_f	PATH:04974	Protein digestion and absorption	4.92422e-06	4.25225
c11649_g1_i1_230_18733	Atp1a3	Sodium/potassium-transporting ATPase subunit alpha-3	PATH:04974	Protein digestion and absorption	4.92422e-06	4.25225
c9630_g1_i2_504_21812	2210010C04Rik	Trypsinogen 7	PATH:04974	Protein digestion and absorption	4.92422e-06	4.25225
Contig26385	H2-Aa	H-2 class II histocompatibility antigen, A-Q alpha chain	PATH:04940	Type I diabetes mellitus	1.03169e-05	22.2104
Contig1884	H2-Eb1	I-E beta MHC class II protein	PATH:04940	Type I diabetes mellitus	1.03169e-05	22.2104
Contig1734	H2-Aa	H-2 class II histocompatibility antigen, A-Q alpha chain	PATH:04940	Type I diabetes mellitus	1.03169e-05	22.2104
Contig22714	H2-Q10	LOC676837 protein	PATH:04940	Type I diabetes mellitus	1.03169e-05	22.2104
Contig15336	H2-Ab1	Major histocompatibility complex class II beta chain	PATH:04940	Type I diabetes mellitus	1.03169e-05	22.2104
Contig26385	H2-Aa	H-2 class II histocompatibility antigen, A-Q alpha chain	PATH:05323	Rheumatoid arthritis	2.99031e-05	7.42557
Contig27323	Ctsk	Cathepsin K, isoform CRA_a	PATH:05323	Rheumatoid arthritis	2.99031e-05	7.42557
Contig23672	Itgb2	Integrin beta-2	PATH:05323	Rheumatoid arthritis	2.99031e-05	7.42557
Contig1884	H2-Eb1	I-E beta MHC class II protein	PATH:05323	Rheumatoid arthritis	2.99031e-05	7.42557
Contig1734	H2-Aa	H-2 class II histocompatibility antigen, A-Q alpha chain	PATH:05323	Rheumatoid arthritis	2.99031e-05	7.42557
Contig1905	Ctsk	Cathepsin K, isoform CRA_a	PATH:05323	Rheumatoid arthritis	2.99031e-05	7.42557
Contig15336	H2-Ab1	Major histocompatibility complex class II beta chain	PATH:05323	Rheumatoid arthritis	2.99031e-05	7.42557
Contig23327	Tgfb3	Transforming growth factor beta-3	PATH:05323	Rheumatoid arthritis	2.99031e-05	7.42557
Contig26385	H2-Aa	H-2 class II histocompatibility antigen, A-Q alpha chain	PATH:05310	Asthma	5.30667e-05	14.8069
Contig1884	H2-Eb1	I-E beta MHC class II protein	PATH:05310	Asthma	5.30667e-05	14.8069
Contig1734	H2-Aa	H-2 class II histocompatibility antigen, A-Q alpha chain	PATH:05310	Asthma	5.30667e-05	14.8069
Contig15336	H2-Ab1	Major histocompatibility complex class II beta chain	PATH:05310	Asthma	5.30667e-05	14.8069
Contig23410	Fcer1g	High affinity immunoglobulin epsilon receptor subunit gamma	PATH:05310	Asthma	5.30667e-05	14.8069
Contig26385	H2-Aa	H-2 class II histocompatibility antigen, A-Q alpha chain	PATH:04672	Intestinal immune network for IgA production	7.25528e-05	9.81935
Contig26483	cxcl12a	Sdf1a	PATH:04672	Intestinal immune network for IgA production	7.25528e-05	9.81935
Contig1884	H2-Eb1	I-E beta MHC class II protein	PATH:04672	Intestinal immune network for IgA production	7.25528e-05	9.81935
Contig1734	H2-Aa	H-2 class II histocompatibility antigen, A-Q alpha chain	PATH:04672	Intestinal immune network for IgA production	7.25528e-05	9.81935
c16187_g4_i1_241_22808	cxcl12a	Sdf1a	PATH:04672	Intestinal immune network for IgA production	7.25528e-05	9.81935
Contig15336	H2-Ab1	Major histocompatibility complex class II beta chain	PATH:04672	Intestinal immune network for IgA production	7.25528e-05	9.81935
Contig26385	H2-Aa	H-2 class II histocompatibility antigen, A-Q alpha chain	PATH:05330	Allograft rejection	7.71639e-05	13.5194
Contig1884	H2-Eb1	I-E beta MHC class II protein	PATH:05330	Allograft rejection	7.71639e-05	13.5194
Contig1734	H2-Aa	H-2 class II histocompatibility antigen, A-Q alpha chain	PATH:05330	Allograft rejection	7.71639e-05	13.5194
Contig22714	H2-Q10	LOC676837 protein	PATH:05330	Allograft rejection	7.71639e-05	13.5194
Contig15336	H2-Ab1	Major histocompatibility complex class II beta chain	PATH:05330	Allograft rejection	7.71639e-05	13.5194
Contig27535	Lrp2	Low-density lipoprotein receptor-related protein 2	PATH:04340	Hedgehog signaling pathway	0.000149693	5.78504
Contig27534	Lrp2	Low-density lipoprotein receptor-related protein 2	PATH:04340	Hedgehog signaling pathway	0.000149693	5.78504
Contig27531	Lrp2	Low-density lipoprotein receptor-related protein 2	PATH:04340	Hedgehog signaling pathway	0.000149693	5.78504
c13114_g3_i1_339_22421	Lrp2	Low-density lipoprotein receptor-related protein 2	PATH:04340	Hedgehog signaling pathway	0.000149693	5.78504
Contig25386	Lrp2	Low-density lipoprotein receptor-related protein 2	PATH:04340	Hedgehog signaling pathway	0.000149693	5.78504
c8780_g1_i1_445_17880	Lrp2	Low-density lipoprotein receptor-related protein 2	PATH:04340	Hedgehog signaling pathway	0.000149693	5.78504
Contig27533	Lrp2	Low-density lipoprotein receptor-related protein 2	PATH:04340	Hedgehog signaling pathway	0.000149693	5.78504
Contig27532	Lrp2	Low-density lipoprotein receptor-related protein 2	PATH:04340	Hedgehog signaling pathway	0.000149693	5.78504
Contig26385	H2-Aa	H-2 class II histocompatibility antigen, A-Q alpha chain	PATH:04640	Hematopoietic cell lineage	0.000214145	5.46718
Contig1884	H2-Eb1	I-E beta MHC class II protein	PATH:04640	Hematopoietic cell lineage	0.000214145	5.46718
Contig1734	H2-Aa	H-2 class II histocompatibility antigen, A-Q alpha chain	PATH:04640	Hematopoietic cell lineage	0.000214145	5.46718
Contig14371	Csf1r	Macrophage colony-stimulating factor 1 receptor	PATH:04640	Hematopoietic cell lineage	0.000214145	5.46718
Contig15336	H2-Ab1	Major histocompatibility complex class II beta chain	PATH:04640	Hematopoietic cell lineage	0.000214145	5.46718
c11245_g2_i1_289_22141	Itgax	Putative uncharacterized protein	PATH:04640	Hematopoietic cell lineage	0.000214145	5.46718
Contig18764	Itga1	Itga1 protein	PATH:04640	Hematopoietic cell lineage	0.000214145	5.46718
Contig18471	Anpep	Aminopeptidase N	PATH:04640	Hematopoietic cell lineage	0.000214145	5.46718
Contig26385	H2-Aa	H-2 class II histocompatibility antigen, A-Q alpha chain	PATH:05321	Inflammatory bowel disease (IBD)	0.000255618	7.615
Contig1884	H2-Eb1	I-E beta MHC class II protein	PATH:05321	Inflammatory bowel disease (IBD)	0.000255618	7.615
Contig1734	H2-Aa	H-2 class II histocompatibility antigen, A-Q alpha chain	PATH:05321	Inflammatory bowel disease (IBD)	0.000255618	7.615
Contig15336	H2-Ab1	Major histocompatibility complex class II beta chain	PATH:05321	Inflammatory bowel disease (IBD)	0.000255618	7.615
Contig23327	Tgfb3	Transforming growth factor beta-3	PATH:05321	Inflammatory bowel disease (IBD)	0.000255618	7.615
c9378_g1_i1_219_21752	Rora	Nuclear receptor ROR-alpha	PATH:05321	Inflammatory bowel disease (IBD)	0.000255618	7.615
Contig26385	H2-Aa	H-2 class II histocompatibility antigen, A-Q alpha chain	PATH:05320	Autoimmune thyroid disease	0.000265634	10.0305
Contig1884	H2-Eb1	I-E beta MHC class II protein	PATH:05320	Autoimmune thyroid disease	0.000265634	10.0305
Contig1734	H2-Aa	H-2 class II histocompatibility antigen, A-Q alpha chain	PATH:05320	Autoimmune thyroid disease	0.000265634	10.0305
Contig22714	H2-Q10	LOC676837 protein	PATH:05320	Autoimmune thyroid disease	0.000265634	10.0305
Contig15336	H2-Ab1	Major histocompatibility complex class II beta chain	PATH:05320	Autoimmune thyroid disease	0.000265634	10.0305
Contig28520	Cpa1	Carboxypeptidase A1	PATH:04972	Pancreatic secretion	0.000303721	3.36858
Contig24221	Ctrb1	Chymotrypsinogen B	PATH:04972	Pancreatic secretion	0.000303721	3.36858
Contig14981	Chrm3	Cholinergic receptor, muscarinic 3, cardiac	PATH:04972	Pancreatic secretion	0.000303721	3.36858
c11649_g2_i1_353_18734	Atp1a3	Sodium/potassium-transporting ATPase subunit alpha-3	PATH:04972	Pancreatic secretion	0.000303721	3.36858
c20290_g1_i3_960_23410	Try5	Protein Try5	PATH:04972	Pancreatic secretion	0.000303721	3.36858
Contig19244	Cela2a	Chymotrypsin-like elastase family member 2A	PATH:04972	Pancreatic secretion	0.000303721	3.36858
Contig18372	Chrm3	Cholinergic receptor, muscarinic 3, cardiac	PATH:04972	Pancreatic secretion	0.000303721	3.36858
Contig28342	Try5	Protein Try5	PATH:04972	Pancreatic secretion	0.000303721	3.36858
Contig22498	Try5	Protein Try5	PATH:04972	Pancreatic secretion	0.000303721	3.36858
Contig21111	Ctrb1	Chymotrypsinogen B	PATH:04972	Pancreatic secretion	0.000303721	3.36858
Contig10079	Ctrc	Chymotrypsin-C	PATH:04972	Pancreatic secretion	0.000303721	3.36858
c11649_g1_i1_230_18733	Atp1a3	Sodium/potassium-transporting ATPase subunit alpha-3	PATH:04972	Pancreatic secretion	0.000303721	3.36858
c9630_g1_i2_504_21812	2210010C04Rik	Trypsinogen 7	PATH:04972	Pancreatic secretion	0.000303721	3.36858
Contig26385	H2-Aa	H-2 class II histocompatibility antigen, A-Q alpha chain	PATH:04145	Phagosome	0.000481375	3.04423
c19186_g2_i2_2260_23161	Ctss	Cathepsin S	PATH:04145	Phagosome	0.000481375	3.04423
Contig23672	Itgb2	Integrin beta-2	PATH:04145	Phagosome	0.000481375	3.04423
Contig1884	H2-Eb1	I-E beta MHC class II protein	PATH:04145	Phagosome	0.000481375	3.04423
Contig1734	H2-Aa	H-2 class II histocompatibility antigen, A-Q alpha chain	PATH:04145	Phagosome	0.000481375	3.04423
Contig6364	Tubb3	Tubulin beta 3	PATH:04145	Phagosome	0.000481375	3.04423
Contig22714	H2-Q10	LOC676837 protein	PATH:04145	Phagosome	0.000481375	3.04423
Contig25730	Marco	Macrophage receptor with collagenous structure	PATH:04145	Phagosome	0.000481375	3.04423
Contig15336	H2-Ab1	Major histocompatibility complex class II beta chain	PATH:04145	Phagosome	0.000481375	3.04423
Contig7181	Ctss	Cathepsin S	PATH:04145	Phagosome	0.000481375	3.04423
c11245_g2_i1_289_22141	Itgax	Putative uncharacterized protein	PATH:04145	Phagosome	0.000481375	3.04423
Contig19245	Tubb4b	Tubulin beta-4B chain	PATH:04145	Phagosome	0.000481375	3.04423
Contig18861	Colec12	Collectin-12	PATH:04145	Phagosome	0.000481375	3.04423
Contig13389	Rac2	Ras-related C3 botulinum toxin substrate 2	PATH:04145	Phagosome	0.000481375	3.04423
Contig27535	Lrp2	Low-density lipoprotein receptor-related protein 2	PATH:04918	Thyroid hormone synthesis	0.000497107	3.60043
Contig27534	Lrp2	Low-density lipoprotein receptor-related protein 2	PATH:04918	Thyroid hormone synthesis	0.000497107	3.60043
Contig27531	Lrp2	Low-density lipoprotein receptor-related protein 2	PATH:04918	Thyroid hormone synthesis	0.000497107	3.60043
c11649_g2_i1_353_18734	Atp1a3	Sodium/potassium-transporting ATPase subunit alpha-3	PATH:04918	Thyroid hormone synthesis	0.000497107	3.60043
Contig24958	Asgr1	Asialoglycoprotein receptor 1	PATH:04918	Thyroid hormone synthesis	0.000497107	3.60043
c13114_g3_i1_339_22421	Lrp2	Low-density lipoprotein receptor-related protein 2	PATH:04918	Thyroid hormone synthesis	0.000497107	3.60043
Contig25386	Lrp2	Low-density lipoprotein receptor-related protein 2	PATH:04918	Thyroid hormone synthesis	0.000497107	3.60043
c8780_g1_i1_445_17880	Lrp2	Low-density lipoprotein receptor-related protein 2	PATH:04918	Thyroid hormone synthesis	0.000497107	3.60043
Contig27533	Lrp2	Low-density lipoprotein receptor-related protein 2	PATH:04918	Thyroid hormone synthesis	0.000497107	3.60043
Contig27532	Lrp2	Low-density lipoprotein receptor-related protein 2	PATH:04918	Thyroid hormone synthesis	0.000497107	3.60043
c11649_g1_i1_230_18733	Atp1a3	Sodium/potassium-transporting ATPase subunit alpha-3	PATH:04918	Thyroid hormone synthesis	0.000497107	3.60043
Contig26385	H2-Aa	H-2 class II histocompatibility antigen, A-Q alpha chain	PATH:05416	Viral myocarditis	0.000883598	3.914
Contig9555	Rac2	Ras-related C3 botulinum toxin substrate 2	PATH:05416	Viral myocarditis	0.000883598	3.914
c8629_g1_i1_402_21605	Sgcg	Gamma-sarcoglycan	PATH:05416	Viral myocarditis	0.000883598	3.914
Contig23672	Itgb2	Integrin beta-2	PATH:05416	Viral myocarditis	0.000883598	3.914
Contig1884	H2-Eb1	I-E beta MHC class II protein	PATH:05416	Viral myocarditis	0.000883598	3.914
Contig1734	H2-Aa	H-2 class II histocompatibility antigen, A-Q alpha chain	PATH:05416	Viral myocarditis	0.000883598	3.914
Contig22714	H2-Q10	LOC676837 protein	PATH:05416	Viral myocarditis	0.000883598	3.914
Contig15336	H2-Ab1	Major histocompatibility complex class II beta chain	PATH:05416	Viral myocarditis	0.000883598	3.914
Contig13389	Rac2	Ras-related C3 botulinum toxin substrate 2	PATH:05416	Viral myocarditis	0.000883598	3.914
Contig15238	C1qb	Complement C1q subcomponent subunit B	PATH:05133	Pertussis	0.00136496	4.04483
Contig24460	Irf8	Interferon regulatory factor 8	PATH:05133	Pertussis	0.00136496	4.04483
Contig23672	Itgb2	Integrin beta-2	PATH:05133	Pertussis	0.00136496	4.04483
Contig13817	C1qc	Complement C1q subcomponent subunit C	PATH:05133	Pertussis	0.00136496	4.04483
Contig5358	C1qc	Complement C1q subcomponent subunit C	PATH:05133	Pertussis	0.00136496	4.04483
Contig25439	C4b	Complement component 4B (Childo blood group)	PATH:05133	Pertussis	0.00136496	4.04483
c11245_g2_i1_289_22141	Itgax	Putative uncharacterized protein	PATH:05133	Pertussis	0.00136496	4.04483
Contig24459	Irf8	Interferon regulatory factor 8	PATH:05133	Pertussis	0.00136496	4.04483
Contig26385	H2-Aa	H-2 class II histocompatibility antigen, A-Q alpha chain	PATH:05140	Leishmaniasis	0.00256852	4.06845
Contig23672	Itgb2	Integrin beta-2	PATH:05140	Leishmaniasis	0.00256852	4.06845
Contig1884	H2-Eb1	I-E beta MHC class II protein	PATH:05140	Leishmaniasis	0.00256852	4.06845
Contig1734	H2-Aa	H-2 class II histocompatibility antigen, A-Q alpha chain	PATH:05140	Leishmaniasis	0.00256852	4.06845
Contig15336	H2-Ab1	Major histocompatibility complex class II beta chain	PATH:05140	Leishmaniasis	0.00256852	4.06845
Contig23327	Tgfb3	Transforming growth factor beta-3	PATH:05140	Leishmaniasis	0.00256852	4.06845
c11245_g2_i1_289_22141	Itgax	Putative uncharacterized protein	PATH:05140	Leishmaniasis	0.00256852	4.06845
c11355_g1_i1_265_22171	csf3r	Granulocyte stimulating factor receptor	PATH:04060	Cytokine-cytokine receptor interaction	0.00258488	3.07867
Contig11869	Tnfsf10	Tumor necrosis factor ligand superfamily member 10	PATH:04060	Cytokine-cytokine receptor interaction	0.00258488	3.07867
Contig26483	cxcl12a	Sdf1a	PATH:04060	Cytokine-cytokine receptor interaction	0.00258488	3.07867
Contig24233	Ccr4	C-C chemokine receptor type 4	PATH:04060	Cytokine-cytokine receptor interaction	0.00258488	3.07867
c16187_g4_i1_241_22808	cxcl12a	Sdf1a	PATH:04060	Cytokine-cytokine receptor interaction	0.00258488	3.07867
Contig14371	Csf1r	Macrophage colony-stimulating factor 1 receptor	PATH:04060	Cytokine-cytokine receptor interaction	0.00258488	3.07867
Contig23667	LOC798119	Uncharacterized protein	PATH:04060	Cytokine-cytokine receptor interaction	0.00258488	3.07867
Contig23327	Tgfb3	Transforming growth factor beta-3	PATH:04060	Cytokine-cytokine receptor interaction	0.00258488	3.07867
c11355_g3_i1_248_22173	csf3r	Granulocyte stimulating factor receptor	PATH:04060	Cytokine-cytokine receptor interaction	0.00258488	3.07867
c1413_g1_i1_339_20756	Cxcr3	C-X-C chemokine receptor type 3	PATH:04060	Cytokine-cytokine receptor interaction	0.00258488	3.07867
Contig26385	H2-Aa	H-2 class II histocompatibility antigen, A-Q alpha chain	PATH:05152	Tuberculosis	0.00277288	2.59955
c19186_g2_i2_2260_23161	Ctss	Cathepsin S	PATH:05152	Tuberculosis	0.00277288	2.59955
Contig23672	Itgb2	Integrin beta-2	PATH:05152	Tuberculosis	0.00277288	2.59955
Contig1884	H2-Eb1	I-E beta MHC class II protein	PATH:05152	Tuberculosis	0.00277288	2.59955
Contig1734	H2-Aa	H-2 class II histocompatibility antigen, A-Q alpha chain	PATH:05152	Tuberculosis	0.00277288	2.59955
Contig25051	Cd74	H-2 class II histocompatibility antigen gamma chain	PATH:05152	Tuberculosis	0.00277288	2.59955
Contig25050	Cd74	H-2 class II histocompatibility antigen gamma chain	PATH:05152	Tuberculosis	0.00277288	2.59955
Contig15336	H2-Ab1	Major histocompatibility complex class II beta chain	PATH:05152	Tuberculosis	0.00277288	2.59955
Contig7181	Ctss	Cathepsin S	PATH:05152	Tuberculosis	0.00277288	2.59955
Contig23327	Tgfb3	Transforming growth factor beta-3	PATH:05152	Tuberculosis	0.00277288	2.59955
c11245_g2_i1_289_22141	Itgax	Putative uncharacterized protein	PATH:05152	Tuberculosis	0.00277288	2.59955
c6948_g1_i1_731_17351	Cd74	H-2 class II histocompatibility antigen gamma chain	PATH:05152	Tuberculosis	0.00277288	2.59955
Contig23410	Fcer1g	High affinity immunoglobulin epsilon receptor subunit gamma	PATH:05152	Tuberculosis	0.00277288	2.59955
Contig26694	Mgst1	Microsomal glutathione S-transferase 1	PATH:00980	Metabolism of xenobiotics by cytochrome P450	0.00299764	5.55261
c13424_g1_i3_664_19169	Mgst1	Microsomal glutathione S-transferase 1	PATH:00980	Metabolism of xenobiotics by cytochrome P450	0.00299764	5.55261
c12795_g1_i1_554_22369	Akr1b3	Aldose reductase	PATH:00980	Metabolism of xenobiotics by cytochrome P450	0.00299764	5.55261
Contig19649	Mgst1	Microsomal glutathione S-transferase 1	PATH:00980	Metabolism of xenobiotics by cytochrome P450	0.00299764	5.55261
c19922_g2_i2_448_23311	Cyp3a13	Cytochrome P450, family 3, subfamily a, polypeptide 13	PATH:00980	Metabolism of xenobiotics by cytochrome P450	0.00299764	5.55261
Contig23982	Enpep	Glutamyl aminopeptidase	PATH:04614	Renin-angiotensin system	0.0049296	6.37838
Contig23983	Enpep	Glutamyl aminopeptidase	PATH:04614	Renin-angiotensin system	0.0049296	6.37838
Contig18310	Ace	Angiotensin-converting enzyme	PATH:04614	Renin-angiotensin system	0.0049296	6.37838
Contig18471	Anpep	Aminopeptidase N	PATH:04614	Renin-angiotensin system	0.0049296	6.37838
Contig15238	C1qb	Complement C1q subcomponent subunit B	PATH:04610	Complement and coagulation cascades	0.0064534	4.57273
Contig13817	C1qc	Complement C1q subcomponent subunit C	PATH:04610	Complement and coagulation cascades	0.0064534	4.57273
Contig5358	C1qc	Complement C1q subcomponent subunit C	PATH:04610	Complement and coagulation cascades	0.0064534	4.57273
c978_g1_i1_239_20708	C7	Oxidation resistance protein 1	PATH:04610	Complement and coagulation cascades	0.0064534	4.57273
Contig25439	C4b	Complement component 4B (Childo blood group)	PATH:04610	Complement and coagulation cascades	0.0064534	4.57273
Contig17001	Ryr3	Ryanodine receptor 3	PATH:04970	Salivary secretion	0.00646108	2.85563
Contig26086	Dmbt1	Deleted in malignant brain tumors 1 protein	PATH:04970	Salivary secretion	0.00646108	2.85563
Contig13497	Ryr3	Ryanodine receptor 3	PATH:04970	Salivary secretion	0.00646108	2.85563
Contig14981	Chrm3	Cholinergic receptor, muscarinic 3, cardiac	PATH:04970	Salivary secretion	0.00646108	2.85563
c15139_g2_i1_262_22719	5430419D17Rik	Putative DMBT1-like protein	PATH:04970	Salivary secretion	0.00646108	2.85563
c11649_g2_i1_353_18734	Atp1a3	Sodium/potassium-transporting ATPase subunit alpha-3	PATH:04970	Salivary secretion	0.00646108	2.85563
Contig18372	Chrm3	Cholinergic receptor, muscarinic 3, cardiac	PATH:04970	Salivary secretion	0.00646108	2.85563
Contig24230	Ryr3	Ryanodine receptor 3	PATH:04970	Salivary secretion	0.00646108	2.85563
c11649_g1_i1_230_18733	Atp1a3	Sodium/potassium-transporting ATPase subunit alpha-3	PATH:04970	Salivary secretion	0.00646108	2.85563
c10334_g3_i1_557_18389	COX1	Cytochrome c oxidase subunit 1	PATH:04260	Cardiac muscle contraction	0.00889903	2.90944
c9244_g2_i1_393_18025	COX3	Cytochrome c oxidase subunit 3	PATH:04260	Cardiac muscle contraction	0.00889903	2.90944
c11649_g2_i1_353_18734	Atp1a3	Sodium/potassium-transporting ATPase subunit alpha-3	PATH:04260	Cardiac muscle contraction	0.00889903	2.90944
c13491_g1_i1_919_19182	Cox4i2	Cytochrome c oxidase subunit 4 isoform 2, mitochondrial	PATH:04260	Cardiac muscle contraction	0.00889903	2.90944
Contig23079	COX1	Cytochrome c oxidase subunit 1	PATH:04260	Cardiac muscle contraction	0.00889903	2.90944
Contig17159	COX2	Cytochrome c oxidase subunit 2	PATH:04260	Cardiac muscle contraction	0.00889903	2.90944
Contig18043	Slc8a1	Solute carrier family 8 (Sodium/calcium exchanger), member 1, isoform CRA_f	PATH:04260	Cardiac muscle contraction	0.00889903	2.90944
c11649_g1_i1_230_18733	Atp1a3	Sodium/potassium-transporting ATPase subunit alpha-3	PATH:04260	Cardiac muscle contraction	0.00889903	2.90944
Contig26694	Mgst1	Microsomal glutathione S-transferase 1	PATH:05204	Chemical carcinogenesis	0.0124389	4.78378
c13424_g1_i3_664_19169	Mgst1	Microsomal glutathione S-transferase 1	PATH:05204	Chemical carcinogenesis	0.0124389	4.78378
Contig19649	Mgst1	Microsomal glutathione S-transferase 1	PATH:05204	Chemical carcinogenesis	0.0124389	4.78378
c19922_g2_i2_448_23311	Cyp3a13	Cytochrome P450, family 3, subfamily a, polypeptide 13	PATH:05204	Chemical carcinogenesis	0.0124389	4.78378
Contig26385	H2-Aa	H-2 class II histocompatibility antigen, A-Q alpha chain	PATH:04514	Cell adhesion molecules (CAMs)	0.0151005	2.46565
Contig23672	Itgb2	Integrin beta-2	PATH:04514	Cell adhesion molecules (CAMs)	0.0151005	2.46565
Contig1884	H2-Eb1	I-E beta MHC class II protein	PATH:04514	Cell adhesion molecules (CAMs)	0.0151005	2.46565
Contig1734	H2-Aa	H-2 class II histocompatibility antigen, A-Q alpha chain	PATH:04514	Cell adhesion molecules (CAMs)	0.0151005	2.46565
Contig26217	Itga9	Protein Itga9	PATH:04514	Cell adhesion molecules (CAMs)	0.0151005	2.46565
Contig22714	H2-Q10	LOC676837 protein	PATH:04514	Cell adhesion molecules (CAMs)	0.0151005	2.46565
Contig15336	H2-Ab1	Major histocompatibility complex class II beta chain	PATH:04514	Cell adhesion molecules (CAMs)	0.0151005	2.46565
c11245_g2_i1_289_22141	Itgax	Putative uncharacterized protein	PATH:04514	Cell adhesion molecules (CAMs)	0.0151005	2.46565
Contig14865	Hmcn1	Protein Hmcn1	PATH:04514	Cell adhesion molecules (CAMs)	0.0151005	2.46565
Contig26694	Mgst1	Microsomal glutathione S-transferase 1	PATH:00982	Drug metabolism - cytochrome P450	0.0157016	4.44208
c13424_g1_i3_664_19169	Mgst1	Microsomal glutathione S-transferase 1	PATH:00982	Drug metabolism - cytochrome P450	0.0157016	4.44208
Contig19649	Mgst1	Microsomal glutathione S-transferase 1	PATH:00982	Drug metabolism - cytochrome P450	0.0157016	4.44208
c19922_g2_i2_448_23311	Cyp3a13	Cytochrome P450, family 3, subfamily a, polypeptide 13	PATH:00982	Drug metabolism - cytochrome P450	0.0157016	4.44208
c16615_g2_i2_483_19696	Hprt	Hypoxanthine-guanine phosphoribosyltransferase	PATH:00983	Drug metabolism - other enzymes	0.0215203	4.01221
Contig17453	Tymp	Thymidine phosphorylase	PATH:00983	Drug metabolism - other enzymes	0.0215203	4.01221
Contig24474	Tymp	Thymidine phosphorylase	PATH:00983	Drug metabolism - other enzymes	0.0215203	4.01221
c19922_g2_i2_448_23311	Cyp3a13	Cytochrome P450, family 3, subfamily a, polypeptide 13	PATH:00983	Drug metabolism - other enzymes	0.0215203	4.01221
c10334_g3_i1_557_18389	COX1	Cytochrome c oxidase subunit 1	PATH:00190	Oxidative phosphorylation	0.0270377	2.51633
Contig9331	Atp5e	ATP synthase subunit epsilon, mitochondrial	PATH:00190	Oxidative phosphorylation	0.0270377	2.51633
c9244_g2_i1_393_18025	COX3	Cytochrome c oxidase subunit 3	PATH:00190	Oxidative phosphorylation	0.0270377	2.51633
c13491_g1_i1_919_19182	Cox4i2	Cytochrome c oxidase subunit 4 isoform 2, mitochondrial	PATH:00190	Oxidative phosphorylation	0.0270377	2.51633
c19842_g1_i1_262_20363	ATP6	ATP synthase subunit a	PATH:00190	Oxidative phosphorylation	0.0270377	2.51633
Contig23079	COX1	Cytochrome c oxidase subunit 1	PATH:00190	Oxidative phosphorylation	0.0270377	2.51633
Contig17159	COX2	Cytochrome c oxidase subunit 2	PATH:00190	Oxidative phosphorylation	0.0270377	2.51633
Contig15238	C1qb	Complement C1q subcomponent subunit B	PATH:05020	Prion diseases	0.0284962	3.65819
Contig13817	C1qc	Complement C1q subcomponent subunit C	PATH:05020	Prion diseases	0.0284962	3.65819
Contig5358	C1qc	Complement C1q subcomponent subunit C	PATH:05020	Prion diseases	0.0284962	3.65819
c978_g1_i1_239_20708	C7	Oxidation resistance protein 1	PATH:05020	Prion diseases	0.0284962	3.65819
Contig26385	H2-Aa	H-2 class II histocompatibility antigen, A-Q alpha chain	PATH:05164	Influenza A	0.0290236	2.08689
Contig11869	Tnfsf10	Tumor necrosis factor ligand superfamily member 10	PATH:05164	Influenza A	0.0290236	2.08689
Contig1884	H2-Eb1	I-E beta MHC class II protein	PATH:05164	Influenza A	0.0290236	2.08689
Contig1734	H2-Aa	H-2 class II histocompatibility antigen, A-Q alpha chain	PATH:05164	Influenza A	0.0290236	2.08689
c6638_g1_i1_210_21265	Trim25	Putative uncharacterized protein	PATH:05164	Influenza A	0.0290236	2.08689
c20290_g1_i3_960_23410	Try5	Protein Try5	PATH:05164	Influenza A	0.0290236	2.08689
Contig15336	H2-Ab1	Major histocompatibility complex class II beta chain	PATH:05164	Influenza A	0.0290236	2.08689
Contig28342	Try5	Protein Try5	PATH:05164	Influenza A	0.0290236	2.08689
Contig22498	Try5	Protein Try5	PATH:05164	Influenza A	0.0290236	2.08689
c9630_g1_i2_504_21812	2210010C04Rik	Trypsinogen 7	PATH:05164	Influenza A	0.0290236	2.08689
c11649_g2_i1_353_18734	Atp1a3	Sodium/potassium-transporting ATPase subunit alpha-3	PATH:04978	Mineral absorption	0.0310851	3.55367
Contig18043	Slc8a1	Solute carrier family 8 (Sodium/calcium exchanger), member 1, isoform CRA_f	PATH:04978	Mineral absorption	0.0310851	3.55367
c11649_g1_i1_230_18733	Atp1a3	Sodium/potassium-transporting ATPase subunit alpha-3	PATH:04978	Mineral absorption	0.0310851	3.55367
Contig17888	Fth1	Ferritin heavy chain	PATH:04978	Mineral absorption	0.0310851	3.55367
Contig25112	Mmp9	Matrix metalloproteinase-9	PATH:05219	Bladder cancer	0.0477156	3.07107
Contig17453	Tymp	Thymidine phosphorylase	PATH:05219	Bladder cancer	0.0477156	3.07107
Contig24474	Tymp	Thymidine phosphorylase	PATH:05219	Bladder cancer	0.0477156	3.07107
Contig13660	Mmp2	72 kDa type IV collagenase	PATH:05219	Bladder cancer	0.0477156	3.07107
Contig26694	Mgst1	Microsomal glutathione S-transferase 1	PATH:00480	Glutathione metabolism	0.0663267	2.73359
c13424_g1_i3_664_19169	Mgst1	Microsomal glutathione S-transferase 1	PATH:00480	Glutathione metabolism	0.0663267	2.73359
Contig18471	Anpep	Aminopeptidase N	PATH:00480	Glutathione metabolism	0.0663267	2.73359
Contig19649	Mgst1	Microsomal glutathione S-transferase 1	PATH:00480	Glutathione metabolism	0.0663267	2.73359
Contig23559	Nmbr	Neuromedin-B receptor	PATH:04080	Neuroactive ligand-receptor interaction	0.0688235	1.83509
c19976_g4_i2_381_23333	LOC562831	Uncharacterized protein	PATH:04080	Neuroactive ligand-receptor interaction	0.0688235	1.83509
Contig14981	Chrm3	Cholinergic receptor, muscarinic 3, cardiac	PATH:04080	Neuroactive ligand-receptor interaction	0.0688235	1.83509
c20290_g1_i3_960_23410	Try5	Protein Try5	PATH:04080	Neuroactive ligand-receptor interaction	0.0688235	1.83509
Contig23827	Prlhr	Prolactin-releasing peptide receptor	PATH:04080	Neuroactive ligand-receptor interaction	0.0688235	1.83509
Contig18372	Chrm3	Cholinergic receptor, muscarinic 3, cardiac	PATH:04080	Neuroactive ligand-receptor interaction	0.0688235	1.83509
Contig28342	Try5	Protein Try5	PATH:04080	Neuroactive ligand-receptor interaction	0.0688235	1.83509
Contig22498	Try5	Protein Try5	PATH:04080	Neuroactive ligand-receptor interaction	0.0688235	1.83509
c9630_g1_i2_504_21812	2210010C04Rik	Trypsinogen 7	PATH:04080	Neuroactive ligand-receptor interaction	0.0688235	1.83509
c9060_g1_i1_499_21696	Chdh	Putative uncharacterized protein	PATH:00260	Glycine, serine and threonine metabolism	0.0739516	3.21668
Contig24229	Chdh	Putative uncharacterized protein	PATH:00260	Glycine, serine and threonine metabolism	0.0739516	3.21668
Contig13592	Bhmt	Betaine--homocysteine S-methyltransferase 1	PATH:00260	Glycine, serine and threonine metabolism	0.0739516	3.21668
Contig23672	Itgb2	Integrin beta-2	PATH:05134	Legionellosis	0.0797389	3.10946
Contig22883	Eef1a1	Elongation factor 1-alpha 1	PATH:05134	Legionellosis	0.0797389	3.10946
c11245_g2_i1_289_22141	Itgax	Putative uncharacterized protein	PATH:05134	Legionellosis	0.0797389	3.10946
Contig9555	Rac2	Ras-related C3 botulinum toxin substrate 2	PATH:04666	Fc gamma R-mediated phagocytosis	0.0811218	1.84264
Contig16926	Hck	Tyrosine-protein kinase HCK	PATH:04666	Fc gamma R-mediated phagocytosis	0.0811218	1.84264
Contig28374	Arpc1b	Actin-related protein 2/3 complex subunit 1B	PATH:04666	Fc gamma R-mediated phagocytosis	0.0811218	1.84264
Contig24246	Asap2	Arf-GAP with SH3 domain, ANK repeat and PH domain-containing protein 2	PATH:04666	Fc gamma R-mediated phagocytosis	0.0811218	1.84264
Contig13849	Asap2	Arf-GAP with SH3 domain, ANK repeat and PH domain-containing protein 2	PATH:04666	Fc gamma R-mediated phagocytosis	0.0811218	1.84264
c11302_g5_i2_550_14777	Dnm1	Dynamin-1	PATH:04666	Fc gamma R-mediated phagocytosis	0.0811218	1.84264
Contig13389	Rac2	Ras-related C3 botulinum toxin substrate 2	PATH:04666	Fc gamma R-mediated phagocytosis	0.0811218	1.84264
c15992_g2_i1_1803_19604	Arpc1b	Actin-related protein 2/3 complex subunit 1B	PATH:04666	Fc gamma R-mediated phagocytosis	0.0811218	1.84264
c9158_g2_i1_415_21713	Pld4	Phospholipase D4	PATH:00564	Glycerophospholipid metabolism	0.103451	1.92338
c20345_g1_i5_713_23440	Chka	Choline kinase alpha	PATH:00564	Glycerophospholipid metabolism	0.103451	1.92338
Contig17932	Bche	Butyrylcholinesterase	PATH:00564	Glycerophospholipid metabolism	0.103451	1.92338
Contig24166	Ache	Acetylcholinesterase	PATH:00564	Glycerophospholipid metabolism	0.103451	1.92338
Contig25069	Abi3	ABI gene family, member 3	PATH:00564	Glycerophospholipid metabolism	0.103451	1.92338
Contig24834	Pld3	Phospholipase D3	PATH:00564	Glycerophospholipid metabolism	0.103451	1.92338
Contig23672	Itgb2	Integrin beta-2	PATH:05144	Malaria	0.104713	2.74364
Contig23327	Tgfb3	Transforming growth factor beta-3	PATH:05144	Malaria	0.104713	2.74364
Contig14865	Hmcn1	Protein Hmcn1	PATH:05144	Malaria	0.104713	2.74364
c19186_g2_i2_2260_23161	Ctss	Cathepsin S	PATH:04142	Lysosome	0.105595	1.80632
Contig27323	Ctsk	Cathepsin K, isoform CRA_a	PATH:04142	Lysosome	0.105595	1.80632
Contig28119	Scarb2	Lysosome membrane protein 2	PATH:04142	Lysosome	0.105595	1.80632
Contig1905	Ctsk	Cathepsin K, isoform CRA_a	PATH:04142	Lysosome	0.105595	1.80632
Contig28120	Scarb2	Lysosome membrane protein 2	PATH:04142	Lysosome	0.105595	1.80632
Contig22778	Naaa	N-acylethanolamine-hydrolyzing acid amidase	PATH:04142	Lysosome	0.105595	1.80632
Contig7181	Ctss	Cathepsin S	PATH:04142	Lysosome	0.105595	1.80632
Contig26385	H2-Aa	H-2 class II histocompatibility antigen, A-Q alpha chain	PATH:05168	Herpes simplex infection	0.121543	1.61298
Contig18713	Taf13	Transcription initiation factor TFIID subunit 13	PATH:05168	Herpes simplex infection	0.121543	1.61298
Contig1884	H2-Eb1	I-E beta MHC class II protein	PATH:05168	Herpes simplex infection	0.121543	1.61298
Contig1734	H2-Aa	H-2 class II histocompatibility antigen, A-Q alpha chain	PATH:05168	Herpes simplex infection	0.121543	1.61298
Contig25051	Cd74	H-2 class II histocompatibility antigen gamma chain	PATH:05168	Herpes simplex infection	0.121543	1.61298
Contig25050	Cd74	H-2 class II histocompatibility antigen gamma chain	PATH:05168	Herpes simplex infection	0.121543	1.61298
Contig22714	H2-Q10	LOC676837 protein	PATH:05168	Herpes simplex infection	0.121543	1.61298
Contig15336	H2-Ab1	Major histocompatibility complex class II beta chain	PATH:05168	Herpes simplex infection	0.121543	1.61298
c6948_g1_i1_731_17351	Cd74	H-2 class II histocompatibility antigen gamma chain	PATH:05168	Herpes simplex infection	0.121543	1.61298
Contig26324	Aldh3a2	Fatty aldehyde dehydrogenase	PATH:00903	Limonene and pinene degradation	0.134362	7.77365
Contig26324	Aldh3a2	Fatty aldehyde dehydrogenase	PATH:00040	Pentose and glucuronate interconversions	0.138658	3.18919
c12795_g1_i1_554_22369	Akr1b3	Aldose reductase	PATH:00040	Pentose and glucuronate interconversions	0.138658	3.18919
c11649_g2_i1_353_18734	Atp1a3	Sodium/potassium-transporting ATPase subunit alpha-3	PATH:04961	Endocrine and other factor-regulated calcium reabsorption	0.146134	2.02241
Contig18043	Slc8a1	Solute carrier family 8 (Sodium/calcium exchanger), member 1, isoform CRA_f	PATH:04961	Endocrine and other factor-regulated calcium reabsorption	0.146134	2.02241
c11302_g5_i2_550_14777	Dnm1	Dynamin-1	PATH:04961	Endocrine and other factor-regulated calcium reabsorption	0.146134	2.02241
c11649_g1_i1_230_18733	Atp1a3	Sodium/potassium-transporting ATPase subunit alpha-3	PATH:04961	Endocrine and other factor-regulated calcium reabsorption	0.146134	2.02241
Contig26385	H2-Aa	H-2 class II histocompatibility antigen, A-Q alpha chain	PATH:05145	Toxoplasmosis	0.157951	1.61231
Contig1884	H2-Eb1	I-E beta MHC class II protein	PATH:05145	Toxoplasmosis	0.157951	1.61231
Contig1734	H2-Aa	H-2 class II histocompatibility antigen, A-Q alpha chain	PATH:05145	Toxoplasmosis	0.157951	1.61231
Contig15336	H2-Ab1	Major histocompatibility complex class II beta chain	PATH:05145	Toxoplasmosis	0.157951	1.61231
Contig25976	Lama5	Putative uncharacterized protein	PATH:05145	Toxoplasmosis	0.157951	1.61231
c13022_g2_i2_1892_15085	Bcl2l1	Bcl-2-like protein 1	PATH:05145	Toxoplasmosis	0.157951	1.61231
Contig23327	Tgfb3	Transforming growth factor beta-3	PATH:05145	Toxoplasmosis	0.157951	1.61231
c13714_g2_i1_409_11745	Hist1h2ak	Histone H2A type 1-K	PATH:05034	Alcoholism	0.162218	1.67325
Contig20428	Hist2h2bb	Histone H2B type 2-B	PATH:05034	Alcoholism	0.162218	1.67325
Contig24031	Hist1h4i	histone cluster 1, H4i	PATH:05034	Alcoholism	0.162218	1.67325
Contig27058	Hist2h2bb	Histone H2B type 2-B	PATH:05034	Alcoholism	0.162218	1.67325
Contig15708	Hist2h4	Histone H4	PATH:05034	Alcoholism	0.162218	1.67325
c17703_g1_i2_588_22990	Hist2h2bb	Histone H2B type 2-B	PATH:05034	Alcoholism	0.162218	1.67325
Contig26324	Aldh3a2	Fatty aldehyde dehydrogenase	PATH:00410	beta-Alanine metabolism	0.166373	2.82678
Contig24338	Paox	Polyamine oxidase (Exo-N4-amino), isoform CRA_d	PATH:00410	beta-Alanine metabolism	0.166373	2.82678
c8629_g1_i1_402_21605	Sgcg	Gamma-sarcoglycan	PATH:05410	Hypertrophic cardiomyopathy (HCM)	0.182828	1.60834
Contig26217	Itga9	Protein Itga9	PATH:05410	Hypertrophic cardiomyopathy (HCM)	0.182828	1.60834
Contig23327	Tgfb3	Transforming growth factor beta-3	PATH:05410	Hypertrophic cardiomyopathy (HCM)	0.182828	1.60834
Contig18310	Ace	Angiotensin-converting enzyme	PATH:05410	Hypertrophic cardiomyopathy (HCM)	0.182828	1.60834
Contig18764	Itga1	Itga1 protein	PATH:05410	Hypertrophic cardiomyopathy (HCM)	0.182828	1.60834
Contig18043	Slc8a1	Solute carrier family 8 (Sodium/calcium exchanger), member 1, isoform CRA_f	PATH:05410	Hypertrophic cardiomyopathy (HCM)	0.182828	1.60834
c6638_g1_i1_210_21265	Trim25	Putative uncharacterized protein	PATH:04064	NF-kappa B signaling pathway	0.191311	1.67175
c20492_g1_i1_449_16247	Card11	Putative uncharacterized protein	PATH:04064	NF-kappa B signaling pathway	0.191311	1.67175
c13022_g2_i2_1892_15085	Bcl2l1	Bcl-2-like protein 1	PATH:04064	NF-kappa B signaling pathway	0.191311	1.67175
c12715_g3_i1_296_22359	Card11	Putative uncharacterized protein	PATH:04064	NF-kappa B signaling pathway	0.191311	1.67175
Contig14865	Hmcn1	Protein Hmcn1	PATH:04064	NF-kappa B signaling pathway	0.191311	1.67175
Contig9555	Rac2	Ras-related C3 botulinum toxin substrate 2	PATH:04670	Leukocyte transendothelial migration	0.195286	1.51154
Contig25112	Mmp9	Matrix metalloproteinase-9	PATH:04670	Leukocyte transendothelial migration	0.195286	1.51154
Contig23672	Itgb2	Integrin beta-2	PATH:04670	Leukocyte transendothelial migration	0.195286	1.51154
c11245_g2_i1_289_22141	Itgax	Putative uncharacterized protein	PATH:04670	Leukocyte transendothelial migration	0.195286	1.51154
Contig13660	Mmp2	72 kDa type IV collagenase	PATH:04670	Leukocyte transendothelial migration	0.195286	1.51154
Contig13389	Rac2	Ras-related C3 botulinum toxin substrate 2	PATH:04670	Leukocyte transendothelial migration	0.195286	1.51154
Contig14865	Hmcn1	Protein Hmcn1	PATH:04670	Leukocyte transendothelial migration	0.195286	1.51154
c6175_g1_i1_1825_13834	Oxsm	3-oxoacyl-[acyl-carrier-protein] synthase, mitochondrial	PATH:00780	Biotin metabolism	0.201005	4.78378
Contig28267	Abca1	ATP-binding cassette sub-family A member 1	PATH:04975	Fat digestion and absorption	0.212309	2.39189
Contig28268	Abca1	ATP-binding cassette sub-family A member 1	PATH:04975	Fat digestion and absorption	0.212309	2.39189
c6178_g1_i1_347_21198	Pkm	Pyruvate kinase PKM	PATH:00620	Pyruvate metabolism	0.21392	1.92338
Contig26324	Aldh3a2	Fatty aldehyde dehydrogenase	PATH:00620	Pyruvate metabolism	0.21392	1.92338
c12795_g1_i1_554_22369	Akr1b3	Aldose reductase	PATH:00620	Pyruvate metabolism	0.21392	1.92338
Contig9555	Rac2	Ras-related C3 botulinum toxin substrate 2	PATH:04650	Natural killer cell mediated cytotoxicity	0.219087	1.58646
Contig11869	Tnfsf10	Tumor necrosis factor ligand superfamily member 10	PATH:04650	Natural killer cell mediated cytotoxicity	0.219087	1.58646
Contig23672	Itgb2	Integrin beta-2	PATH:04650	Natural killer cell mediated cytotoxicity	0.219087	1.58646
Contig23410	Fcer1g	High affinity immunoglobulin epsilon receptor subunit gamma	PATH:04650	Natural killer cell mediated cytotoxicity	0.219087	1.58646
Contig13389	Rac2	Ras-related C3 botulinum toxin substrate 2	PATH:04650	Natural killer cell mediated cytotoxicity	0.219087	1.58646
c6175_g1_i1_1825_13834	Oxsm	3-oxoacyl-[acyl-carrier-protein] synthase, mitochondrial	PATH:00061	Fatty acid biosynthesis	0.226195	4.14595
Contig15238	C1qb	Complement C1q subcomponent subunit B	PATH:05142	Chagas disease (American trypanosomiasis)	0.292855	1.407
Contig13817	C1qc	Complement C1q subcomponent subunit C	PATH:05142	Chagas disease (American trypanosomiasis)	0.292855	1.407
Contig5358	C1qc	Complement C1q subcomponent subunit C	PATH:05142	Chagas disease (American trypanosomiasis)	0.292855	1.407
Contig23327	Tgfb3	Transforming growth factor beta-3	PATH:05142	Chagas disease (American trypanosomiasis)	0.292855	1.407
Contig18310	Ace	Angiotensin-converting enzyme	PATH:05142	Chagas disease (American trypanosomiasis)	0.292855	1.407
Contig10922	Rpl38	MCG14541	PATH:03010	Ribosome	0.293937	1.48069
c9263_g1_i1_213_18030	Rplp0	60S acidic ribosomal protein P0	PATH:03010	Ribosome	0.293937	1.48069
c20900_g1_i1_210_20506	Rpl35a	60S ribosomal protein L35a	PATH:03010	Ribosome	0.293937	1.48069
Contig23312	Rps14	40S ribosomal protein S14	PATH:03010	Ribosome	0.293937	1.48069
c9158_g2_i1_415_21713	Pld4	Phospholipase D4	PATH:00565	Ether lipid metabolism	0.294485	1.88452
Contig24834	Pld3	Phospholipase D3	PATH:00565	Ether lipid metabolism	0.294485	1.88452
Contig28012	Polm	DNA-directed DNA/RNA polymerase mu	PATH:03450	Non-homologous end-joining	0.297077	2.96139
c6178_g1_i1_347_21198	Pkm	Pyruvate kinase PKM	PATH:00010	Glycolysis / Gluconeogenesis	0.303008	1.58108
Contig26250	Fbp1	Folate receptor alpha	PATH:00010	Glycolysis / Gluconeogenesis	0.303008	1.58108
Contig26324	Aldh3a2	Fatty aldehyde dehydrogenase	PATH:00010	Glycolysis / Gluconeogenesis	0.303008	1.58108
Contig13536	Prdx6	Peroxiredoxin-6	PATH:00360	Phenylalanine metabolism	0.308239	2.82678
Contig26324	Aldh3a2	Fatty aldehyde dehydrogenase	PATH:00053	Ascorbate and aldarate metabolism	0.308239	2.82678
Contig6364	Tubb3	Tubulin beta 3	PATH:05130	Pathogenic Escherichia coli infection	0.315172	1.42964
Contig28374	Arpc1b	Actin-related protein 2/3 complex subunit 1B	PATH:05130	Pathogenic Escherichia coli infection	0.315172	1.42964
Contig19245	Tubb4b	Tubulin beta-4B chain	PATH:05130	Pathogenic Escherichia coli infection	0.315172	1.42964
c15992_g2_i1_1803_19604	Arpc1b	Actin-related protein 2/3 complex subunit 1B	PATH:05130	Pathogenic Escherichia coli infection	0.315172	1.42964
c19922_g2_i2_448_23311	Cyp3a13	Cytochrome P450, family 3, subfamily a, polypeptide 13	PATH:00591	Linoleic acid metabolism	0.330032	2.59122
Contig18926	Chst2	Putative uncharacterized protein	PATH:00533	Glycosaminoglycan biosynthesis - keratan sulfate	0.340668	2.48757
c11649_g2_i1_353_18734	Atp1a3	Sodium/potassium-transporting ATPase subunit alpha-3	PATH:04964	Proximal tubule bicarbonate reclamation	0.341044	1.68079
c12795_g1_i1_554_22369	Akr1b3	Aldose reductase	PATH:00140	Steroid hormone biosynthesis	0.341044	1.68079
c11649_g1_i1_230_18733	Atp1a3	Sodium/potassium-transporting ATPase subunit alpha-3	PATH:04964	Proximal tubule bicarbonate reclamation	0.341044	1.68079
c19922_g2_i2_448_23311	Cyp3a13	Cytochrome P450, family 3, subfamily a, polypeptide 13	PATH:00140	Steroid hormone biosynthesis	0.341044	1.68079
Contig10868	Angptl4	Angiopoietin-related protein 4	PATH:03320	PPAR signaling pathway	0.367657	1.40276
Contig26095	Angptl4	Angiopoietin-related protein 4	PATH:03320	PPAR signaling pathway	0.367657	1.40276
c1149_g1_i1_216_20734	Slc27a6	Protein Slc27a6	PATH:03320	PPAR signaling pathway	0.367657	1.40276
c18881_g7_i7_2917_20108	Mthfr	Methylenetetrahydrofolate reductase	PATH:00670	One carbon pool by folate	0.369643	1.57441
Contig22078	Mthfr	Methylenetetrahydrofolate reductase	PATH:00670	One carbon pool by folate	0.369643	1.57441
Contig26385	H2-Aa	H-2 class II histocompatibility antigen, A-Q alpha chain	PATH:05166	HTLV-I infection	0.369956	1.16241
Contig23672	Itgb2	Integrin beta-2	PATH:05166	HTLV-I infection	0.369956	1.16241
Contig1884	H2-Eb1	I-E beta MHC class II protein	PATH:05166	HTLV-I infection	0.369956	1.16241
Contig1734	H2-Aa	H-2 class II histocompatibility antigen, A-Q alpha chain	PATH:05166	HTLV-I infection	0.369956	1.16241
Contig22714	H2-Q10	LOC676837 protein	PATH:05166	HTLV-I infection	0.369956	1.16241
Contig18392	Spi1	Transcription factor PU.1	PATH:05166	HTLV-I infection	0.369956	1.16241
Contig15336	H2-Ab1	Major histocompatibility complex class II beta chain	PATH:05166	HTLV-I infection	0.369956	1.16241
c13022_g2_i2_1892_15085	Bcl2l1	Bcl-2-like protein 1	PATH:05166	HTLV-I infection	0.369956	1.16241
Contig23327	Tgfb3	Transforming growth factor beta-3	PATH:05166	HTLV-I infection	0.369956	1.16241
Contig14865	Hmcn1	Protein Hmcn1	PATH:05166	HTLV-I infection	0.369956	1.16241
Contig9555	Rac2	Ras-related C3 botulinum toxin substrate 2	PATH:04662	B cell receptor signaling pathway	0.375708	1.30239
c20492_g1_i1_449_16247	Card11	Putative uncharacterized protein	PATH:04662	B cell receptor signaling pathway	0.375708	1.30239
c12715_g3_i1_296_22359	Card11	Putative uncharacterized protein	PATH:04662	B cell receptor signaling pathway	0.375708	1.30239
Contig13389	Rac2	Ras-related C3 botulinum toxin substrate 2	PATH:04662	B cell receptor signaling pathway	0.375708	1.30239
c8629_g1_i1_402_21605	Sgcg	Gamma-sarcoglycan	PATH:05414	Dilated cardiomyopathy	0.379184	1.24878
Contig26217	Itga9	Protein Itga9	PATH:05414	Dilated cardiomyopathy	0.379184	1.24878
Contig23327	Tgfb3	Transforming growth factor beta-3	PATH:05414	Dilated cardiomyopathy	0.379184	1.24878
Contig18764	Itga1	Itga1 protein	PATH:05414	Dilated cardiomyopathy	0.379184	1.24878
Contig18043	Slc8a1	Solute carrier family 8 (Sodium/calcium exchanger), member 1, isoform CRA_f	PATH:05414	Dilated cardiomyopathy	0.379184	1.24878
Contig27323	Ctsk	Cathepsin K, isoform CRA_a	PATH:04380	Osteoclast differentiation	0.382282	1.24378
c22161_g1_i1_478_23674	Tec	Tyrosine-protein kinase Tec	PATH:04380	Osteoclast differentiation	0.382282	1.24378
Contig1905	Ctsk	Cathepsin K, isoform CRA_a	PATH:04380	Osteoclast differentiation	0.382282	1.24378
Contig14371	Csf1r	Macrophage colony-stimulating factor 1 receptor	PATH:04380	Osteoclast differentiation	0.382282	1.24378
Contig18392	Spi1	Transcription factor PU.1	PATH:04380	Osteoclast differentiation	0.382282	1.24378
c6178_g1_i1_347_21198	Pkm	Pyruvate kinase PKM	PATH:05203	Viral carcinogenesis	0.384926	1.17062
Contig24233	Ccr4	C-C chemokine receptor type 4	PATH:05203	Viral carcinogenesis	0.384926	1.17062
Contig20428	Hist2h2bb	Histone H2B type 2-B	PATH:05203	Viral carcinogenesis	0.384926	1.17062
Contig22714	H2-Q10	LOC676837 protein	PATH:05203	Viral carcinogenesis	0.384926	1.17062
Contig24031	Hist1h4i	histone cluster 1, H4i	PATH:05203	Viral carcinogenesis	0.384926	1.17062
Contig27058	Hist2h2bb	Histone H2B type 2-B	PATH:05203	Viral carcinogenesis	0.384926	1.17062
Contig15708	Hist2h4	Histone H4	PATH:05203	Viral carcinogenesis	0.384926	1.17062
c17703_g1_i2_588_22990	Hist2h2bb	Histone H2B type 2-B	PATH:05203	Viral carcinogenesis	0.384926	1.17062
Contig9555	Rac2	Ras-related C3 botulinum toxin substrate 2	PATH:05212	Pancreatic cancer	0.411121	1.2376
c13022_g2_i2_1892_15085	Bcl2l1	Bcl-2-like protein 1	PATH:05212	Pancreatic cancer	0.411121	1.2376
Contig23327	Tgfb3	Transforming growth factor beta-3	PATH:05212	Pancreatic cancer	0.411121	1.2376
Contig13389	Rac2	Ras-related C3 botulinum toxin substrate 2	PATH:05212	Pancreatic cancer	0.411121	1.2376
Contig14981	Chrm3	Cholinergic receptor, muscarinic 3, cardiac	PATH:04911	Insulin secretion	0.421663	1.2194
c11649_g2_i1_353_18734	Atp1a3	Sodium/potassium-transporting ATPase subunit alpha-3	PATH:04911	Insulin secretion	0.421663	1.2194
Contig18372	Chrm3	Cholinergic receptor, muscarinic 3, cardiac	PATH:04911	Insulin secretion	0.421663	1.2194
c11649_g1_i1_230_18733	Atp1a3	Sodium/potassium-transporting ATPase subunit alpha-3	PATH:04911	Insulin secretion	0.421663	1.2194
Contig24203	Rhog	Ras homolog gene family member G	PATH:05100	Bacterial invasion of epithelial cells	0.428543	1.17338
Contig17454	Cd2ap	CD2-associated protein	PATH:05100	Bacterial invasion of epithelial cells	0.428543	1.17338
Contig28374	Arpc1b	Actin-related protein 2/3 complex subunit 1B	PATH:05100	Bacterial invasion of epithelial cells	0.428543	1.17338
c11302_g5_i2_550_14777	Dnm1	Dynamin-1	PATH:05100	Bacterial invasion of epithelial cells	0.428543	1.17338
c15992_g2_i1_1803_19604	Arpc1b	Actin-related protein 2/3 complex subunit 1B	PATH:05100	Bacterial invasion of epithelial cells	0.428543	1.17338
Contig26250	Fbp1	Folate receptor alpha	PATH:00051	Fructose and mannose metabolism	0.430607	1.38198
c12795_g1_i1_554_22369	Akr1b3	Aldose reductase	PATH:00051	Fructose and mannose metabolism	0.430607	1.38198
Contig24203	Rhog	Ras homolog gene family member G	PATH:05132	Salmonella infection	0.432155	1.20172
Contig28374	Arpc1b	Actin-related protein 2/3 complex subunit 1B	PATH:05132	Salmonella infection	0.432155	1.20172
Contig28400	Flna	Filamin, alpha	PATH:05132	Salmonella infection	0.432155	1.20172
c15992_g2_i1_1803_19604	Arpc1b	Actin-related protein 2/3 complex subunit 1B	PATH:05132	Salmonella infection	0.432155	1.20172
Contig28267	Abca1	ATP-binding cassette sub-family A member 1	PATH:02010	ABC transporters	0.441351	1.35194
Contig28268	Abca1	ATP-binding cassette sub-family A member 1	PATH:02010	ABC transporters	0.441351	1.35194
Contig23052	Tcn2	Transcobalamin-2	PATH:04977	Vitamin digestion and absorption	0.447041	1.72748
Contig22291	Pigq	Phosphatidylinositol N-acetylglucosaminyltransferase subunit Q	PATH:00563	Glycosylphosphatidylinositol(GPI)-anchor biosynthesis	0.447041	1.72748
Contig14981	Chrm3	Cholinergic receptor, muscarinic 3, cardiac	PATH:04971	Gastric acid secretion	0.449516	1.17338
c11649_g2_i1_353_18734	Atp1a3	Sodium/potassium-transporting ATPase subunit alpha-3	PATH:04971	Gastric acid secretion	0.449516	1.17338
Contig18372	Chrm3	Cholinergic receptor, muscarinic 3, cardiac	PATH:04971	Gastric acid secretion	0.449516	1.17338
c11649_g1_i1_230_18733	Atp1a3	Sodium/potassium-transporting ATPase subunit alpha-3	PATH:04971	Gastric acid secretion	0.449516	1.17338
Contig9331	Atp5e	ATP synthase subunit epsilon, mitochondrial	PATH:05010	Alzheimer's disease	0.455052	1.11717
Contig17001	Ryr3	Ryanodine receptor 3	PATH:05010	Alzheimer's disease	0.455052	1.11717
Contig23913	Apoe	Apolipoprotein E	PATH:05010	Alzheimer's disease	0.455052	1.11717
Contig13497	Ryr3	Ryanodine receptor 3	PATH:05010	Alzheimer's disease	0.455052	1.11717
c13491_g1_i1_919_19182	Cox4i2	Cytochrome c oxidase subunit 4 isoform 2, mitochondrial	PATH:05010	Alzheimer's disease	0.455052	1.11717
Contig24230	Ryr3	Ryanodine receptor 3	PATH:05010	Alzheimer's disease	0.455052	1.11717
Contig9555	Rac2	Ras-related C3 botulinum toxin substrate 2	PATH:04810	Regulation of actin cytoskeleton	0.460551	1.07408
Contig23672	Itgb2	Integrin beta-2	PATH:04810	Regulation of actin cytoskeleton	0.460551	1.07408
Contig26217	Itga9	Protein Itga9	PATH:04810	Regulation of actin cytoskeleton	0.460551	1.07408
Contig14981	Chrm3	Cholinergic receptor, muscarinic 3, cardiac	PATH:04810	Regulation of actin cytoskeleton	0.460551	1.07408
Contig28374	Arpc1b	Actin-related protein 2/3 complex subunit 1B	PATH:04810	Regulation of actin cytoskeleton	0.460551	1.07408
Contig18372	Chrm3	Cholinergic receptor, muscarinic 3, cardiac	PATH:04810	Regulation of actin cytoskeleton	0.460551	1.07408
c11245_g2_i1_289_22141	Itgax	Putative uncharacterized protein	PATH:04810	Regulation of actin cytoskeleton	0.460551	1.07408
Contig18764	Itga1	Itga1 protein	PATH:04810	Regulation of actin cytoskeleton	0.460551	1.07408
Contig13389	Rac2	Ras-related C3 botulinum toxin substrate 2	PATH:04810	Regulation of actin cytoskeleton	0.460551	1.07408
c15992_g2_i1_1803_19604	Arpc1b	Actin-related protein 2/3 complex subunit 1B	PATH:04810	Regulation of actin cytoskeleton	0.460551	1.07408
Contig13484	B3galt2	Beta-1,3-galactosyltransferase 2	PATH:00601	Glycosphingolipid biosynthesis - lacto and neolacto series	0.464441	1.63656
c6178_g1_i1_347_21198	Pkm	Pyruvate kinase PKM	PATH:01200	Carbon metabolism	0.470108	1.14109
Contig26250	Fbp1	Folate receptor alpha	PATH:01200	Carbon metabolism	0.470108	1.14109
c18881_g7_i7_2917_20108	Mthfr	Methylenetetrahydrofolate reductase	PATH:01200	Carbon metabolism	0.470108	1.14109
Contig22078	Mthfr	Methylenetetrahydrofolate reductase	PATH:01200	Carbon metabolism	0.470108	1.14109
Contig25112	Mmp9	Matrix metalloproteinase-9	PATH:05202	Transcriptional misregulation in cancer	0.471403	1.0856
Contig25451	Zeb1	Zinc finger E-box binding homeobox 1	PATH:05202	Transcriptional misregulation in cancer	0.471403	1.0856
Contig14371	Csf1r	Macrophage colony-stimulating factor 1 receptor	PATH:05202	Transcriptional misregulation in cancer	0.471403	1.0856
Contig18392	Spi1	Transcription factor PU.1	PATH:05202	Transcriptional misregulation in cancer	0.471403	1.0856
c15713_g2_i1_477_15468	Tfe3	Transcription factor E3	PATH:05202	Transcriptional misregulation in cancer	0.471403	1.0856
c13022_g2_i2_1892_15085	Bcl2l1	Bcl-2-like protein 1	PATH:05202	Transcriptional misregulation in cancer	0.471403	1.0856
c11245_g2_i1_289_22141	Itgax	Putative uncharacterized protein	PATH:05202	Transcriptional misregulation in cancer	0.471403	1.0856
c11649_g2_i1_353_18734	Atp1a3	Sodium/potassium-transporting ATPase subunit alpha-3	PATH:04973	Carbohydrate digestion and absorption	0.483146	1.24378
c11649_g1_i1_230_18733	Atp1a3	Sodium/potassium-transporting ATPase subunit alpha-3	PATH:04973	Carbohydrate digestion and absorption	0.483146	1.24378
Contig23672	Itgb2	Integrin beta-2	PATH:05146	Amoebiasis	0.494801	1.08344
Contig25976	Lama5	Putative uncharacterized protein	PATH:05146	Amoebiasis	0.494801	1.08344
c3707_g1_i1_319_20998	Col27a1	Collagen alpha-1(XXVII) chain	PATH:05146	Amoebiasis	0.494801	1.08344
Contig23327	Tgfb3	Transforming growth factor beta-3	PATH:05146	Amoebiasis	0.494801	1.08344
c11245_g2_i1_289_22141	Itgax	Putative uncharacterized protein	PATH:05146	Amoebiasis	0.494801	1.08344
Contig26250	Fbp1	Folate receptor alpha	PATH:00030	Pentose phosphate pathway	0.497606	1.48069
Contig26324	Aldh3a2	Fatty aldehyde dehydrogenase	PATH:00330	Arginine and proline metabolism	0.508248	1.18456
Contig24338	Paox	Polyamine oxidase (Exo-N4-amino), isoform CRA_d	PATH:00330	Arginine and proline metabolism	0.508248	1.18456
Contig24203	Rhog	Ras homolog gene family member G	PATH:05131	Shigellosis	0.511548	1.11052
Contig28374	Arpc1b	Actin-related protein 2/3 complex subunit 1B	PATH:05131	Shigellosis	0.511548	1.11052
c15992_g2_i1_1803_19604	Arpc1b	Actin-related protein 2/3 complex subunit 1B	PATH:05131	Shigellosis	0.511548	1.11052
Contig26324	Aldh3a2	Fatty aldehyde dehydrogenase	PATH:00561	Glycerolipid metabolism	0.532527	1.13071
c12795_g1_i1_554_22369	Akr1b3	Aldose reductase	PATH:00561	Glycerolipid metabolism	0.532527	1.13071
Contig17888	Fth1	Ferritin heavy chain	PATH:00860	Porphyrin and chlorophyll metabolism	0.536175	1.32317
c17026_g2_i1_507_22916	Elovl1	Elongation of very long chain fatty acids (FEN1/Elo2, SUR4/Elo3, yeast)-like 1	PATH:00062	Fatty acid elongation	0.543525	1.29561
Contig14865	Hmcn1	Protein Hmcn1	PATH:05143	African trypanosomiasis	0.543525	1.29561
Contig9555	Rac2	Ras-related C3 botulinum toxin substrate 2	PATH:04664	Fc epsilon RI signaling pathway	0.545694	1.05405
Contig23410	Fcer1g	High affinity immunoglobulin epsilon receptor subunit gamma	PATH:04664	Fc epsilon RI signaling pathway	0.545694	1.05405
Contig13389	Rac2	Ras-related C3 botulinum toxin substrate 2	PATH:04664	Fc epsilon RI signaling pathway	0.545694	1.05405
c11649_g2_i1_353_18734	Atp1a3	Sodium/potassium-transporting ATPase subunit alpha-3	PATH:04976	Bile secretion	0.5494	1.04813
c11649_g1_i1_230_18733	Atp1a3	Sodium/potassium-transporting ATPase subunit alpha-3	PATH:04976	Bile secretion	0.5494	1.04813
c19922_g2_i2_448_23311	Cyp3a13	Cytochrome P450, family 3, subfamily a, polypeptide 13	PATH:04976	Bile secretion	0.5494	1.04813
Contig26324	Aldh3a2	Fatty aldehyde dehydrogenase	PATH:00340	Histidine metabolism	0.550757	1.26917
Contig26324	Aldh3a2	Fatty aldehyde dehydrogenase	PATH:00640	Propanoate metabolism	0.564877	1.2194
c8629_g1_i1_402_21605	Sgcg	Gamma-sarcoglycan	PATH:05412	Arrhythmogenic right ventricular cardiomyopathy (ARVC)	0.580077	0.98713
Contig26217	Itga9	Protein Itga9	PATH:05412	Arrhythmogenic right ventricular cardiomyopathy (ARVC)	0.580077	0.98713
Contig18764	Itga1	Itga1 protein	PATH:05412	Arrhythmogenic right ventricular cardiomyopathy (ARVC)	0.580077	0.98713
Contig18043	Slc8a1	Solute carrier family 8 (Sodium/calcium exchanger), member 1, isoform CRA_f	PATH:05412	Arrhythmogenic right ventricular cardiomyopathy (ARVC)	0.580077	0.98713
c12795_g1_i1_554_22369	Akr1b3	Aldose reductase	PATH:00052	Galactose metabolism	0.585226	1.15165
Contig26324	Aldh3a2	Fatty aldehyde dehydrogenase	PATH:00380	Tryptophan metabolism	0.591794	1.13071
Contig27323	Ctsk	Cathepsin K, isoform CRA_a	PATH:04620	Toll-like receptor signaling pathway	0.592409	0.981935
Contig1905	Ctsk	Cathepsin K, isoform CRA_a	PATH:04620	Toll-like receptor signaling pathway	0.592409	0.981935
Contig13389	Rac2	Ras-related C3 botulinum toxin substrate 2	PATH:04620	Toll-like receptor signaling pathway	0.592409	0.981935
c11649_g2_i1_353_18734	Atp1a3	Sodium/potassium-transporting ATPase subunit alpha-3	PATH:04960	Aldosterone-regulated sodium reabsorption	0.595976	1.00305
c11649_g1_i1_230_18733	Atp1a3	Sodium/potassium-transporting ATPase subunit alpha-3	PATH:04960	Aldosterone-regulated sodium reabsorption	0.595976	1.00305
Contig17001	Ryr3	Ryanodine receptor 3	PATH:04020	Calcium signaling pathway	0.601971	0.95431
Contig13497	Ryr3	Ryanodine receptor 3	PATH:04020	Calcium signaling pathway	0.601971	0.95431
Contig14981	Chrm3	Cholinergic receptor, muscarinic 3, cardiac	PATH:04020	Calcium signaling pathway	0.601971	0.95431
Contig18372	Chrm3	Cholinergic receptor, muscarinic 3, cardiac	PATH:04020	Calcium signaling pathway	0.601971	0.95431
Contig24230	Ryr3	Ryanodine receptor 3	PATH:04020	Calcium signaling pathway	0.601971	0.95431
Contig18043	Slc8a1	Solute carrier family 8 (Sodium/calcium exchanger), member 1, isoform CRA_f	PATH:04020	Calcium signaling pathway	0.601971	0.95431
Contig15049	Eftud1	Elongation factor Tu GTP-binding domain-containing protein 1	PATH:03008	Ribosome biogenesis in eukaryotes	0.621096	0.956757
c10184_g1_i1_4939_21917	Eftud1	Elongation factor Tu GTP-binding domain-containing protein 1	PATH:03008	Ribosome biogenesis in eukaryotes	0.621096	0.956757
c19922_g2_i2_448_23311	Cyp3a13	Cytochrome P450, family 3, subfamily a, polypeptide 13	PATH:00830	Retinol metabolism	0.629064	1.01949
Contig13592	Bhmt	Betaine--homocysteine S-methyltransferase 1	PATH:00270	Cysteine and methionine metabolism	0.640711	0.98713
c11355_g1_i1_265_22171	csf3r	Granulocyte stimulating factor receptor	PATH:04630	Jak-STAT signaling pathway	0.642224	0.910086
c13022_g2_i2_1892_15085	Bcl2l1	Bcl-2-like protein 1	PATH:04630	Jak-STAT signaling pathway	0.642224	0.910086
c11355_g3_i1_248_22173	csf3r	Granulocyte stimulating factor receptor	PATH:04630	Jak-STAT signaling pathway	0.642224	0.910086
Contig9555	Rac2	Ras-related C3 botulinum toxin substrate 2	PATH:05210	Colorectal cancer	0.648526	0.901293
Contig23327	Tgfb3	Transforming growth factor beta-3	PATH:05210	Colorectal cancer	0.648526	0.901293
Contig13389	Rac2	Ras-related C3 botulinum toxin substrate 2	PATH:05210	Colorectal cancer	0.648526	0.901293
Contig18713	Taf13	Transcription initiation factor TFIID subunit 13	PATH:03022	Basal transcription factors	0.657496	0.94226
Contig26324	Aldh3a2	Fatty aldehyde dehydrogenase	PATH:00280	Valine, leucine and isoleucine degradation	0.657496	0.94226
Contig24338	Paox	Polyamine oxidase (Exo-N4-amino), isoform CRA_d	PATH:04146	Peroxisome	0.682081	0.851907
c1149_g1_i1_216_20734	Slc27a6	Protein Slc27a6	PATH:04146	Peroxisome	0.682081	0.851907
Contig25675	Psmb7	Proteasome subunit beta type-7	PATH:03050	Proteasome	0.683739	0.875904
Contig9555	Rac2	Ras-related C3 botulinum toxin substrate 2	PATH:04062	Chemokine signaling pathway	0.6931	0.8566
Contig16926	Hck	Tyrosine-protein kinase HCK	PATH:04062	Chemokine signaling pathway	0.6931	0.8566
Contig24233	Ccr4	C-C chemokine receptor type 4	PATH:04062	Chemokine signaling pathway	0.6931	0.8566
c1413_g1_i1_339_20756	Cxcr3	C-X-C chemokine receptor type 3	PATH:04062	Chemokine signaling pathway	0.6931	0.8566
Contig13389	Rac2	Ras-related C3 botulinum toxin substrate 2	PATH:04062	Chemokine signaling pathway	0.6931	0.8566
Contig26324	Aldh3a2	Fatty aldehyde dehydrogenase	PATH:00071	Fatty acid metabolism	0.70327	0.829189
Contig17453	Tymp	Thymidine phosphorylase	PATH:00240	Pyrimidine metabolism	0.725453	0.782254
Contig24474	Tymp	Thymidine phosphorylase	PATH:00240	Pyrimidine metabolism	0.725453	0.782254
c6178_g1_i1_347_21198	Pkm	Pyruvate kinase PKM	PATH:00230	Purine metabolism	0.73067	0.805038
c16615_g2_i2_483_19696	Hprt	Hypoxanthine-guanine phosphoribosyltransferase	PATH:00230	Purine metabolism	0.73067	0.805038
Contig15672	Nudt16	U8 snoRNA-decapping enzyme	PATH:00230	Purine metabolism	0.73067	0.805038
Contig23851	Entpd2	Ectonucleoside triphosphate diphosphohydrolase 2	PATH:00230	Purine metabolism	0.73067	0.805038
c6175_g1_i1_1825_13834	Oxsm	3-oxoacyl-[acyl-carrier-protein] synthase, mitochondrial	PATH:01212	Fatty acid metabolism	0.750955	0.72313
Contig14174	Gnpda2	Glucosamine-6-phosphate isomerase 2	PATH:00520	Amino sugar and nucleotide sugar metabolism	0.750955	0.72313
Contig26217	Itga9	Protein Itga9	PATH:04512	ECM-receptor interaction	0.758566	0.772537
Contig25976	Lama5	Putative uncharacterized protein	PATH:04512	ECM-receptor interaction	0.758566	0.772537
c3707_g1_i1_319_20998	Col27a1	Collagen alpha-1(XXVII) chain	PATH:04512	ECM-receptor interaction	0.758566	0.772537
Contig18764	Itga1	Itga1 protein	PATH:04512	ECM-receptor interaction	0.758566	0.772537
Contig22778	Naaa	N-acylethanolamine-hydrolyzing acid amidase	PATH:00600	Sphingolipid metabolism	0.762568	0.698755
Contig9555	Rac2	Ras-related C3 botulinum toxin substrate 2	PATH:04370	VEGF signaling pathway	0.769109	0.714818
Contig13389	Rac2	Ras-related C3 botulinum toxin substrate 2	PATH:04370	VEGF signaling pathway	0.769109	0.714818
c10334_g3_i1_557_18389	COX1	Cytochrome c oxidase subunit 1	PATH:01100	Metabolic pathways	0.788167	0.865026
Contig9331	Atp5e	ATP synthase subunit epsilon, mitochondrial	PATH:01100	Metabolic pathways	0.788167	0.865026
c6178_g1_i1_347_21198	Pkm	Pyruvate kinase PKM	PATH:01100	Metabolic pathways	0.788167	0.865026
Contig26250	Fbp1	Folate receptor alpha	PATH:01100	Metabolic pathways	0.788167	0.865026
Contig13536	Prdx6	Peroxiredoxin-6	PATH:01100	Metabolic pathways	0.788167	0.865026
c20345_g1_i5_713_23440	Chka	Choline kinase alpha	PATH:01100	Metabolic pathways	0.788167	0.865026
Contig25069	Abi3	ABI gene family, member 3	PATH:01100	Metabolic pathways	0.788167	0.865026
Contig26324	Aldh3a2	Fatty aldehyde dehydrogenase	PATH:01100	Metabolic pathways	0.788167	0.865026
c18881_g7_i7_2917_20108	Mthfr	Methylenetetrahydrofolate reductase	PATH:01100	Metabolic pathways	0.788167	0.865026
c9244_g2_i1_393_18025	COX3	Cytochrome c oxidase subunit 3	PATH:01100	Metabolic pathways	0.788167	0.865026
c6175_g1_i1_1825_13834	Oxsm	3-oxoacyl-[acyl-carrier-protein] synthase, mitochondrial	PATH:01100	Metabolic pathways	0.788167	0.865026
Contig13484	B3galt2	Beta-1,3-galactosyltransferase 2	PATH:01100	Metabolic pathways	0.788167	0.865026
Contig14174	Gnpda2	Glucosamine-6-phosphate isomerase 2	PATH:01100	Metabolic pathways	0.788167	0.865026
c16615_g2_i2_483_19696	Hprt	Hypoxanthine-guanine phosphoribosyltransferase	PATH:01100	Metabolic pathways	0.788167	0.865026
Contig17453	Tymp	Thymidine phosphorylase	PATH:01100	Metabolic pathways	0.788167	0.865026
Contig22078	Mthfr	Methylenetetrahydrofolate reductase	PATH:01100	Metabolic pathways	0.788167	0.865026
Contig9057	Dpm1	Dolichol-phosphate mannosyltransferase	PATH:01100	Metabolic pathways	0.788167	0.865026
Contig24474	Tymp	Thymidine phosphorylase	PATH:01100	Metabolic pathways	0.788167	0.865026
Contig22778	Naaa	N-acylethanolamine-hydrolyzing acid amidase	PATH:01100	Metabolic pathways	0.788167	0.865026
c13491_g1_i1_919_19182	Cox4i2	Cytochrome c oxidase subunit 4 isoform 2, mitochondrial	PATH:01100	Metabolic pathways	0.788167	0.865026
c19842_g1_i1_262_20363	ATP6	ATP synthase subunit a	PATH:01100	Metabolic pathways	0.788167	0.865026
c12795_g1_i1_554_22369	Akr1b3	Aldose reductase	PATH:01100	Metabolic pathways	0.788167	0.865026
Contig23079	COX1	Cytochrome c oxidase subunit 1	PATH:01100	Metabolic pathways	0.788167	0.865026
Contig17159	COX2	Cytochrome c oxidase subunit 2	PATH:01100	Metabolic pathways	0.788167	0.865026
Contig18471	Anpep	Aminopeptidase N	PATH:01100	Metabolic pathways	0.788167	0.865026
Contig22291	Pigq	Phosphatidylinositol N-acetylglucosaminyltransferase subunit Q	PATH:01100	Metabolic pathways	0.788167	0.865026
c19922_g2_i2_448_23311	Cyp3a13	Cytochrome P450, family 3, subfamily a, polypeptide 13	PATH:01100	Metabolic pathways	0.788167	0.865026
Contig13592	Bhmt	Betaine--homocysteine S-methyltransferase 1	PATH:01100	Metabolic pathways	0.788167	0.865026
Contig26385	H2-Aa	H-2 class II histocompatibility antigen, A-Q alpha chain	PATH:05169	Epstein-Barr virus infection	0.788307	0.754723
Contig1734	H2-Aa	H-2 class II histocompatibility antigen, A-Q alpha chain	PATH:05169	Epstein-Barr virus infection	0.788307	0.754723
Contig22714	H2-Q10	LOC676837 protein	PATH:05169	Epstein-Barr virus infection	0.788307	0.754723
Contig18392	Spi1	Transcription factor PU.1	PATH:05169	Epstein-Barr virus infection	0.788307	0.754723
Contig15336	H2-Ab1	Major histocompatibility complex class II beta chain	PATH:05169	Epstein-Barr virus infection	0.788307	0.754723
Contig17001	Ryr3	Ryanodine receptor 3	PATH:04713	Circadian entrainment	0.795068	0.706695
Contig13497	Ryr3	Ryanodine receptor 3	PATH:04713	Circadian entrainment	0.795068	0.706695
Contig24230	Ryr3	Ryanodine receptor 3	PATH:04713	Circadian entrainment	0.795068	0.706695
Contig9057	Dpm1	Dolichol-phosphate mannosyltransferase	PATH:00510	N-Glycan biosynthesis	0.803826	0.615735
c9378_g1_i1_219_21752	Rora	Nuclear receptor ROR-alpha	PATH:04710	Circadian rhythm - mammal	0.803826	0.615735
c22161_g1_i1_478_23674	Tec	Tyrosine-protein kinase Tec	PATH:04660	T cell receptor signaling pathway	0.82911	0.661587
c20492_g1_i1_449_16247	Card11	Putative uncharacterized protein	PATH:04660	T cell receptor signaling pathway	0.82911	0.661587
c12715_g3_i1_296_22359	Card11	Putative uncharacterized protein	PATH:04660	T cell receptor signaling pathway	0.82911	0.661587
Contig11869	Tnfsf10	Tumor necrosis factor ligand superfamily member 10	PATH:04210	Apoptosis	0.844196	0.600862
c13022_g2_i2_1892_15085	Bcl2l1	Bcl-2-like protein 1	PATH:04210	Apoptosis	0.844196	0.600862
Contig22714	H2-Q10	LOC676837 protein	PATH:04144	Endocytosis	0.845092	0.708036
Contig14371	Csf1r	Macrophage colony-stimulating factor 1 receptor	PATH:04144	Endocytosis	0.845092	0.708036
Contig24246	Asap2	Arf-GAP with SH3 domain, ANK repeat and PH domain-containing protein 2	PATH:04144	Endocytosis	0.845092	0.708036
Contig13849	Asap2	Arf-GAP with SH3 domain, ANK repeat and PH domain-containing protein 2	PATH:04144	Endocytosis	0.845092	0.708036
Contig23327	Tgfb3	Transforming growth factor beta-3	PATH:04144	Endocytosis	0.845092	0.708036
c11302_g5_i2_550_14777	Dnm1	Dynamin-1	PATH:04144	Endocytosis	0.845092	0.708036
c13022_g2_i2_1892_15085	Bcl2l1	Bcl-2-like protein 1	PATH:05220	Chronic myeloid leukemia	0.849778	0.592278
Contig23327	Tgfb3	Transforming growth factor beta-3	PATH:05220	Chronic myeloid leukemia	0.849778	0.592278
c11302_g5_i2_550_14777	Dnm1	Dynamin-1	PATH:04721	Synaptic vesicle cycle	0.850256	0.527027
c6178_g1_i1_347_21198	Pkm	Pyruvate kinase PKM	PATH:04930	Type II diabetes mellitus	0.852615	0.522598
c6638_g1_i1_210_21265	Trim25	Putative uncharacterized protein	PATH:04622	RIG-I-like receptor signaling pathway	0.852615	0.522598
Contig9555	Rac2	Ras-related C3 botulinum toxin substrate 2	PATH:04360	Axon guidance	0.856103	0.677442
Contig18139	Plxnc1	Putative uncharacterized protein	PATH:04360	Axon guidance	0.856103	0.677442
Contig17066	Ephb3	Ephrin type-B receptor 3	PATH:04360	Axon guidance	0.856103	0.677442
c14218_g3_i1_202_22630	Plxnc1	Putative uncharacterized protein	PATH:04360	Axon guidance	0.856103	0.677442
Contig13389	Rac2	Ras-related C3 botulinum toxin substrate 2	PATH:04360	Axon guidance	0.856103	0.677442
Contig24166	Ache	Acetylcholinesterase	PATH:04725	Cholinergic synapse	0.870944	0.603779
Contig14981	Chrm3	Cholinergic receptor, muscarinic 3, cardiac	PATH:04725	Cholinergic synapse	0.870944	0.603779
Contig18372	Chrm3	Cholinergic receptor, muscarinic 3, cardiac	PATH:04725	Cholinergic synapse	0.870944	0.603779
c6178_g1_i1_347_21198	Pkm	Pyruvate kinase PKM	PATH:01230	Biosynthesis of amino acids	0.890963	0.450646
Contig25354	Scn4b	Sodium channel, type IV, beta	PATH:04261	Adrenergic signaling in cardiomyocytes	0.892782	0.605248
c11649_g2_i1_353_18734	Atp1a3	Sodium/potassium-transporting ATPase subunit alpha-3	PATH:04261	Adrenergic signaling in cardiomyocytes	0.892782	0.605248
Contig18043	Slc8a1	Solute carrier family 8 (Sodium/calcium exchanger), member 1, isoform CRA_f	PATH:04261	Adrenergic signaling in cardiomyocytes	0.892782	0.605248
c11649_g1_i1_230_18733	Atp1a3	Sodium/potassium-transporting ATPase subunit alpha-3	PATH:04261	Adrenergic signaling in cardiomyocytes	0.892782	0.605248
Contig9555	Rac2	Ras-related C3 botulinum toxin substrate 2	PATH:04010	MAPK signaling pathway	0.896279	0.663604
Contig20061	Dusp22	Dual specificity protein phosphatase 22	PATH:04010	MAPK signaling pathway	0.896279	0.663604
Contig26295	Dusp22	Dual specificity protein phosphatase 22	PATH:04010	MAPK signaling pathway	0.896279	0.663604
Contig25408	Lamtor3	Ragulator complex protein LAMTOR3	PATH:04010	MAPK signaling pathway	0.896279	0.663604
Contig23327	Tgfb3	Transforming growth factor beta-3	PATH:04010	MAPK signaling pathway	0.896279	0.663604
Contig28400	Flna	Filamin, alpha	PATH:04010	MAPK signaling pathway	0.896279	0.663604
Contig13389	Rac2	Ras-related C3 botulinum toxin substrate 2	PATH:04010	MAPK signaling pathway	0.896279	0.663604
Contig9331	Atp5e	ATP synthase subunit epsilon, mitochondrial	PATH:05012	Parkinson's disease	0.901344	0.509747
c13491_g1_i1_919_19182	Cox4i2	Cytochrome c oxidase subunit 4 isoform 2, mitochondrial	PATH:05012	Parkinson's disease	0.901344	0.509747
Contig9555	Rac2	Ras-related C3 botulinum toxin substrate 2	PATH:05200	Pathways in cancer	0.902004	0.683398
Contig25112	Mmp9	Matrix metalloproteinase-9	PATH:05200	Pathways in cancer	0.902004	0.683398
Contig14371	Csf1r	Macrophage colony-stimulating factor 1 receptor	PATH:05200	Pathways in cancer	0.902004	0.683398
Contig18392	Spi1	Transcription factor PU.1	PATH:05200	Pathways in cancer	0.902004	0.683398
Contig25976	Lama5	Putative uncharacterized protein	PATH:05200	Pathways in cancer	0.902004	0.683398
c13022_g2_i2_1892_15085	Bcl2l1	Bcl-2-like protein 1	PATH:05200	Pathways in cancer	0.902004	0.683398
Contig23327	Tgfb3	Transforming growth factor beta-3	PATH:05200	Pathways in cancer	0.902004	0.683398
Contig13660	Mmp2	72 kDa type IV collagenase	PATH:05200	Pathways in cancer	0.902004	0.683398
Contig13389	Rac2	Ras-related C3 botulinum toxin substrate 2	PATH:05200	Pathways in cancer	0.902004	0.683398
c17751_g8_i2_530_7954	mmp14b	Uncharacterized protein	PATH:04912	GnRH signaling pathway	0.906177	0.501526
Contig13660	Mmp2	72 kDa type IV collagenase	PATH:04912	GnRH signaling pathway	0.906177	0.501526
c13022_g2_i2_1892_15085	Bcl2l1	Bcl-2-like protein 1	PATH:05014	Amyotrophic lateral sclerosis (ALS)	0.909838	0.414595
Contig15672	Nudt16	U8 snoRNA-decapping enzyme	PATH:03018	RNA degradation	0.91402	0.406465
Contig18392	Spi1	Transcription factor PU.1	PATH:05221	Acute myeloid leukemia	0.91537	0.403826
Contig6364	Tubb3	Tubulin beta 3	PATH:04540	Gap junction	0.916246	0.483963
Contig19245	Tubb4b	Tubulin beta-4B chain	PATH:04540	Gap junction	0.916246	0.483963
Contig24539	Herc4	Probable E3 ubiquitin-protein ligase HERC4	PATH:04120	Ubiquitin mediated proteolysis	0.927408	0.51538
c6680_g2_i1_322_21274	Mid1	E3 ubiquitin-protein ligase Midline-1	PATH:04120	Ubiquitin mediated proteolysis	0.927408	0.51538
Contig24538	Herc3	Protein Herc3	PATH:04120	Ubiquitin mediated proteolysis	0.927408	0.51538
Contig9555	Rac2	Ras-related C3 botulinum toxin substrate 2	PATH:04510	Focal adhesion	0.928009	0.62012
Contig26217	Itga9	Protein Itga9	PATH:04510	Focal adhesion	0.928009	0.62012
Contig25976	Lama5	Putative uncharacterized protein	PATH:04510	Focal adhesion	0.928009	0.62012
c3707_g1_i1_319_20998	Col27a1	Collagen alpha-1(XXVII) chain	PATH:04510	Focal adhesion	0.928009	0.62012
Contig28400	Flna	Filamin, alpha	PATH:04510	Focal adhesion	0.928009	0.62012
Contig18764	Itga1	Itga1 protein	PATH:04510	Focal adhesion	0.928009	0.62012
Contig13389	Rac2	Ras-related C3 botulinum toxin substrate 2	PATH:04510	Focal adhesion	0.928009	0.62012
Contig9555	Rac2	Ras-related C3 botulinum toxin substrate 2	PATH:04014	Ras signaling pathway	0.930558	0.546718
Contig14371	Csf1r	Macrophage colony-stimulating factor 1 receptor	PATH:04014	Ras signaling pathway	0.930558	0.546718
c13022_g2_i2_1892_15085	Bcl2l1	Bcl-2-like protein 1	PATH:04014	Ras signaling pathway	0.930558	0.546718
Contig13389	Rac2	Ras-related C3 botulinum toxin substrate 2	PATH:04014	Ras signaling pathway	0.930558	0.546718
Contig25976	Lama5	Putative uncharacterized protein	PATH:05222	Small cell lung cancer	0.936719	0.445801
c13022_g2_i2_1892_15085	Bcl2l1	Bcl-2-like protein 1	PATH:05222	Small cell lung cancer	0.936719	0.445801
Contig26324	Aldh3a2	Fatty aldehyde dehydrogenase	PATH:00310	Lysine degradation	0.937334	0.359475
Contig25112	Mmp9	Matrix metalloproteinase-9	PATH:04915	Estrogen signaling pathway	0.937526	0.444208
Contig13660	Mmp2	72 kDa type IV collagenase	PATH:04915	Estrogen signaling pathway	0.937526	0.444208
Contig25112	Mmp9	Matrix metalloproteinase-9	PATH:04668	TNF signaling pathway	0.938322	0.442628
Contig14865	Hmcn1	Protein Hmcn1	PATH:04668	TNF signaling pathway	0.938322	0.442628
Contig9555	Rac2	Ras-related C3 botulinum toxin substrate 2	PATH:04015	Rap1 signaling pathway	0.948705	0.542663
Contig23672	Itgb2	Integrin beta-2	PATH:04015	Rap1 signaling pathway	0.948705	0.542663
Contig14371	Csf1r	Macrophage colony-stimulating factor 1 receptor	PATH:04015	Rap1 signaling pathway	0.948705	0.542663
c11245_g2_i1_289_22141	Itgax	Putative uncharacterized protein	PATH:04015	Rap1 signaling pathway	0.948705	0.542663
Contig13389	Rac2	Ras-related C3 botulinum toxin substrate 2	PATH:04015	Rap1 signaling pathway	0.948705	0.542663
c22165_g1_i1_382_23676	Gnaz	Guanine nucleotide-binding protein G(z) subunit alpha	PATH:04730	Long-term depression	0.957767	0.314087
Contig11869	Tnfsf10	Tumor necrosis factor ligand superfamily member 10	PATH:05162	Measles	0.959718	0.309399
Contig17001	Ryr3	Ryanodine receptor 3	PATH:04921	Oxytocin signaling pathway	0.962867	0.443153
Contig13497	Ryr3	Ryanodine receptor 3	PATH:04921	Oxytocin signaling pathway	0.962867	0.443153
Contig24230	Ryr3	Ryanodine receptor 3	PATH:04921	Oxytocin signaling pathway	0.962867	0.443153
Contig25112	Mmp9	Matrix metalloproteinase-9	PATH:05161	Hepatitis B	0.9647	0.383884
Contig23327	Tgfb3	Transforming growth factor beta-3	PATH:05161	Hepatitis B	0.9647	0.383884
Contig23327	Tgfb3	Transforming growth factor beta-3	PATH:04350	TGF-beta signaling pathway	0.969181	0.285272
Contig23672	Itgb2	Integrin beta-2	PATH:04390	Hippo signaling pathway	0.971016	0.366898
Contig23327	Tgfb3	Transforming growth factor beta-3	PATH:04390	Hippo signaling pathway	0.971016	0.366898
Contig23327	Tgfb3	Transforming growth factor beta-3	PATH:05211	Renal cell carcinoma	0.972396	0.276396
Contig9555	Rac2	Ras-related C3 botulinum toxin substrate 2	PATH:04520	Adherens junction	0.973222	0.360517
Contig13389	Rac2	Ras-related C3 botulinum toxin substrate 2	PATH:04520	Adherens junction	0.973222	0.360517
Contig9331	Atp5e	ATP synthase subunit epsilon, mitochondrial	PATH:05016	Huntington's disease	0.97559	0.353348
c13491_g1_i1_919_19182	Cox4i2	Cytochrome c oxidase subunit 4 isoform 2, mitochondrial	PATH:05016	Huntington's disease	0.97559	0.353348
c11649_g2_i1_353_18734	Atp1a3	Sodium/potassium-transporting ATPase subunit alpha-3	PATH:04022	cGMP-PKG signaling pathway	0.975916	0.407353
Contig18043	Slc8a1	Solute carrier family 8 (Sodium/calcium exchanger), member 1, isoform CRA_f	PATH:04022	cGMP-PKG signaling pathway	0.975916	0.407353
c11649_g1_i1_230_18733	Atp1a3	Sodium/potassium-transporting ATPase subunit alpha-3	PATH:04022	cGMP-PKG signaling pathway	0.975916	0.407353
Contig11869	Tnfsf10	Tumor necrosis factor ligand superfamily member 10	PATH:04068	FoxO signaling pathway	0.981285	0.33435
Contig23327	Tgfb3	Transforming growth factor beta-3	PATH:04068	FoxO signaling pathway	0.981285	0.33435
Contig23956	Shank1	SH3 and multiple ankyrin repeat domains protein 1	PATH:04724	Glutamatergic synapse	0.982771	0.243879
Contig22883	Eef1a1	Elongation factor 1-alpha 1	PATH:03013	RNA transport	0.984562	0.237363
Contig9555	Rac2	Ras-related C3 botulinum toxin substrate 2	PATH:04310	Wnt signaling pathway	0.984886	0.320563
Contig13389	Rac2	Ras-related C3 botulinum toxin substrate 2	PATH:04310	Wnt signaling pathway	0.984886	0.320563
Contig26217	Itga9	Protein Itga9	PATH:04151	PI3K-Akt signaling pathway	0.985643	0.469352
Contig14371	Csf1r	Macrophage colony-stimulating factor 1 receptor	PATH:04151	PI3K-Akt signaling pathway	0.985643	0.469352
Contig25976	Lama5	Putative uncharacterized protein	PATH:04151	PI3K-Akt signaling pathway	0.985643	0.469352
c3707_g1_i1_319_20998	Col27a1	Collagen alpha-1(XXVII) chain	PATH:04151	PI3K-Akt signaling pathway	0.985643	0.469352
c13022_g2_i2_1892_15085	Bcl2l1	Bcl-2-like protein 1	PATH:04151	PI3K-Akt signaling pathway	0.985643	0.469352
Contig18764	Itga1	Itga1 protein	PATH:04151	PI3K-Akt signaling pathway	0.985643	0.469352
Contig23327	Tgfb3	Transforming growth factor beta-3	PATH:04110	Cell cycle	0.985948	0.232049
c3707_g1_i1_319_20998	Col27a1	Collagen alpha-1(XXVII) chain	PATH:04611	Platelet activation	0.988287	0.305598
Contig23410	Fcer1g	High affinity immunoglobulin epsilon receptor subunit gamma	PATH:04611	Platelet activation	0.988287	0.305598
c11649_g2_i1_353_18734	Atp1a3	Sodium/potassium-transporting ATPase subunit alpha-3	PATH:04919	Thyroid hormone signaling pathway	0.990301	0.295436
c11649_g1_i1_230_18733	Atp1a3	Sodium/potassium-transporting ATPase subunit alpha-3	PATH:04919	Thyroid hormone signaling pathway	0.990301	0.295436
c13491_g1_i1_919_19182	Cox4i2	Cytochrome c oxidase subunit 4 isoform 2, mitochondrial	PATH:04932	Non-alcoholic fatty liver disease (NAFLD)	0.992247	0.203233
Contig25112	Mmp9	Matrix metalloproteinase-9	PATH:05205	Proteoglycans in cancer	0.993361	0.370174
Contig23606	Twist2	Twist-related protein 2	PATH:05205	Proteoglycans in cancer	0.993361	0.370174
Contig28400	Flna	Filamin, alpha	PATH:05205	Proteoglycans in cancer	0.993361	0.370174
Contig13660	Mmp2	72 kDa type IV collagenase	PATH:05205	Proteoglycans in cancer	0.993361	0.370174
Contig25112	Mmp9	Matrix metalloproteinase-9	PATH:05206	MicroRNAs in cancer	0.994281	0.270388
Contig25451	Zeb1	Zinc finger E-box binding homeobox 1	PATH:05206	MicroRNAs in cancer	0.994281	0.270388
Contig26250	Fbp1	Folate receptor alpha	PATH:04910	Insulin signaling pathway	0.997513	0.164088

## Sheet: UpPathway_Result
PathwayID	PathwayTerm	DifGene	AllDifGene	GeneInPathwayID	AllGene	P-Value	FDR	Enrichment	(-log2P)
PATH:00140	Steroid hormone biosynthesis	16	116	74	11505	2.8491e-15	3.50439e-13	21.4445	48.3184
PATH:04913	Ovarian steroidogenesis	13	116	104	11505	4.35039e-10	2.67549e-08	12.3976	31.0981
PATH:04964	Proximal tubule bicarbonate reclamation	8	116	74	11505	2.34255e-06	9.60444e-05	10.7223	18.7035
PATH:04630	Jak-STAT signaling pathway	12	116	205	11505	3.89049e-06	0.000119633	5.80572	17.9716
PATH:00910	Nitrogen metabolism	5	116	31	11505	3.23208e-05	0.000662576	15.9969	14.9172
PATH:05320	Autoimmune thyroid disease	5	116	31	11505	3.23208e-05	0.000662576	15.9969	14.9172
PATH:01100	Metabolic pathways	42	116	2013	11505	0.000110733	0.00194573	2.06935	13.1406
PATH:04920	Adipocytokine signaling pathway	9	116	185	11505	0.000213858	0.00328806	4.82502	12.1911
PATH:00350	Tyrosine metabolism	5	116	57	11505	0.000442992	0.00605422	8.70009	11.1404
PATH:04640	Hematopoietic cell lineage	6	116	91	11505	0.000514053	0.00632285	6.53941	10.9258
PATH:00620	Pyruvate metabolism	6	116	97	11505	0.000705256	0.00788604	6.13491	10.4696
PATH:00020	Citrate cycle (TCA cycle)	5	116	73	11505	0.00125962	0.0129111	6.79322	9.6328
PATH:04060	Cytokine-cytokine receptor interaction	8	116	202	11505	0.00163309	0.0154515	3.92796	9.25818
PATH:04151	PI3K-Akt signaling pathway	18	116	795	11505	0.00276082	0.0236558	2.24561	8.50069
PATH:04976	Bile secretion	7	116	178	11505	0.00319565	0.0236558	3.90038	8.28967
PATH:03320	PPAR signaling pathway	6	116	133	11505	0.00322478	0.0236558	4.47433	8.27658
PATH:02010	ABC transporters	5	116	92	11505	0.0032695	0.0236558	5.39027	8.25671
PATH:04917	Prolactin signaling pathway	7	116	189	11505	0.00436713	0.029842	3.67337	7.8391
PATH:00010	Glycolysis / Gluconeogenesis	5	116	118	11505	0.00879612	0.0569433	4.20259	6.82892
PATH:05222	Small cell lung cancer	7	116	279	11505	0.0287607	0.176878	2.48841	5.11976
PATH:00565	Ether lipid metabolism	3	116	66	11505	0.0331555	0.190559	4.50823	4.91461
PATH:05144	Malaria	3	116	68	11505	0.0356331	0.190559	4.37563	4.81064
PATH:00450	Selenocompound metabolism	3	116	68	11505	0.0356331	0.190559	4.37563	4.81064
PATH:04974	Protein digestion and absorption	6	116	234	11505	0.0374596	0.19198	2.5431	4.73852
PATH:04064	NF-kappa B signaling pathway	5	116	186	11505	0.0464848	0.228705	2.66616	4.4271
PATH:04918	Thyroid hormone synthesis	5	116	190	11505	0.0499534	0.236318	2.61003	4.32327
PATH:00564	Glycerophospholipid metabolism	5	116	194	11505	0.0535686	0.236967	2.55621	4.22247
PATH:05219	Bladder cancer	3	116	81	11505	0.0539438	0.236967	3.67337	4.2124
PATH:04146	Peroxisome	4	116	146	11505	0.0671625	0.284862	2.71729	3.8962
PATH:05014	Amyotrophic lateral sclerosis (ALS)	4	116	150	11505	0.0724041	0.296857	2.64483	3.78778
PATH:04080	Neuroactive ligand-receptor interaction	6	116	305	11505	0.099342	0.394164	1.9511	3.33145
PATH:00760	Nicotinate and nicotinamide metabolism	2	116	53	11505	0.106517	0.409424	3.74268	3.23085
PATH:04950	Maturity onset diabetes of the young	1	116	11	11505	0.114285	0.425971	9.01646	3.12929
PATH:04512	ECM-receptor interaction	6	116	322	11505	0.119168	0.431108	1.84809	3.06893
PATH:00260	Glycine, serine and threonine metabolism	2	116	58	11505	0.122905	0.431924	3.42004	3.02438
PATH:00270	Cysteine and methionine metabolism	2	116	63	11505	0.139842	0.477793	3.1486	2.83813
PATH:05145	Toxoplasmosis	5	116	270	11505	0.148697	0.493192	1.83669	2.74955
PATH:05212	Pancreatic cancer	4	116	201	11505	0.155204	0.493192	1.97375	2.68776
PATH:00592	alpha-Linolenic acid metabolism	1	116	16	11505	0.157928	0.493192	6.19881	2.66266
PATH:04210	Apoptosis	4	116	207	11505	0.166608	0.493192	1.91654	2.58547
PATH:04115	p53 signaling pathway	3	116	138	11505	0.171368	0.493192	2.15611	2.54483
PATH:01230	Biosynthesis of amino acids	3	116	138	11505	0.171368	0.493192	2.15611	2.54483
PATH:05220	Chronic myeloid leukemia	4	116	210	11505	0.172417	0.493192	1.88916	2.53603
PATH:00920	Sulfur metabolism	1	116	19	11505	0.183066	0.500573	5.22005	2.44957
PATH:04068	FoxO signaling pathway	6	116	372	11505	0.187164	0.500573	1.59969	2.41762
PATH:04350	TGF-beta signaling pathway	4	116	218	11505	0.188228	0.500573	1.81984	2.40945
PATH:00790	Folate biosynthesis	1	116	20	11505	0.191276	0.500573	4.95905	2.38627
PATH:04910	Insulin signaling pathway	6	116	379	11505	0.197679	0.506553	1.57015	2.33877
PATH:00230	Purine metabolism	5	116	309	11505	0.213714	0.536465	1.60487	2.22625
PATH:00591	Linoleic acid metabolism	1	116	24	11505	0.223292	0.545155	4.13254	2.16299
PATH:05200	Pathways in cancer	11	116	819	11505	0.22604	0.545155	1.3321	2.14535
PATH:05202	Transcriptional misregulation in cancer	6	116	401	11505	0.232007	0.548785	1.48401	2.10776
PATH:00120	Primary bile acid biosynthesis	1	116	27	11505	0.246463	0.571981	3.67337	2.02056
PATH:05166	HTLV-I infection	7	116	535	11505	0.308623	0.695637	1.2977	1.69608
PATH:00561	Glycerolipid metabolism	2	116	110	11505	0.311057	0.695637	1.80329	1.68475
PATH:00601	Glycosphingolipid biosynthesis - lacto and neolacto series	1	116	38	11505	0.325619	0.704886	2.61003	1.61874
PATH:04614	Renin-angiotensin system	1	116	39	11505	0.332385	0.704886	2.5431	1.58907
PATH:00040	Pentose and glucuronate interconversions	1	116	39	11505	0.332385	0.704886	2.5431	1.58907
PATH:00534	Glycosaminoglycan biosynthesis - heparan sulfate / heparin	1	116	40	11505	0.339083	0.706903	2.47953	1.56029
PATH:04911	Insulin secretion	3	116	204	11505	0.345948	0.709193	1.45854	1.53137
PATH:01210	2-Oxocarboxylic acid metabolism	1	116	44	11505	0.365204	0.734551	2.25411	1.45322
PATH:04720	Long-term potentiation	3	116	213	11505	0.370262	0.734551	1.39692	1.43338
PATH:00590	Arachidonic acid metabolism	1	116	49	11505	0.396396	0.773299	2.0241	1.33498
PATH:05211	Renal cell carcinoma	3	116	225	11505	0.402367	0.773299	1.32241	1.31342
PATH:04975	Fat digestion and absorption	1	116	52	11505	0.414365	0.783256	1.90733	1.27103
PATH:00052	Galactose metabolism	1	116	54	11505	0.426044	0.783256	1.83669	1.23093
PATH:04919	Thyroid hormone signaling pathway	5	116	421	11505	0.426652	0.783256	1.17792	1.22887
PATH:04972	Pancreatic secretion	3	116	240	11505	0.441748	0.799045	1.23976	1.1787
PATH:00250	Alanine, aspartate and glutamate metabolism	1	116	64	11505	0.481007	0.845916	1.5497	1.05587
PATH:00240	Pyrimidine metabolism	2	116	159	11505	0.481416	0.845916	1.24756	1.05465
PATH:04014	Ras signaling pathway	5	116	455	11505	0.490876	0.850391	1.0899	1.02657
PATH:04360	Axon guidance	5	116	459	11505	0.498258	0.851191	1.0804	1.00504
PATH:05120	Epithelial cell signaling in Helicobacter pylori infection	2	116	169	11505	0.51291	0.861232	1.17374	0.963222
PATH:04260	Cardiac muscle contraction	2	116	171	11505	0.519052	0.861232	1.16001	0.946048
PATH:00190	Oxidative phosphorylation	2	116	173	11505	0.525142	0.861232	1.1466	0.929222
PATH:04066	HIF-1 signaling pathway	3	116	284	11505	0.550092	0.878358	1.04769	0.862255
PATH:04145	Phagosome	3	116	286	11505	0.55471	0.878358	1.04036	0.850195
PATH:05146	Amoebiasis	3	116	287	11505	0.557008	0.878358	1.03674	0.844231
PATH:00520	Amino sugar and nucleotide sugar metabolism	1	116	86	11505	0.583979	0.895602	1.15327	0.776011
PATH:00562	Inositol phosphate metabolism	2	116	195	11505	0.588548	0.895602	1.01724	0.764769
PATH:00600	Sphingolipid metabolism	1	116	89	11505	0.596325	0.895602	1.11439	0.745829
PATH:00051	Fructose and mannose metabolism	1	116	90	11505	0.600358	0.895602	1.10201	0.736106
PATH:00480	Glutathione metabolism	1	116	91	11505	0.60435	0.895602	1.0899	0.726545
PATH:04390	Hippo signaling pathway	3	116	339	11505	0.665902	0.968054	0.877708	0.586618
PATH:04514	Cell adhesion molecules (CAMs)	2	116	227	11505	0.66898	0.968054	0.873842	0.579965
PATH:05206	MicroRNAs in cancer	4	116	460	11505	0.681907	0.975285	0.862444	0.552354
PATH:04750	Inflammatory mediator regulation of TRP channels	2	116	240	11505	0.697766	0.97969	0.826509	0.519184
PATH:04930	Type II diabetes mellitus	1	116	119	11505	0.701197	0.97969	0.833454	0.512108
PATH:04510	Focal adhesion	6	116	702	11505	0.708881	0.97969	0.847701	0.496384
PATH:04724	Glutamatergic synapse	2	116	255	11505	0.72833	0.989881	0.77789	0.457335
PATH:03008	Ribosome biogenesis in eukaryotes	1	116	130	11505	0.732351	0.989881	0.762931	0.449392
PATH:04310	Wnt signaling pathway	3	116	388	11505	0.749041	0.990821	0.766864	0.416883
PATH:04666	Fc gamma R-mediated phagocytosis	2	116	270	11505	0.756194	0.990821	0.734674	0.403171
PATH:04261	Adrenergic signaling in cardiomyocytes	3	116	411	11505	0.78183	0.990821	0.723949	0.355074
PATH:04070	Phosphatidylinositol signaling system	2	116	286	11505	0.783122	0.990821	0.693574	0.352691
PATH:04670	Leukocyte transendothelial migration	2	116	288	11505	0.786295	0.990821	0.688757	0.346858
PATH:04530	Tight junction	3	116	416	11505	0.788462	0.990821	0.715248	0.342887
PATH:05221	Acute myeloid leukemia	1	116	154	11505	0.789435	0.990821	0.644033	0.341108
PATH:04270	Vascular smooth muscle contraction	2	116	310	11505	0.818547	0.992987	0.639878	0.288862
PATH:04015	Rap1 signaling pathway	4	116	573	11505	0.825583	0.992987	0.692363	0.276515
PATH:04370	VEGF signaling pathway	1	116	174	11505	0.827522	0.992987	0.570006	0.273131
PATH:04664	Fc epsilon RI signaling pathway	1	116	177	11505	0.832602	0.992987	0.560345	0.264301
PATH:04727	GABAergic synapse	1	116	181	11505	0.839142	0.992987	0.547962	0.253012
PATH:05010	Alzheimer's disease	2	116	334	11505	0.848635	0.992987	0.593898	0.236784
PATH:04730	Long-term depression	1	116	198	11505	0.864185	0.992987	0.500914	0.210587
PATH:05162	Measles	1	116	201	11505	0.868178	0.992987	0.493438	0.203937
PATH:04726	Serotonergic synapse	1	116	205	11505	0.873318	0.992987	0.48381	0.195421
PATH:01200	Carbon metabolism	1	116	218	11505	0.888668	0.992987	0.454959	0.170283
PATH:04144	Endocytosis	3	116	527	11505	0.896916	0.992987	0.564598	0.156956
PATH:04142	Lysosome	1	116	241	11505	0.911382	0.992987	0.41154	0.133872
PATH:05012	Parkinson's disease	1	116	244	11505	0.913978	0.992987	0.40648	0.129769
PATH:04912	GnRH signaling pathway	1	116	248	11505	0.91732	0.992987	0.399924	0.124503
PATH:04380	Osteoclast differentiation	1	116	250	11505	0.918942	0.992987	0.396724	0.121955
PATH:04660	T cell receptor signaling pathway	1	116	282	11505	0.940932	0.992987	0.351706	0.087837
PATH:04932	Non-alcoholic fatty liver disease (NAFLD)	1	116	306	11505	0.953387	0.992987	0.324121	0.068866
PATH:04010	MAPK signaling pathway	3	116	656	11505	0.957919	0.992987	0.453572	0.0620242
PATH:05205	Proteoglycans in cancer	3	116	672	11505	0.962471	0.992987	0.442772	0.0551851
PATH:05016	Huntington's disease	1	116	352	11505	0.970354	0.992987	0.281764	0.0434174
PATH:04120	Ubiquitin mediated proteolysis	1	116	362	11505	0.973125	0.992987	0.273981	0.0393028
PATH:04141	Protein processing in endoplasmic reticulum	1	116	371	11505	0.975395	0.992987	0.267334	0.0359408
PATH:04611	Platelet activation	1	116	407	11505	0.982703	0.992987	0.243688	0.025173
PATH:04921	Oxytocin signaling pathway	1	116	421	11505	0.984914	0.992987	0.235584	0.0219309
PATH:04810	Regulation of actin cytoskeleton	1	116	579	11505	0.996741	0.996741	0.171297	0.00470948

## Sheet: UpGene2Path
QueryID	SubjectSymbol	Description	PathwayID	PathwayTerm	P-Value	Enrichment
c13080_g1_i3_1400_11608	Cyp17a1	Steroid 17-alpha-hydroxylase/17,20 lyase	PATH:00140	Steroid hormone biosynthesis	2.8491e-15	21.4445
c14604_g1_i2_911_7187	Cyp17a1	Steroid 17-alpha-hydroxylase/17,20 lyase	PATH:00140	Steroid hormone biosynthesis	2.8491e-15	21.4445
Contig3871	Akr1d1	3-oxo-5-beta-steroid 4-dehydrogenase	PATH:00140	Steroid hormone biosynthesis	2.8491e-15	21.4445
c8996_g1_i1_612_1570	Cyp11a1	Cytochrome P450, family 11, subfamily a, polypeptide 1	PATH:00140	Steroid hormone biosynthesis	2.8491e-15	21.4445
c15635_g1_i1_770_7449	Cyp11a1	Cytochrome P450, family 11, subfamily a, polypeptide 1	PATH:00140	Steroid hormone biosynthesis	2.8491e-15	21.4445
c10364_g1_i1_466_10854	Cyp21a1	Steroid 21-hydroxylase	PATH:00140	Steroid hormone biosynthesis	2.8491e-15	21.4445
c10563_g2_i1_448_5999	Cyp21a1	Steroid 21-hydroxylase	PATH:00140	Steroid hormone biosynthesis	2.8491e-15	21.4445
c10364_g2_i1_227_10855	LOC793249	Uncharacterized protein	PATH:00140	Steroid hormone biosynthesis	2.8491e-15	21.4445
c8996_g3_i2_1013_1573	Cyp11b2	Cytochrome P450 11B2, mitochondrial	PATH:00140	Steroid hormone biosynthesis	2.8491e-15	21.4445
c9173_g1_i1_385_1623	Cyp17a1	Steroid 17-alpha-hydroxylase/17,20 lyase	PATH:00140	Steroid hormone biosynthesis	2.8491e-15	21.4445
c13080_g1_i2_1280_11607	Cyp17a1	Steroid 17-alpha-hydroxylase/17,20 lyase	PATH:00140	Steroid hormone biosynthesis	2.8491e-15	21.4445
c7251_g2_i1_649_1029	Cyp21a1	Steroid 21-hydroxylase	PATH:00140	Steroid hormone biosynthesis	2.8491e-15	21.4445
c6200_g1_i1_1114_9587	Cyp11a1	Cytochrome P450, family 11, subfamily a, polypeptide 1	PATH:00140	Steroid hormone biosynthesis	2.8491e-15	21.4445
c15635_g1_i3_1096_7451	Cyp11a1	Cytochrome P450, family 11, subfamily a, polypeptide 1	PATH:00140	Steroid hormone biosynthesis	2.8491e-15	21.4445
Contig5047	Hsd3b6	3 beta-hydroxysteroid dehydrogenase/Delta 5-->4-isomerase type 6	PATH:00140	Steroid hormone biosynthesis	2.8491e-15	21.4445
c15635_g1_i2_1925_7450	Cyp11a1	Cytochrome P450, family 11, subfamily a, polypeptide 1	PATH:00140	Steroid hormone biosynthesis	2.8491e-15	21.4445
c13080_g1_i3_1400_11608	Cyp17a1	Steroid 17-alpha-hydroxylase/17,20 lyase	PATH:04913	Ovarian steroidogenesis	4.35039e-10	12.3976
c14604_g1_i2_911_7187	Cyp17a1	Steroid 17-alpha-hydroxylase/17,20 lyase	PATH:04913	Ovarian steroidogenesis	4.35039e-10	12.3976
Contig4746	Fshr	Follicle stimulating hormone receptor	PATH:04913	Ovarian steroidogenesis	4.35039e-10	12.3976
c8996_g1_i1_612_1570	Cyp11a1	Cytochrome P450, family 11, subfamily a, polypeptide 1	PATH:04913	Ovarian steroidogenesis	4.35039e-10	12.3976
c15635_g1_i1_770_7449	Cyp11a1	Cytochrome P450, family 11, subfamily a, polypeptide 1	PATH:04913	Ovarian steroidogenesis	4.35039e-10	12.3976
c5269_g1_i1_403_605	Pla2g4a	Cytosolic phospholipase A2	PATH:04913	Ovarian steroidogenesis	4.35039e-10	12.3976
c8996_g3_i2_1013_1573	Cyp11b2	Cytochrome P450 11B2, mitochondrial	PATH:04913	Ovarian steroidogenesis	4.35039e-10	12.3976
c9173_g1_i1_385_1623	Cyp17a1	Steroid 17-alpha-hydroxylase/17,20 lyase	PATH:04913	Ovarian steroidogenesis	4.35039e-10	12.3976
c13080_g1_i2_1280_11607	Cyp17a1	Steroid 17-alpha-hydroxylase/17,20 lyase	PATH:04913	Ovarian steroidogenesis	4.35039e-10	12.3976
c6200_g1_i1_1114_9587	Cyp11a1	Cytochrome P450, family 11, subfamily a, polypeptide 1	PATH:04913	Ovarian steroidogenesis	4.35039e-10	12.3976
c15635_g1_i3_1096_7451	Cyp11a1	Cytochrome P450, family 11, subfamily a, polypeptide 1	PATH:04913	Ovarian steroidogenesis	4.35039e-10	12.3976
Contig5047	Hsd3b6	3 beta-hydroxysteroid dehydrogenase/Delta 5-->4-isomerase type 6	PATH:04913	Ovarian steroidogenesis	4.35039e-10	12.3976
c15635_g1_i2_1925_7450	Cyp11a1	Cytochrome P450, family 11, subfamily a, polypeptide 1	PATH:04913	Ovarian steroidogenesis	4.35039e-10	12.3976
c437_g1_i1_396_50	Pck1	Putative uncharacterized protein	PATH:04964	Proximal tubule bicarbonate reclamation	2.34255e-06	10.7223
c12692_g2_i1_979_6716	Pck1	Putative uncharacterized protein	PATH:04964	Proximal tubule bicarbonate reclamation	2.34255e-06	10.7223
c8377_g3_i1_205_1376	Pck1	Putative uncharacterized protein	PATH:04964	Proximal tubule bicarbonate reclamation	2.34255e-06	10.7223
c3355_g1_i1_205_371	Pck1	Putative uncharacterized protein	PATH:04964	Proximal tubule bicarbonate reclamation	2.34255e-06	10.7223
c19998_g1_i1_257_13167	Slc4a4	Slc4a4 protein	PATH:04964	Proximal tubule bicarbonate reclamation	2.34255e-06	10.7223
Contig28572	Aqp1	Aquaporin-1	PATH:04964	Proximal tubule bicarbonate reclamation	2.34255e-06	10.7223
c7320_g1_i1_463_4923	Slc4a4	Slc4a4 protein	PATH:04964	Proximal tubule bicarbonate reclamation	2.34255e-06	10.7223
c6286_g1_i1_458_4631	Pck2	Pck2 protein	PATH:04964	Proximal tubule bicarbonate reclamation	2.34255e-06	10.7223
c8874_g1_i1_715_1537	Prlr	Prolactin receptor	PATH:04630	Jak-STAT signaling pathway	3.89049e-06	5.80572
c17608_g2_i1_2346_7912	Bcl2l1	Bcl-2-like protein 1	PATH:04630	Jak-STAT signaling pathway	3.89049e-06	5.80572
c11063_g3_i1_1584_2137	Tpo	Thyroid peroxidase	PATH:04630	Jak-STAT signaling pathway	3.89049e-06	5.80572
c18659_g8_i1_2415_8297	Tpo	Thyroid peroxidase	PATH:04630	Jak-STAT signaling pathway	3.89049e-06	5.80572
c7305_g1_i1_1592_9835	Tpo	Thyroid peroxidase	PATH:04630	Jak-STAT signaling pathway	3.89049e-06	5.80572
c7305_g2_i1_572_9836	Tpo	Thyroid peroxidase	PATH:04630	Jak-STAT signaling pathway	3.89049e-06	5.80572
c8874_g2_i1_1473_1538	Prlr	Prolactin receptor	PATH:04630	Jak-STAT signaling pathway	3.89049e-06	5.80572
Contig7742	Bcl2l1	Bcl-2-like protein 1	PATH:04630	Jak-STAT signaling pathway	3.89049e-06	5.80572
c13605_g1_i1_2258_2619	Bcl2l1	Bcl-2-like protein 1	PATH:04630	Jak-STAT signaling pathway	3.89049e-06	5.80572
c14967_g1_i5_2274_12000	Bcl2l1	Bcl-2-like protein 1	PATH:04630	Jak-STAT signaling pathway	3.89049e-06	5.80572
c11063_g1_i1_655_2136	Tpo	Thyroid peroxidase	PATH:04630	Jak-STAT signaling pathway	3.89049e-06	5.80572
c15533_g1_i1_3148_7414	Prlr	Prolactin receptor	PATH:04630	Jak-STAT signaling pathway	3.89049e-06	5.80572
c18549_g1_i1_1187_3688	Car8	Carbonic anhydrase-related protein	PATH:00910	Nitrogen metabolism	3.23208e-05	15.9969
c15229_g1_i2_1497_7331	Cth	Cystathionine gamma-lyase	PATH:00910	Nitrogen metabolism	3.23208e-05	15.9969
c11063_g3_i1_1584_2137	Tpo	Thyroid peroxidase	PATH:05320	Autoimmune thyroid disease	3.23208e-05	15.9969
c18659_g8_i1_2415_8297	Tpo	Thyroid peroxidase	PATH:05320	Autoimmune thyroid disease	3.23208e-05	15.9969
c20155_g1_i1_1240_8641	Car8	Carbonic anhydrase-related protein	PATH:00910	Nitrogen metabolism	3.23208e-05	15.9969
c3091_g1_i1_771_9168	Car8	Carbonic anhydrase-related protein	PATH:00910	Nitrogen metabolism	3.23208e-05	15.9969
c14337_g1_i1_1419_11870	Cth	Cystathionine gamma-lyase	PATH:00910	Nitrogen metabolism	3.23208e-05	15.9969
c7305_g1_i1_1592_9835	Tpo	Thyroid peroxidase	PATH:05320	Autoimmune thyroid disease	3.23208e-05	15.9969
c7305_g2_i1_572_9836	Tpo	Thyroid peroxidase	PATH:05320	Autoimmune thyroid disease	3.23208e-05	15.9969
c11063_g1_i1_655_2136	Tpo	Thyroid peroxidase	PATH:05320	Autoimmune thyroid disease	3.23208e-05	15.9969
c437_g1_i1_396_50	Pck1	Putative uncharacterized protein	PATH:01100	Metabolic pathways	0.000110733	2.06935
c13080_g1_i3_1400_11608	Cyp17a1	Steroid 17-alpha-hydroxylase/17,20 lyase	PATH:01100	Metabolic pathways	0.000110733	2.06935
Contig13209	Gm20594	predicted gene, 20594	PATH:01100	Metabolic pathways	0.000110733	2.06935
c14604_g1_i2_911_7187	Cyp17a1	Steroid 17-alpha-hydroxylase/17,20 lyase	PATH:01100	Metabolic pathways	0.000110733	2.06935
Contig3871	Akr1d1	3-oxo-5-beta-steroid 4-dehydrogenase	PATH:01100	Metabolic pathways	0.000110733	2.06935
c12692_g2_i1_979_6716	Pck1	Putative uncharacterized protein	PATH:01100	Metabolic pathways	0.000110733	2.06935
Contig21769	B3galt2	Beta-1,3-galactosyltransferase 2	PATH:01100	Metabolic pathways	0.000110733	2.06935
c8996_g1_i1_612_1570	Cyp11a1	Cytochrome P450, family 11, subfamily a, polypeptide 1	PATH:01100	Metabolic pathways	0.000110733	2.06935
c15229_g1_i2_1497_7331	Cth	Cystathionine gamma-lyase	PATH:01100	Metabolic pathways	0.000110733	2.06935
c15635_g1_i1_770_7449	Cyp11a1	Cytochrome P450, family 11, subfamily a, polypeptide 1	PATH:01100	Metabolic pathways	0.000110733	2.06935
Contig4265	Gnpda2	Glucosamine-6-phosphate isomerase 2	PATH:01100	Metabolic pathways	0.000110733	2.06935
Contig1345	Cox4i2	Cytochrome c oxidase subunit 4 isoform 2, mitochondrial	PATH:01100	Metabolic pathways	0.000110733	2.06935
c9631_g2_i1_226_1739	Impa1	Inositol monophosphatase 1	PATH:01100	Metabolic pathways	0.000110733	2.06935
c11063_g3_i1_1584_2137	Tpo	Thyroid peroxidase	PATH:01100	Metabolic pathways	0.000110733	2.06935
c8377_g3_i1_205_1376	Pck1	Putative uncharacterized protein	PATH:01100	Metabolic pathways	0.000110733	2.06935
c10364_g1_i1_466_10854	Cyp21a1	Steroid 21-hydroxylase	PATH:01100	Metabolic pathways	0.000110733	2.06935
c7858_g2_i1_224_9989	Trhde	Putative uncharacterized protein	PATH:01100	Metabolic pathways	0.000110733	2.06935
c18659_g8_i1_2415_8297	Tpo	Thyroid peroxidase	PATH:01100	Metabolic pathways	0.000110733	2.06935
c10563_g2_i1_448_5999	Cyp21a1	Steroid 21-hydroxylase	PATH:01100	Metabolic pathways	0.000110733	2.06935
c5269_g1_i1_403_605	Pla2g4a	Cytosolic phospholipase A2	PATH:01100	Metabolic pathways	0.000110733	2.06935
c10364_g2_i1_227_10855	LOC793249	Uncharacterized protein	PATH:01100	Metabolic pathways	0.000110733	2.06935
Contig3564	Alpl	Alkaline phosphatase, tissue-nonspecific isozyme	PATH:01100	Metabolic pathways	0.000110733	2.06935
c3355_g1_i1_205_371	Pck1	Putative uncharacterized protein	PATH:01100	Metabolic pathways	0.000110733	2.06935
c13429_g1_i1_539_11684	Gpt	Alanine aminotransferase 1	PATH:01100	Metabolic pathways	0.000110733	2.06935
c8996_g3_i2_1013_1573	Cyp11b2	Cytochrome P450 11B2, mitochondrial	PATH:01100	Metabolic pathways	0.000110733	2.06935
c9173_g1_i1_385_1623	Cyp17a1	Steroid 17-alpha-hydroxylase/17,20 lyase	PATH:01100	Metabolic pathways	0.000110733	2.06935
c13080_g1_i2_1280_11607	Cyp17a1	Steroid 17-alpha-hydroxylase/17,20 lyase	PATH:01100	Metabolic pathways	0.000110733	2.06935
c7251_g2_i1_649_1029	Cyp21a1	Steroid 21-hydroxylase	PATH:01100	Metabolic pathways	0.000110733	2.06935
c14337_g1_i1_1419_11870	Cth	Cystathionine gamma-lyase	PATH:01100	Metabolic pathways	0.000110733	2.06935
c7305_g1_i1_1592_9835	Tpo	Thyroid peroxidase	PATH:01100	Metabolic pathways	0.000110733	2.06935
c7305_g2_i1_572_9836	Tpo	Thyroid peroxidase	PATH:01100	Metabolic pathways	0.000110733	2.06935
c6200_g1_i1_1114_9587	Cyp11a1	Cytochrome P450, family 11, subfamily a, polypeptide 1	PATH:01100	Metabolic pathways	0.000110733	2.06935
c15635_g1_i3_1096_7451	Cyp11a1	Cytochrome P450, family 11, subfamily a, polypeptide 1	PATH:01100	Metabolic pathways	0.000110733	2.06935
c9631_g1_i1_580_1738	Impa1	Inositol monophosphatase 1	PATH:01100	Metabolic pathways	0.000110733	2.06935
Contig10456	Pnp2	Purine nucleoside phosphorylase	PATH:01100	Metabolic pathways	0.000110733	2.06935
Contig10457	Pnp2	Purine nucleoside phosphorylase	PATH:01100	Metabolic pathways	0.000110733	2.06935
c3315_g1_i1_230_4178	smpd3	sphingomyelin phosphodiesterase 3, neutral	PATH:01100	Metabolic pathways	0.000110733	2.06935
c11063_g1_i1_655_2136	Tpo	Thyroid peroxidase	PATH:01100	Metabolic pathways	0.000110733	2.06935
c6286_g1_i1_458_4631	Pck2	Pck2 protein	PATH:01100	Metabolic pathways	0.000110733	2.06935
Contig5047	Hsd3b6	3 beta-hydroxysteroid dehydrogenase/Delta 5-->4-isomerase type 6	PATH:01100	Metabolic pathways	0.000110733	2.06935
c15635_g1_i2_1925_7450	Cyp11a1	Cytochrome P450, family 11, subfamily a, polypeptide 1	PATH:01100	Metabolic pathways	0.000110733	2.06935
Contig5646	Papss2	Bifunctional 3'-phosphoadenosine 5'-phosphosulfate synthase 2	PATH:01100	Metabolic pathways	0.000110733	2.06935
c519_g1_i1_210_65	Slc2a1	Solute carrier family 2, facilitated glucose transporter member 1	PATH:04920	Adipocytokine signaling pathway	0.000213858	4.82502
c437_g1_i1_396_50	Pck1	Putative uncharacterized protein	PATH:04920	Adipocytokine signaling pathway	0.000213858	4.82502
c2117_g1_i1_228_4052	Prkcq	Protein kinase C theta type	PATH:04920	Adipocytokine signaling pathway	0.000213858	4.82502
c12692_g2_i1_979_6716	Pck1	Putative uncharacterized protein	PATH:04920	Adipocytokine signaling pathway	0.000213858	4.82502
c8377_g3_i1_205_1376	Pck1	Putative uncharacterized protein	PATH:04920	Adipocytokine signaling pathway	0.000213858	4.82502
c9507_g1_i1_203_5617	Slc2a1	Solute carrier family 2, facilitated glucose transporter member 1	PATH:04920	Adipocytokine signaling pathway	0.000213858	4.82502
c3355_g1_i1_205_371	Pck1	Putative uncharacterized protein	PATH:04920	Adipocytokine signaling pathway	0.000213858	4.82502
c9507_g2_i1_245_5618	Slc2a1	Solute carrier family 2, facilitated glucose transporter member 1	PATH:04920	Adipocytokine signaling pathway	0.000213858	4.82502
c6286_g1_i1_458_4631	Pck2	Pck2 protein	PATH:04920	Adipocytokine signaling pathway	0.000213858	4.82502
c11063_g3_i1_1584_2137	Tpo	Thyroid peroxidase	PATH:00350	Tyrosine metabolism	0.000442992	8.70009
c18659_g8_i1_2415_8297	Tpo	Thyroid peroxidase	PATH:00350	Tyrosine metabolism	0.000442992	8.70009
c7305_g1_i1_1592_9835	Tpo	Thyroid peroxidase	PATH:00350	Tyrosine metabolism	0.000442992	8.70009
c7305_g2_i1_572_9836	Tpo	Thyroid peroxidase	PATH:00350	Tyrosine metabolism	0.000442992	8.70009
c11063_g1_i1_655_2136	Tpo	Thyroid peroxidase	PATH:00350	Tyrosine metabolism	0.000442992	8.70009
c11063_g3_i1_1584_2137	Tpo	Thyroid peroxidase	PATH:04640	Hematopoietic cell lineage	0.000514053	6.53941
c7858_g2_i1_224_9989	Trhde	Putative uncharacterized protein	PATH:04640	Hematopoietic cell lineage	0.000514053	6.53941
c18659_g8_i1_2415_8297	Tpo	Thyroid peroxidase	PATH:04640	Hematopoietic cell lineage	0.000514053	6.53941
c7305_g1_i1_1592_9835	Tpo	Thyroid peroxidase	PATH:04640	Hematopoietic cell lineage	0.000514053	6.53941
c7305_g2_i1_572_9836	Tpo	Thyroid peroxidase	PATH:04640	Hematopoietic cell lineage	0.000514053	6.53941
c11063_g1_i1_655_2136	Tpo	Thyroid peroxidase	PATH:04640	Hematopoietic cell lineage	0.000514053	6.53941
c437_g1_i1_396_50	Pck1	Putative uncharacterized protein	PATH:00620	Pyruvate metabolism	0.000705256	6.13491
Contig3871	Akr1d1	3-oxo-5-beta-steroid 4-dehydrogenase	PATH:00620	Pyruvate metabolism	0.000705256	6.13491
c12692_g2_i1_979_6716	Pck1	Putative uncharacterized protein	PATH:00620	Pyruvate metabolism	0.000705256	6.13491
c8377_g3_i1_205_1376	Pck1	Putative uncharacterized protein	PATH:00620	Pyruvate metabolism	0.000705256	6.13491
c3355_g1_i1_205_371	Pck1	Putative uncharacterized protein	PATH:00620	Pyruvate metabolism	0.000705256	6.13491
c6286_g1_i1_458_4631	Pck2	Pck2 protein	PATH:00620	Pyruvate metabolism	0.000705256	6.13491
c437_g1_i1_396_50	Pck1	Putative uncharacterized protein	PATH:00020	Citrate cycle (TCA cycle)	0.00125962	6.79322
c12692_g2_i1_979_6716	Pck1	Putative uncharacterized protein	PATH:00020	Citrate cycle (TCA cycle)	0.00125962	6.79322
c8377_g3_i1_205_1376	Pck1	Putative uncharacterized protein	PATH:00020	Citrate cycle (TCA cycle)	0.00125962	6.79322
c3355_g1_i1_205_371	Pck1	Putative uncharacterized protein	PATH:00020	Citrate cycle (TCA cycle)	0.00125962	6.79322
c6286_g1_i1_458_4631	Pck2	Pck2 protein	PATH:00020	Citrate cycle (TCA cycle)	0.00125962	6.79322
c8874_g1_i1_715_1537	Prlr	Prolactin receptor	PATH:04060	Cytokine-cytokine receptor interaction	0.00163309	3.92796
c11063_g3_i1_1584_2137	Tpo	Thyroid peroxidase	PATH:04060	Cytokine-cytokine receptor interaction	0.00163309	3.92796
c18659_g8_i1_2415_8297	Tpo	Thyroid peroxidase	PATH:04060	Cytokine-cytokine receptor interaction	0.00163309	3.92796
c7305_g1_i1_1592_9835	Tpo	Thyroid peroxidase	PATH:04060	Cytokine-cytokine receptor interaction	0.00163309	3.92796
c7305_g2_i1_572_9836	Tpo	Thyroid peroxidase	PATH:04060	Cytokine-cytokine receptor interaction	0.00163309	3.92796
c8874_g2_i1_1473_1538	Prlr	Prolactin receptor	PATH:04060	Cytokine-cytokine receptor interaction	0.00163309	3.92796
c11063_g1_i1_655_2136	Tpo	Thyroid peroxidase	PATH:04060	Cytokine-cytokine receptor interaction	0.00163309	3.92796
c15533_g1_i1_3148_7414	Prlr	Prolactin receptor	PATH:04060	Cytokine-cytokine receptor interaction	0.00163309	3.92796
Contig23471	Col4a2	Collagen, type IV, alpha 2	PATH:04151	PI3K-Akt signaling pathway	0.00276082	2.24561
c437_g1_i1_396_50	Pck1	Putative uncharacterized protein	PATH:04151	PI3K-Akt signaling pathway	0.00276082	2.24561
Contig1464	Col4a1	Collagen alpha-1(IV) chain	PATH:04151	PI3K-Akt signaling pathway	0.00276082	2.24561
c8874_g1_i1_715_1537	Prlr	Prolactin receptor	PATH:04151	PI3K-Akt signaling pathway	0.00276082	2.24561
c12692_g2_i1_979_6716	Pck1	Putative uncharacterized protein	PATH:04151	PI3K-Akt signaling pathway	0.00276082	2.24561
c17608_g2_i1_2346_7912	Bcl2l1	Bcl-2-like protein 1	PATH:04151	PI3K-Akt signaling pathway	0.00276082	2.24561
c11523_g1_i1_286_11202	Thbs1	Thrombospondin-1	PATH:04151	PI3K-Akt signaling pathway	0.00276082	2.24561
c8377_g3_i1_205_1376	Pck1	Putative uncharacterized protein	PATH:04151	PI3K-Akt signaling pathway	0.00276082	2.24561
Contig1465	Col4a1	Collagen alpha-1(IV) chain	PATH:04151	PI3K-Akt signaling pathway	0.00276082	2.24561
c3355_g1_i1_205_371	Pck1	Putative uncharacterized protein	PATH:04151	PI3K-Akt signaling pathway	0.00276082	2.24561
c8271_g4_i1_437_1339	Thbs1	Thrombospondin-1	PATH:04151	PI3K-Akt signaling pathway	0.00276082	2.24561
c9606_g1_i1_279_1730	Thbs1	Thrombospondin-1	PATH:04151	PI3K-Akt signaling pathway	0.00276082	2.24561
c8874_g2_i1_1473_1538	Prlr	Prolactin receptor	PATH:04151	PI3K-Akt signaling pathway	0.00276082	2.24561
Contig7742	Bcl2l1	Bcl-2-like protein 1	PATH:04151	PI3K-Akt signaling pathway	0.00276082	2.24561
c13605_g1_i1_2258_2619	Bcl2l1	Bcl-2-like protein 1	PATH:04151	PI3K-Akt signaling pathway	0.00276082	2.24561
c14967_g1_i5_2274_12000	Bcl2l1	Bcl-2-like protein 1	PATH:04151	PI3K-Akt signaling pathway	0.00276082	2.24561
c6286_g1_i1_458_4631	Pck2	Pck2 protein	PATH:04151	PI3K-Akt signaling pathway	0.00276082	2.24561
c15533_g1_i1_3148_7414	Prlr	Prolactin receptor	PATH:04151	PI3K-Akt signaling pathway	0.00276082	2.24561
c519_g1_i1_210_65	Slc2a1	Solute carrier family 2, facilitated glucose transporter member 1	PATH:04976	Bile secretion	0.00319565	3.90038
c11614_g2_i1_242_6307	Abcg2	ATP-binding cassette sub-family G member 2	PATH:04976	Bile secretion	0.00319565	3.90038
c9507_g1_i1_203_5617	Slc2a1	Solute carrier family 2, facilitated glucose transporter member 1	PATH:04976	Bile secretion	0.00319565	3.90038
c19998_g1_i1_257_13167	Slc4a4	Slc4a4 protein	PATH:04976	Bile secretion	0.00319565	3.90038
Contig28572	Aqp1	Aquaporin-1	PATH:04976	Bile secretion	0.00319565	3.90038
c7320_g1_i1_463_4923	Slc4a4	Slc4a4 protein	PATH:04976	Bile secretion	0.00319565	3.90038
c9507_g2_i1_245_5618	Slc2a1	Solute carrier family 2, facilitated glucose transporter member 1	PATH:04976	Bile secretion	0.00319565	3.90038
c437_g1_i1_396_50	Pck1	Putative uncharacterized protein	PATH:03320	PPAR signaling pathway	0.00322478	4.47433
c12692_g2_i1_979_6716	Pck1	Putative uncharacterized protein	PATH:03320	PPAR signaling pathway	0.00322478	4.47433
c8377_g3_i1_205_1376	Pck1	Putative uncharacterized protein	PATH:03320	PPAR signaling pathway	0.00322478	4.47433
Contig5082	Lpl	Lipoprotein lipase	PATH:03320	PPAR signaling pathway	0.00322478	4.47433
c3355_g1_i1_205_371	Pck1	Putative uncharacterized protein	PATH:03320	PPAR signaling pathway	0.00322478	4.47433
c6286_g1_i1_458_4631	Pck2	Pck2 protein	PATH:03320	PPAR signaling pathway	0.00322478	4.47433
c8073_g3_i1_571_1286	Abcd2	Putative uncharacterized protein	PATH:02010	ABC transporters	0.0032695	5.39027
c11614_g2_i1_242_6307	Abcg2	ATP-binding cassette sub-family G member 2	PATH:02010	ABC transporters	0.0032695	5.39027
Contig7239	Abcd2	Putative uncharacterized protein	PATH:02010	ABC transporters	0.0032695	5.39027
c16810_g7_i1_1062_7717	Abcd2	Putative uncharacterized protein	PATH:02010	ABC transporters	0.0032695	5.39027
c8073_g1_i1_536_1285	Abcd2	Putative uncharacterized protein	PATH:02010	ABC transporters	0.0032695	5.39027
c13080_g1_i3_1400_11608	Cyp17a1	Steroid 17-alpha-hydroxylase/17,20 lyase	PATH:04917	Prolactin signaling pathway	0.00436713	3.67337
c14604_g1_i2_911_7187	Cyp17a1	Steroid 17-alpha-hydroxylase/17,20 lyase	PATH:04917	Prolactin signaling pathway	0.00436713	3.67337
c8874_g1_i1_715_1537	Prlr	Prolactin receptor	PATH:04917	Prolactin signaling pathway	0.00436713	3.67337
c9173_g1_i1_385_1623	Cyp17a1	Steroid 17-alpha-hydroxylase/17,20 lyase	PATH:04917	Prolactin signaling pathway	0.00436713	3.67337
c13080_g1_i2_1280_11607	Cyp17a1	Steroid 17-alpha-hydroxylase/17,20 lyase	PATH:04917	Prolactin signaling pathway	0.00436713	3.67337
c8874_g2_i1_1473_1538	Prlr	Prolactin receptor	PATH:04917	Prolactin signaling pathway	0.00436713	3.67337
c15533_g1_i1_3148_7414	Prlr	Prolactin receptor	PATH:04917	Prolactin signaling pathway	0.00436713	3.67337
c437_g1_i1_396_50	Pck1	Putative uncharacterized protein	PATH:00010	Glycolysis / Gluconeogenesis	0.00879612	4.20259
c12692_g2_i1_979_6716	Pck1	Putative uncharacterized protein	PATH:00010	Glycolysis / Gluconeogenesis	0.00879612	4.20259
c8377_g3_i1_205_1376	Pck1	Putative uncharacterized protein	PATH:00010	Glycolysis / Gluconeogenesis	0.00879612	4.20259
c3355_g1_i1_205_371	Pck1	Putative uncharacterized protein	PATH:00010	Glycolysis / Gluconeogenesis	0.00879612	4.20259
c6286_g1_i1_458_4631	Pck2	Pck2 protein	PATH:00010	Glycolysis / Gluconeogenesis	0.00879612	4.20259
Contig23471	Col4a2	Collagen, type IV, alpha 2	PATH:05222	Small cell lung cancer	0.0287607	2.48841
Contig1464	Col4a1	Collagen alpha-1(IV) chain	PATH:05222	Small cell lung cancer	0.0287607	2.48841
c17608_g2_i1_2346_7912	Bcl2l1	Bcl-2-like protein 1	PATH:05222	Small cell lung cancer	0.0287607	2.48841
Contig1465	Col4a1	Collagen alpha-1(IV) chain	PATH:05222	Small cell lung cancer	0.0287607	2.48841
Contig7742	Bcl2l1	Bcl-2-like protein 1	PATH:05222	Small cell lung cancer	0.0287607	2.48841
c13605_g1_i1_2258_2619	Bcl2l1	Bcl-2-like protein 1	PATH:05222	Small cell lung cancer	0.0287607	2.48841
c14967_g1_i5_2274_12000	Bcl2l1	Bcl-2-like protein 1	PATH:05222	Small cell lung cancer	0.0287607	2.48841
Contig9341	Pld3	Phospholipase D3	PATH:00565	Ether lipid metabolism	0.0331555	4.50823
c5269_g1_i1_403_605	Pla2g4a	Cytosolic phospholipase A2	PATH:00565	Ether lipid metabolism	0.0331555	4.50823
Contig9342	Pld3	Phospholipase D3	PATH:00565	Ether lipid metabolism	0.0331555	4.50823
c15229_g1_i2_1497_7331	Cth	Cystathionine gamma-lyase	PATH:00450	Selenoamino acid metabolism	0.0356331	4.37563
c11523_g1_i1_286_11202	Thbs1	Thrombospondin-1	PATH:05144	Malaria	0.0356331	4.37563
c8271_g4_i1_437_1339	Thbs1	Thrombospondin-1	PATH:05144	Malaria	0.0356331	4.37563
c14337_g1_i1_1419_11870	Cth	Cystathionine gamma-lyase	PATH:00450	Selenoamino acid metabolism	0.0356331	4.37563
c9606_g1_i1_279_1730	Thbs1	Thrombospondin-1	PATH:05144	Malaria	0.0356331	4.37563
Contig5646	Papss2	Bifunctional 3'-phosphoadenosine 5'-phosphosulfate synthase 2	PATH:00450	Selenoamino acid metabolism	0.0356331	4.37563
Contig23471	Col4a2	Collagen, type IV, alpha 2	PATH:04974	Protein digestion and absorption	0.0374596	2.5431
Contig1464	Col4a1	Collagen alpha-1(IV) chain	PATH:04974	Protein digestion and absorption	0.0374596	2.5431
Contig5678	Slc38a2	Putative uncharacterized protein	PATH:04974	Protein digestion and absorption	0.0374596	2.5431
Contig1465	Col4a1	Collagen alpha-1(IV) chain	PATH:04974	Protein digestion and absorption	0.0374596	2.5431
c7534_g1_i1_400_4982	Slc1a5	Neutral amino acid transporter B(0)	PATH:04974	Protein digestion and absorption	0.0374596	2.5431
c5554_g1_i1_458_649	Pga5	Protein Pga5	PATH:04974	Protein digestion and absorption	0.0374596	2.5431
c2117_g1_i1_228_4052	Prkcq	Protein kinase C theta type	PATH:04064	NF-kappa B signaling pathway	0.0464848	2.66616
c17608_g2_i1_2346_7912	Bcl2l1	Bcl-2-like protein 1	PATH:04064	NF-kappa B signaling pathway	0.0464848	2.66616
Contig7742	Bcl2l1	Bcl-2-like protein 1	PATH:04064	NF-kappa B signaling pathway	0.0464848	2.66616
c13605_g1_i1_2258_2619	Bcl2l1	Bcl-2-like protein 1	PATH:04064	NF-kappa B signaling pathway	0.0464848	2.66616
c14967_g1_i5_2274_12000	Bcl2l1	Bcl-2-like protein 1	PATH:04064	NF-kappa B signaling pathway	0.0464848	2.66616
c11063_g3_i1_1584_2137	Tpo	Thyroid peroxidase	PATH:04918	Thyroid hormone synthesis	0.0499534	2.61003
c18659_g8_i1_2415_8297	Tpo	Thyroid peroxidase	PATH:04918	Thyroid hormone synthesis	0.0499534	2.61003
c7305_g1_i1_1592_9835	Tpo	Thyroid peroxidase	PATH:04918	Thyroid hormone synthesis	0.0499534	2.61003
c7305_g2_i1_572_9836	Tpo	Thyroid peroxidase	PATH:04918	Thyroid hormone synthesis	0.0499534	2.61003
c11063_g1_i1_655_2136	Tpo	Thyroid peroxidase	PATH:04918	Thyroid hormone synthesis	0.0499534	2.61003
Contig9341	Pld3	Phospholipase D3	PATH:00564	Glycerophospholipid metabolism	0.0535686	2.55621
c5269_g1_i1_403_605	Pla2g4a	Cytosolic phospholipase A2	PATH:00564	Glycerophospholipid metabolism	0.0535686	2.55621
Contig5998	Gpd1	Glycerol-3-phosphate dehydrogenase [NAD(+)], cytoplasmic	PATH:00564	Glycerophospholipid metabolism	0.0535686	2.55621
Contig5997	Gpd1	Glycerol-3-phosphate dehydrogenase [NAD(+)], cytoplasmic	PATH:00564	Glycerophospholipid metabolism	0.0535686	2.55621
Contig9342	Pld3	Phospholipase D3	PATH:00564	Glycerophospholipid metabolism	0.0535686	2.55621
c11523_g1_i1_286_11202	Thbs1	Thrombospondin-1	PATH:05219	Bladder cancer	0.0539438	3.67337
c8271_g4_i1_437_1339	Thbs1	Thrombospondin-1	PATH:05219	Bladder cancer	0.0539438	3.67337
c9606_g1_i1_279_1730	Thbs1	Thrombospondin-1	PATH:05219	Bladder cancer	0.0539438	3.67337
c8073_g3_i1_571_1286	Abcd2	Putative uncharacterized protein	PATH:04146	Peroxisome	0.0671625	2.71729
Contig7239	Abcd2	Putative uncharacterized protein	PATH:04146	Peroxisome	0.0671625	2.71729
c16810_g7_i1_1062_7717	Abcd2	Putative uncharacterized protein	PATH:04146	Peroxisome	0.0671625	2.71729
c8073_g1_i1_536_1285	Abcd2	Putative uncharacterized protein	PATH:04146	Peroxisome	0.0671625	2.71729
c17608_g2_i1_2346_7912	Bcl2l1	Bcl-2-like protein 1	PATH:05014	Amyotrophic lateral sclerosis (ALS)	0.0724041	2.64483
Contig7742	Bcl2l1	Bcl-2-like protein 1	PATH:05014	Amyotrophic lateral sclerosis (ALS)	0.0724041	2.64483
c13605_g1_i1_2258_2619	Bcl2l1	Bcl-2-like protein 1	PATH:05014	Amyotrophic lateral sclerosis (ALS)	0.0724041	2.64483
c14967_g1_i5_2274_12000	Bcl2l1	Bcl-2-like protein 1	PATH:05014	Amyotrophic lateral sclerosis (ALS)	0.0724041	2.64483
c8874_g1_i1_715_1537	Prlr	Prolactin receptor	PATH:04080	Neuroactive ligand-receptor interaction	0.099342	1.9511
Contig4746	Fshr	Follicle stimulating hormone receptor	PATH:04080	Neuroactive ligand-receptor interaction	0.099342	1.9511
c8796_g1_i1_310_10308	Glrb	Glycine receptor beta subunit	PATH:04080	Neuroactive ligand-receptor interaction	0.099342	1.9511
c2383_g1_i1_512_254	Prlhr	Prolactin-releasing peptide receptor	PATH:04080	Neuroactive ligand-receptor interaction	0.099342	1.9511
c8874_g2_i1_1473_1538	Prlr	Prolactin receptor	PATH:04080	Neuroactive ligand-receptor interaction	0.099342	1.9511
c15533_g1_i1_3148_7414	Prlr	Prolactin receptor	PATH:04080	Neuroactive ligand-receptor interaction	0.099342	1.9511
Contig10456	Pnp2	Purine nucleoside phosphorylase	PATH:00760	Nicotinate and nicotinamide metabolism	0.106517	3.74268
Contig10457	Pnp2	Purine nucleoside phosphorylase	PATH:00760	Nicotinate and nicotinamide metabolism	0.106517	3.74268
Contig5671	Nr5a2	Nuclear receptor subfamily 5 group A member 2	PATH:04950	Maturity onset diabetes of the young	0.114285	9.01646
Contig23471	Col4a2	Collagen, type IV, alpha 2	PATH:04512	ECM-receptor interaction	0.119168	1.84809
Contig1464	Col4a1	Collagen alpha-1(IV) chain	PATH:04512	ECM-receptor interaction	0.119168	1.84809
c11523_g1_i1_286_11202	Thbs1	Thrombospondin-1	PATH:04512	ECM-receptor interaction	0.119168	1.84809
Contig1465	Col4a1	Collagen alpha-1(IV) chain	PATH:04512	ECM-receptor interaction	0.119168	1.84809
c8271_g4_i1_437_1339	Thbs1	Thrombospondin-1	PATH:04512	ECM-receptor interaction	0.119168	1.84809
c9606_g1_i1_279_1730	Thbs1	Thrombospondin-1	PATH:04512	ECM-receptor interaction	0.119168	1.84809
c15229_g1_i2_1497_7331	Cth	Cystathionine gamma-lyase	PATH:00260	Glycine, serine and threonine metabolism	0.122905	3.42004
c14337_g1_i1_1419_11870	Cth	Cystathionine gamma-lyase	PATH:00260	Glycine, serine and threonine metabolism	0.122905	3.42004
c15229_g1_i2_1497_7331	Cth	Cystathionine gamma-lyase	PATH:00270	Cysteine and methionine metabolism	0.139842	3.1486
c14337_g1_i1_1419_11870	Cth	Cystathionine gamma-lyase	PATH:00270	Cysteine and methionine metabolism	0.139842	3.1486
c17608_g2_i1_2346_7912	Bcl2l1	Bcl-2-like protein 1	PATH:05145	Toxoplasmosis	0.148697	1.83669
c5269_g1_i1_403_605	Pla2g4a	Cytosolic phospholipase A2	PATH:05145	Toxoplasmosis	0.148697	1.83669
Contig7742	Bcl2l1	Bcl-2-like protein 1	PATH:05145	Toxoplasmosis	0.148697	1.83669
c13605_g1_i1_2258_2619	Bcl2l1	Bcl-2-like protein 1	PATH:05145	Toxoplasmosis	0.148697	1.83669
c14967_g1_i5_2274_12000	Bcl2l1	Bcl-2-like protein 1	PATH:05145	Toxoplasmosis	0.148697	1.83669
c17608_g2_i1_2346_7912	Bcl2l1	Bcl-2-like protein 1	PATH:05212	Pancreatic cancer	0.155204	1.97375
Contig7742	Bcl2l1	Bcl-2-like protein 1	PATH:05212	Pancreatic cancer	0.155204	1.97375
c13605_g1_i1_2258_2619	Bcl2l1	Bcl-2-like protein 1	PATH:05212	Pancreatic cancer	0.155204	1.97375
c14967_g1_i5_2274_12000	Bcl2l1	Bcl-2-like protein 1	PATH:05212	Pancreatic cancer	0.155204	1.97375
c5269_g1_i1_403_605	Pla2g4a	Cytosolic phospholipase A2	PATH:00592	alpha-Linolenic acid metabolism	0.157928	6.19881
c17608_g2_i1_2346_7912	Bcl2l1	Bcl-2-like protein 1	PATH:04210	Apoptosis	0.166608	1.91654
Contig7742	Bcl2l1	Bcl-2-like protein 1	PATH:04210	Apoptosis	0.166608	1.91654
c13605_g1_i1_2258_2619	Bcl2l1	Bcl-2-like protein 1	PATH:04210	Apoptosis	0.166608	1.91654
c14967_g1_i5_2274_12000	Bcl2l1	Bcl-2-like protein 1	PATH:04210	Apoptosis	0.166608	1.91654
c15229_g1_i2_1497_7331	Cth	Cystathionine gamma-lyase	PATH:01230	Biosynthesis of amino acids	0.171368	2.15611
c11523_g1_i1_286_11202	Thbs1	Thrombospondin-1	PATH:04115	p53 signaling pathway	0.171368	2.15611
c8271_g4_i1_437_1339	Thbs1	Thrombospondin-1	PATH:04115	p53 signaling pathway	0.171368	2.15611
c13429_g1_i1_539_11684	Gpt	Alanine aminotransferase 1	PATH:01230	Biosynthesis of amino acids	0.171368	2.15611
c14337_g1_i1_1419_11870	Cth	Cystathionine gamma-lyase	PATH:01230	Biosynthesis of amino acids	0.171368	2.15611
c9606_g1_i1_279_1730	Thbs1	Thrombospondin-1	PATH:04115	p53 signaling pathway	0.171368	2.15611
c17608_g2_i1_2346_7912	Bcl2l1	Bcl-2-like protein 1	PATH:05220	Chronic myeloid leukemia	0.172417	1.88916
Contig7742	Bcl2l1	Bcl-2-like protein 1	PATH:05220	Chronic myeloid leukemia	0.172417	1.88916
c13605_g1_i1_2258_2619	Bcl2l1	Bcl-2-like protein 1	PATH:05220	Chronic myeloid leukemia	0.172417	1.88916
c14967_g1_i5_2274_12000	Bcl2l1	Bcl-2-like protein 1	PATH:05220	Chronic myeloid leukemia	0.172417	1.88916
Contig5646	Papss2	Bifunctional 3'-phosphoadenosine 5'-phosphosulfate synthase 2	PATH:00920	Sulfur metabolism	0.183066	5.22005
c519_g1_i1_210_65	Slc2a1	Solute carrier family 2, facilitated glucose transporter member 1	PATH:04068	FoxO signaling pathway	0.187164	1.59969
c437_g1_i1_396_50	Pck1	Putative uncharacterized protein	PATH:04068	FoxO signaling pathway	0.187164	1.59969
c12692_g2_i1_979_6716	Pck1	Putative uncharacterized protein	PATH:04068	FoxO signaling pathway	0.187164	1.59969
c8377_g3_i1_205_1376	Pck1	Putative uncharacterized protein	PATH:04068	FoxO signaling pathway	0.187164	1.59969
c3355_g1_i1_205_371	Pck1	Putative uncharacterized protein	PATH:04068	FoxO signaling pathway	0.187164	1.59969
c6286_g1_i1_458_4631	Pck2	Pck2 protein	PATH:04068	FoxO signaling pathway	0.187164	1.59969
c11523_g1_i1_286_11202	Thbs1	Thrombospondin-1	PATH:04350	TGF-beta signaling pathway	0.188228	1.81984
Contig11658	Nog	Noggin	PATH:04350	TGF-beta signaling pathway	0.188228	1.81984
c8271_g4_i1_437_1339	Thbs1	Thrombospondin-1	PATH:04350	TGF-beta signaling pathway	0.188228	1.81984
c9606_g1_i1_279_1730	Thbs1	Thrombospondin-1	PATH:04350	TGF-beta signaling pathway	0.188228	1.81984
Contig3564	Alpl	Alkaline phosphatase, tissue-nonspecific isozyme	PATH:00790	Folate biosynthesis	0.191276	4.95905
c519_g1_i1_210_65	Slc2a1	Solute carrier family 2, facilitated glucose transporter member 1	PATH:04910	Insulin signaling pathway	0.197679	1.57015
c437_g1_i1_396_50	Pck1	Putative uncharacterized protein	PATH:04910	Insulin signaling pathway	0.197679	1.57015
c12692_g2_i1_979_6716	Pck1	Putative uncharacterized protein	PATH:04910	Insulin signaling pathway	0.197679	1.57015
c8377_g3_i1_205_1376	Pck1	Putative uncharacterized protein	PATH:04910	Insulin signaling pathway	0.197679	1.57015
c3355_g1_i1_205_371	Pck1	Putative uncharacterized protein	PATH:04910	Insulin signaling pathway	0.197679	1.57015
c6286_g1_i1_458_4631	Pck2	Pck2 protein	PATH:04910	Insulin signaling pathway	0.197679	1.57015
c8658_g2_i1_386_5288	Gmpr	GMP reductase 1	PATH:00230	Purine metabolism	0.213714	1.60487
Contig10456	Pnp2	Purine nucleoside phosphorylase	PATH:00230	Purine metabolism	0.213714	1.60487
Contig10457	Pnp2	Purine nucleoside phosphorylase	PATH:00230	Purine metabolism	0.213714	1.60487
Contig4482	Gmpr	GMP reductase 1	PATH:00230	Purine metabolism	0.213714	1.60487
Contig5646	Papss2	Bifunctional 3'-phosphoadenosine 5'-phosphosulfate synthase 2	PATH:00230	Purine metabolism	0.213714	1.60487
c5269_g1_i1_403_605	Pla2g4a	Cytosolic phospholipase A2	PATH:00591	Linoleic acid metabolism	0.223292	4.13254
c519_g1_i1_210_65	Slc2a1	Solute carrier family 2, facilitated glucose transporter member 1	PATH:05200	Pathways in cancer	0.22604	1.3321
Contig23471	Col4a2	Collagen, type IV, alpha 2	PATH:05200	Pathways in cancer	0.22604	1.3321
Contig1464	Col4a1	Collagen alpha-1(IV) chain	PATH:05200	Pathways in cancer	0.22604	1.3321
c9279_g1_i1_206_5518	Zbtb16	Zbtb16 protein	PATH:05200	Pathways in cancer	0.22604	1.3321
c17608_g2_i1_2346_7912	Bcl2l1	Bcl-2-like protein 1	PATH:05200	Pathways in cancer	0.22604	1.3321
Contig1465	Col4a1	Collagen alpha-1(IV) chain	PATH:05200	Pathways in cancer	0.22604	1.3321
c9507_g1_i1_203_5617	Slc2a1	Solute carrier family 2, facilitated glucose transporter member 1	PATH:05200	Pathways in cancer	0.22604	1.3321
c9507_g2_i1_245_5618	Slc2a1	Solute carrier family 2, facilitated glucose transporter member 1	PATH:05200	Pathways in cancer	0.22604	1.3321
Contig7742	Bcl2l1	Bcl-2-like protein 1	PATH:05200	Pathways in cancer	0.22604	1.3321
c13605_g1_i1_2258_2619	Bcl2l1	Bcl-2-like protein 1	PATH:05200	Pathways in cancer	0.22604	1.3321
c14967_g1_i5_2274_12000	Bcl2l1	Bcl-2-like protein 1	PATH:05200	Pathways in cancer	0.22604	1.3321
c9279_g1_i1_206_5518	Zbtb16	Zbtb16 protein	PATH:05202	Transcriptional misregulation in cancer	0.232007	1.48401
c17608_g2_i1_2346_7912	Bcl2l1	Bcl-2-like protein 1	PATH:05202	Transcriptional misregulation in cancer	0.232007	1.48401
Contig5390	Mycn	N-myc proto-oncogene protein	PATH:05202	Transcriptional misregulation in cancer	0.232007	1.48401
Contig7742	Bcl2l1	Bcl-2-like protein 1	PATH:05202	Transcriptional misregulation in cancer	0.232007	1.48401
c13605_g1_i1_2258_2619	Bcl2l1	Bcl-2-like protein 1	PATH:05202	Transcriptional misregulation in cancer	0.232007	1.48401
c14967_g1_i5_2274_12000	Bcl2l1	Bcl-2-like protein 1	PATH:05202	Transcriptional misregulation in cancer	0.232007	1.48401
Contig3871	Akr1d1	3-oxo-5-beta-steroid 4-dehydrogenase	PATH:00120	Primary bile acid biosynthesis	0.246463	3.67337
c519_g1_i1_210_65	Slc2a1	Solute carrier family 2, facilitated glucose transporter member 1	PATH:05166	HTLV-I infection	0.308623	1.2977
c17608_g2_i1_2346_7912	Bcl2l1	Bcl-2-like protein 1	PATH:05166	HTLV-I infection	0.308623	1.2977
c9507_g1_i1_203_5617	Slc2a1	Solute carrier family 2, facilitated glucose transporter member 1	PATH:05166	HTLV-I infection	0.308623	1.2977
c9507_g2_i1_245_5618	Slc2a1	Solute carrier family 2, facilitated glucose transporter member 1	PATH:05166	HTLV-I infection	0.308623	1.2977
Contig7742	Bcl2l1	Bcl-2-like protein 1	PATH:05166	HTLV-I infection	0.308623	1.2977
c13605_g1_i1_2258_2619	Bcl2l1	Bcl-2-like protein 1	PATH:05166	HTLV-I infection	0.308623	1.2977
c14967_g1_i5_2274_12000	Bcl2l1	Bcl-2-like protein 1	PATH:05166	HTLV-I infection	0.308623	1.2977
Contig3871	Akr1d1	3-oxo-5-beta-steroid 4-dehydrogenase	PATH:00561	Glycerolipid metabolism	0.311057	1.80329
Contig5082	Lpl	Lipoprotein lipase	PATH:00561	Glycerolipid metabolism	0.311057	1.80329
Contig21769	B3galt2	Beta-1,3-galactosyltransferase 2	PATH:00601	Glycosphingolipid biosynthesis - lacto and neolacto series	0.325619	2.61003
Contig3871	Akr1d1	3-oxo-5-beta-steroid 4-dehydrogenase	PATH:00040	Pentose and glucuronate interconversions	0.332385	2.5431
c7858_g2_i1_224_9989	Trhde	Putative uncharacterized protein	PATH:04614	Renin-angiotensin system	0.332385	2.5431
Contig6702	Hs3st1	Heparan sulfate glucosamine 3-O-sulfotransferase 1	PATH:00534	Glycosaminoglycan biosynthesis - heparan sulfate / heparin	0.339083	2.47953
c519_g1_i1_210_65	Slc2a1	Solute carrier family 2, facilitated glucose transporter member 1	PATH:04911	Insulin secretion	0.345948	1.45854
c9507_g1_i1_203_5617	Slc2a1	Solute carrier family 2, facilitated glucose transporter member 1	PATH:04911	Insulin secretion	0.345948	1.45854
c9507_g2_i1_245_5618	Slc2a1	Solute carrier family 2, facilitated glucose transporter member 1	PATH:04911	Insulin secretion	0.345948	1.45854
c13429_g1_i1_539_11684	Gpt	Alanine aminotransferase 1	PATH:01210	2-Oxocarboxylic acid metabolism	0.365204	2.25411
c15816_g1_i1_1193_7501	Ppp1r1a	Putative uncharacterized protein	PATH:04720	Long-term potentiation	0.370262	1.39692
c15148_g1_i1_1200_12049	Ppp1r1a	Putative uncharacterized protein	PATH:04720	Long-term potentiation	0.370262	1.39692
c12849_g1_i1_719_2485	Ppp1r1a	Putative uncharacterized protein	PATH:04720	Long-term potentiation	0.370262	1.39692
c5269_g1_i1_403_605	Pla2g4a	Cytosolic phospholipase A2	PATH:00590	Arachidonic acid metabolism	0.396396	2.0241
c519_g1_i1_210_65	Slc2a1	Solute carrier family 2, facilitated glucose transporter member 1	PATH:05211	Renal cell carcinoma	0.402367	1.32241
c9507_g1_i1_203_5617	Slc2a1	Solute carrier family 2, facilitated glucose transporter member 1	PATH:05211	Renal cell carcinoma	0.402367	1.32241
c9507_g2_i1_245_5618	Slc2a1	Solute carrier family 2, facilitated glucose transporter member 1	PATH:05211	Renal cell carcinoma	0.402367	1.32241
c5269_g1_i1_403_605	Pla2g4a	Cytosolic phospholipase A2	PATH:04975	Fat digestion and absorption	0.414365	1.90733
Contig3871	Akr1d1	3-oxo-5-beta-steroid 4-dehydrogenase	PATH:00052	Galactose metabolism	0.426044	1.83669
c519_g1_i1_210_65	Slc2a1	Solute carrier family 2, facilitated glucose transporter member 1	PATH:04919	Thyroid hormone signaling pathway	0.426652	1.17792
c9507_g1_i1_203_5617	Slc2a1	Solute carrier family 2, facilitated glucose transporter member 1	PATH:04919	Thyroid hormone signaling pathway	0.426652	1.17792
c9507_g2_i1_245_5618	Slc2a1	Solute carrier family 2, facilitated glucose transporter member 1	PATH:04919	Thyroid hormone signaling pathway	0.426652	1.17792
Contig4312	Tbc1d4	TBC1 domain family member 4	PATH:04919	Thyroid hormone signaling pathway	0.426652	1.17792
c9322_g1_i2_971_1656	Tbc1d4	TBC1 domain family member 4	PATH:04919	Thyroid hormone signaling pathway	0.426652	1.17792
c5269_g1_i1_403_605	Pla2g4a	Cytosolic phospholipase A2	PATH:04972	Pancreatic secretion	0.441748	1.23976
c19998_g1_i1_257_13167	Slc4a4	Slc4a4 protein	PATH:04972	Pancreatic secretion	0.441748	1.23976
c7320_g1_i1_463_4923	Slc4a4	Slc4a4 protein	PATH:04972	Pancreatic secretion	0.441748	1.23976
c13429_g1_i1_539_11684	Gpt	Alanine aminotransferase 1	PATH:00250	Alanine, aspartate and glutamate metabolism	0.481007	1.5497
Contig10456	Pnp2	Purine nucleoside phosphorylase	PATH:00240	Pyrimidine metabolism	0.481416	1.24756
Contig10457	Pnp2	Purine nucleoside phosphorylase	PATH:00240	Pyrimidine metabolism	0.481416	1.24756
c17608_g2_i1_2346_7912	Bcl2l1	Bcl-2-like protein 1	PATH:04014	Ras signaling pathway	0.490876	1.0899
c5269_g1_i1_403_605	Pla2g4a	Cytosolic phospholipase A2	PATH:04014	Ras signaling pathway	0.490876	1.0899
Contig7742	Bcl2l1	Bcl-2-like protein 1	PATH:04014	Ras signaling pathway	0.490876	1.0899
c13605_g1_i1_2258_2619	Bcl2l1	Bcl-2-like protein 1	PATH:04014	Ras signaling pathway	0.490876	1.0899
c14967_g1_i5_2274_12000	Bcl2l1	Bcl-2-like protein 1	PATH:04014	Ras signaling pathway	0.490876	1.0899
c11073_g4_i1_357_11052	Srgap1	SLIT-ROBO Rho GTPase-activating protein 1	PATH:04360	Axon guidance	0.498258	1.0804
Contig6469	Sema7a	Semaphorin-7A	PATH:04360	Axon guidance	0.498258	1.0804
c10761_g2_i1_254_2046	Rnd1	Rho-related GTP-binding protein Rho6	PATH:04360	Axon guidance	0.498258	1.0804
c10379_g1_i1_248_5948	Rnd1	Rho-related GTP-binding protein Rho6	PATH:04360	Axon guidance	0.498258	1.0804
c10379_g3_i1_618_5950	Rnd1	Rho-related GTP-binding protein Rho6	PATH:04360	Axon guidance	0.498258	1.0804
Contig3860	Jam2	Junctional adhesion molecule B	PATH:05120	Epithelial cell signaling in Helicobacter pylori infection	0.51291	1.17374
Contig3859	Jam2	Junctional adhesion molecule B	PATH:05120	Epithelial cell signaling in Helicobacter pylori infection	0.51291	1.17374
Contig13209	Gm20594	predicted gene, 20594	PATH:04260	Cardiac muscle contraction	0.519052	1.16001
Contig1345	Cox4i2	Cytochrome c oxidase subunit 4 isoform 2, mitochondrial	PATH:04260	Cardiac muscle contraction	0.519052	1.16001
Contig13209	Gm20594	predicted gene, 20594	PATH:00190	Oxidative phosphorylation	0.525142	1.1466
Contig1345	Cox4i2	Cytochrome c oxidase subunit 4 isoform 2, mitochondrial	PATH:00190	Oxidative phosphorylation	0.525142	1.1466
c519_g1_i1_210_65	Slc2a1	Solute carrier family 2, facilitated glucose transporter member 1	PATH:04066	HIF-1 signaling pathway	0.550092	1.04769
c9507_g1_i1_203_5617	Slc2a1	Solute carrier family 2, facilitated glucose transporter member 1	PATH:04066	HIF-1 signaling pathway	0.550092	1.04769
c9507_g2_i1_245_5618	Slc2a1	Solute carrier family 2, facilitated glucose transporter member 1	PATH:04066	HIF-1 signaling pathway	0.550092	1.04769
c11523_g1_i1_286_11202	Thbs1	Thrombospondin-1	PATH:04145	Phagosome	0.55471	1.04036
c8271_g4_i1_437_1339	Thbs1	Thrombospondin-1	PATH:04145	Phagosome	0.55471	1.04036
c9606_g1_i1_279_1730	Thbs1	Thrombospondin-1	PATH:04145	Phagosome	0.55471	1.04036
Contig23471	Col4a2	Collagen, type IV, alpha 2	PATH:05146	Amoebiasis	0.557008	1.03674
Contig1464	Col4a1	Collagen alpha-1(IV) chain	PATH:05146	Amoebiasis	0.557008	1.03674
Contig1465	Col4a1	Collagen alpha-1(IV) chain	PATH:05146	Amoebiasis	0.557008	1.03674
Contig4265	Gnpda2	Glucosamine-6-phosphate isomerase 2	PATH:00520	Amino sugar and nucleotide sugar metabolism	0.583979	1.15327
c9631_g2_i1_226_1739	Impa1	Inositol monophosphatase 1	PATH:00562	Inositol phosphate metabolism	0.588548	1.01724
c9631_g1_i1_580_1738	Impa1	Inositol monophosphatase 1	PATH:00562	Inositol phosphate metabolism	0.588548	1.01724
c3315_g1_i1_230_4178	smpd3	sphingomyelin phosphodiesterase 3, neutral	PATH:00600	Sphingolipid metabolism	0.596325	1.11439
Contig3871	Akr1d1	3-oxo-5-beta-steroid 4-dehydrogenase	PATH:00051	Fructose and mannose metabolism	0.600358	1.10201
c7858_g2_i1_224_9989	Trhde	Putative uncharacterized protein	PATH:00480	Glutathione metabolism	0.60435	1.0899
c12606_g4_i2_1155_6689	Yap1	Yorkie homolog	PATH:04390	Hippo signaling pathway	0.665902	0.877708
c15614_g8_i1_358_12128	Tead4	Transcriptional enhancer factor TEF-3	PATH:04390	Hippo signaling pathway	0.665902	0.877708
c15614_g2_i1_213_12126	Tead4	Transcriptional enhancer factor TEF-3	PATH:04390	Hippo signaling pathway	0.665902	0.877708
Contig3860	Jam2	Junctional adhesion molecule B	PATH:04514	Cell adhesion molecules (CAMs)	0.66898	0.873842
Contig3859	Jam2	Junctional adhesion molecule B	PATH:04514	Cell adhesion molecules (CAMs)	0.66898	0.873842
Contig11376	Marcks	Myristoylated alanine-rich C-kinase substrate	PATH:05206	MicroRNAs in cancer	0.681907	0.862444
c11523_g1_i1_286_11202	Thbs1	Thrombospondin-1	PATH:05206	MicroRNAs in cancer	0.681907	0.862444
c8271_g4_i1_437_1339	Thbs1	Thrombospondin-1	PATH:05206	MicroRNAs in cancer	0.681907	0.862444
c9606_g1_i1_279_1730	Thbs1	Thrombospondin-1	PATH:05206	MicroRNAs in cancer	0.681907	0.862444
c2117_g1_i1_228_4052	Prkcq	Protein kinase C theta type	PATH:04750	Inflammatory mediator regulation of TRP channels	0.697766	0.826509
c5269_g1_i1_403_605	Pla2g4a	Cytosolic phospholipase A2	PATH:04750	Inflammatory mediator regulation of TRP channels	0.697766	0.826509
c519_g1_i1_210_65	Slc2a1	Solute carrier family 2, facilitated glucose transporter member 1	PATH:04930	Type II diabetes mellitus	0.701197	0.833454
Contig23471	Col4a2	Collagen, type IV, alpha 2	PATH:04510	Focal adhesion	0.708881	0.847701
Contig1464	Col4a1	Collagen alpha-1(IV) chain	PATH:04510	Focal adhesion	0.708881	0.847701
c11523_g1_i1_286_11202	Thbs1	Thrombospondin-1	PATH:04510	Focal adhesion	0.708881	0.847701
Contig1465	Col4a1	Collagen alpha-1(IV) chain	PATH:04510	Focal adhesion	0.708881	0.847701
c8271_g4_i1_437_1339	Thbs1	Thrombospondin-1	PATH:04510	Focal adhesion	0.708881	0.847701
c9606_g1_i1_279_1730	Thbs1	Thrombospondin-1	PATH:04510	Focal adhesion	0.708881	0.847701
Contig5678	Slc38a2	Putative uncharacterized protein	PATH:04724	Glutamatergic synapse	0.72833	0.77789
c5269_g1_i1_403_605	Pla2g4a	Cytosolic phospholipase A2	PATH:04724	Glutamatergic synapse	0.72833	0.77789
Contig6592	Eftud1	Elongation factor Tu GTP-binding domain-containing protein 1	PATH:03008	Ribosome biogenesis in eukaryotes	0.732351	0.762931
c17230_g1_i4_1969_7803	Sfrp2	Secreted frizzled-related protein 2	PATH:04310	Wnt signaling pathway	0.749041	0.766864
c14831_g2_i2_1265_2809	Sfrp2	Secreted frizzled-related protein 2	PATH:04310	Wnt signaling pathway	0.749041	0.766864
c7346_g1_i1_1185_4932	Sfrp5	Secreted frizzled-related protein 5	PATH:04310	Wnt signaling pathway	0.749041	0.766864
Contig11376	Marcks	Myristoylated alanine-rich C-kinase substrate	PATH:04666	Fc gamma R-mediated phagocytosis	0.756194	0.734674
c5269_g1_i1_403_605	Pla2g4a	Cytosolic phospholipase A2	PATH:04666	Fc gamma R-mediated phagocytosis	0.756194	0.734674
c15816_g1_i1_1193_7501	Ppp1r1a	Putative uncharacterized protein	PATH:04261	Adrenergic signaling in cardiomyocytes	0.78183	0.723949
c15148_g1_i1_1200_12049	Ppp1r1a	Putative uncharacterized protein	PATH:04261	Adrenergic signaling in cardiomyocytes	0.78183	0.723949
c12849_g1_i1_719_2485	Ppp1r1a	Putative uncharacterized protein	PATH:04261	Adrenergic signaling in cardiomyocytes	0.78183	0.723949
c9631_g2_i1_226_1739	Impa1	Inositol monophosphatase 1	PATH:04070	Phosphatidylinositol signaling system	0.783122	0.693574
c9631_g1_i1_580_1738	Impa1	Inositol monophosphatase 1	PATH:04070	Phosphatidylinositol signaling system	0.783122	0.693574
Contig3860	Jam2	Junctional adhesion molecule B	PATH:04670	Leukocyte transendothelial migration	0.786295	0.688757
Contig3859	Jam2	Junctional adhesion molecule B	PATH:04670	Leukocyte transendothelial migration	0.786295	0.688757
c2117_g1_i1_228_4052	Prkcq	Protein kinase C theta type	PATH:04530	Tight junction	0.788462	0.715248
Contig3860	Jam2	Junctional adhesion molecule B	PATH:04530	Tight junction	0.788462	0.715248
Contig3859	Jam2	Junctional adhesion molecule B	PATH:04530	Tight junction	0.788462	0.715248
c9279_g1_i1_206_5518	Zbtb16	Zbtb16 protein	PATH:05221	Acute myeloid leukemia	0.789435	0.644033
c2117_g1_i1_228_4052	Prkcq	Protein kinase C theta type	PATH:04270	Vascular smooth muscle contraction	0.818547	0.639878
c5269_g1_i1_403_605	Pla2g4a	Cytosolic phospholipase A2	PATH:04270	Vascular smooth muscle contraction	0.818547	0.639878
c11523_g1_i1_286_11202	Thbs1	Thrombospondin-1	PATH:04015	Rap1 signaling pathway	0.825583	0.692363
c8271_g4_i1_437_1339	Thbs1	Thrombospondin-1	PATH:04015	Rap1 signaling pathway	0.825583	0.692363
c20232_g1_i1_357_8661	Prkd3	Serine/threonine-protein kinase D3	PATH:04015	Rap1 signaling pathway	0.825583	0.692363
c9606_g1_i1_279_1730	Thbs1	Thrombospondin-1	PATH:04015	Rap1 signaling pathway	0.825583	0.692363
c5269_g1_i1_403_605	Pla2g4a	Cytosolic phospholipase A2	PATH:04370	VEGF signaling pathway	0.827522	0.570006
c5269_g1_i1_403_605	Pla2g4a	Cytosolic phospholipase A2	PATH:04664	Fc epsilon RI signaling pathway	0.832602	0.560345
Contig5678	Slc38a2	Putative uncharacterized protein	PATH:04727	GABAergic synapse	0.839142	0.547962
Contig1345	Cox4i2	Cytochrome c oxidase subunit 4 isoform 2, mitochondrial	PATH:05010	Alzheimer's disease	0.848635	0.593898
Contig5082	Lpl	Lipoprotein lipase	PATH:05010	Alzheimer's disease	0.848635	0.593898
c5269_g1_i1_403_605	Pla2g4a	Cytosolic phospholipase A2	PATH:04730	Long-term depression	0.864185	0.500914
c2117_g1_i1_228_4052	Prkcq	Protein kinase C theta type	PATH:05162	Measles	0.868178	0.493438
c5269_g1_i1_403_605	Pla2g4a	Cytosolic phospholipase A2	PATH:04726	Serotonergic synapse	0.873318	0.48381
c13429_g1_i1_539_11684	Gpt	Alanine aminotransferase 1	PATH:01200	Carbon metabolism	0.888668	0.454959
Contig13320	Folr1	Folr1 protein	PATH:04144	Endocytosis	0.896916	0.564598
c968_g1_i1_276_3913	Epn3	Putative uncharacterized protein	PATH:04144	Endocytosis	0.896916	0.564598
c10600_g2_i1_1446_6013	Epn3	Putative uncharacterized protein	PATH:04144	Endocytosis	0.896916	0.564598
c5554_g1_i1_458_649	Pga5	Protein Pga5	PATH:04142	Lysosome	0.911382	0.41154
Contig1345	Cox4i2	Cytochrome c oxidase subunit 4 isoform 2, mitochondrial	PATH:05012	Parkinson's disease	0.913978	0.40648
c5269_g1_i1_403_605	Pla2g4a	Cytosolic phospholipase A2	PATH:04912	GnRH signaling pathway	0.91732	0.399924
Contig9846	Jund	Transcription factor jun-D	PATH:04380	Osteoclast differentiation	0.918942	0.396724
c2117_g1_i1_228_4052	Prkcq	Protein kinase C theta type	PATH:04660	T cell receptor signaling pathway	0.940932	0.351706
Contig1345	Cox4i2	Cytochrome c oxidase subunit 4 isoform 2, mitochondrial	PATH:04932	Non-alcoholic fatty liver disease (NAFLD)	0.953387	0.324121
Contig9846	Jund	Transcription factor jun-D	PATH:04010	MAPK signaling pathway	0.957919	0.453572
c5269_g1_i1_403_605	Pla2g4a	Cytosolic phospholipase A2	PATH:04010	MAPK signaling pathway	0.957919	0.453572
c19312_g1_i1_724_8465	fgf16	Fibroblast growth factor	PATH:04010	MAPK signaling pathway	0.957919	0.453572
c11523_g1_i1_286_11202	Thbs1	Thrombospondin-1	PATH:05205	Proteoglycans in cancer	0.962471	0.442772
c8271_g4_i1_437_1339	Thbs1	Thrombospondin-1	PATH:05205	Proteoglycans in cancer	0.962471	0.442772
c9606_g1_i1_279_1730	Thbs1	Thrombospondin-1	PATH:05205	Proteoglycans in cancer	0.962471	0.442772
Contig1345	Cox4i2	Cytochrome c oxidase subunit 4 isoform 2, mitochondrial	PATH:05016	Huntington's disease	0.970354	0.281764
Contig320	Herc3	Protein Herc3	PATH:04120	Ubiquitin mediated proteolysis	0.973125	0.273981
Contig4515	Hspa4l	Heat shock 70 kDa protein 4L	PATH:04141	Protein processing in endoplasmic reticulum	0.975395	0.267334
c5269_g1_i1_403_605	Pla2g4a	Cytosolic phospholipase A2	PATH:04611	Platelet activation	0.982703	0.243688
c5269_g1_i1_403_605	Pla2g4a	Cytosolic phospholipase A2	PATH:04921	Oxytocin signaling pathway	0.984914	0.235584
c19312_g1_i1_724_8465	fgf16	Fibroblast growth factor	PATH:04810	Regulation of actin cytoskeleton	0.996741	0.171297
